# Supplementary material for: TRAINSPOTTER: profiling nascent protein N-termini indicative of bacterial translation initiation via deformylation-assisted N-terminomics
Source: Nucleic Acids Res. 2026 Jun 8;54(11):gkag587. doi: 10.1093/nar/gkag587 (PMC13245402; doi:10.1093/nar/gkag587)
Supplement: gkag587_Supplemental_Files [file gkag587_supplemental_files.zip]

Archive with 3 entries (3 files):
- Supplementary Files TRAINSPOTTER.pdf
- Table S1.xlsx
- Table S2.xlsx
