# Supplementary material for: TRAINSPOTTER: profiling nascent protein N-termini indicative of bacterial translation initiation via deformylation-assisted N-terminomics
Source: Nucleic Acids Res. 2026 Jun 8;54(11):gkag587. doi: 10.1093/nar/gkag587 (PMC13245402; doi:10.1093/nar/gkag587)
Supplement: gkag587_Supplemental_Files [file gkag587_supplemental_files.zip › Table S1.xlsx]

## Sheet: Table_S1
	Locus_tag	Ribo-seq evidence	Ribo-RET evidence	Ribo-seq elongation evidence	TIS category	Start codon	Start codon type	dbTIS start codon	Strand	Gene Names	Accession ProteoMapper	Entry Name	Protein names	Start incl. extra iMet UniProt	End UniProt	Length UniProt (aa)	Length proteoform (aa)	Length difference UniProt vs. proteoform	Proteoform info	Acetyl (iMet compatible N-term)/unique peptide	Formyl iMet (N-term)/unique peptide	Heavy acetyl (N-term)/unique peptide	Oxidation M/unique peptide	NH2-M/unique peptide	NH2-M shifted evidence (combo fr 1-22)	Bienvenut et al. (Nt-formyl-supported TIS)	First AA of sequence (incl. extra M(ox))	Sequence (incl. extra M(ox))	Nt-free avg SILAC (H/L)	Nt-HeavyAc avg SILAC (H/L)	Nt-Ac avg SILAC (H/L)	Formyl avg SILAC TL (H/L)	Nt-HeavyAc avg SILAC TL (H/L)	dbTIS start	dbTIS stop	dbTIS coordinates	CDS coordinates (GCF) annotated	Annotated CDS stop	Inferred TIS start	Inferred TIS stop	Inferred TIS coordinates	Inferred CDS coordinates	Inferred TIS -/+3 codons	Context_60nt	Frame	Proxy SD (AGG, GGA) (considering spacing of min. 3 nt and max. 15 nt. with TIS)	Best_spacing_nt	cores_n (AAGG/AGGA/GGAG/GAGG)	cores_gt1
1	b0008	Ѵ (-/+3 codons)	Ribo-RET -/+ 3 codons		aTIS	ATC	near-cognate	ATG	+	talB yaaK b0008 JW0007	P0A870	TALB_ECOLI	Transaldolase B (EC 2.2.1.2)	0	9	317	318	-1	N-terminal extension (1aa)				Ѵ	Ѵ	Ѵ		M	MMTDKLTSLR						8238	8240	NC_000913:8238-8240	NC_000913:8238-9188	9188	8235	8237	NC_000913:8235-8237	NC_000913:8235-9188	NC_000913:8226-8246	CCCCTAACAAGCTGTTTAAAGAGAAATACTATCATGACGGACAAATTGACCTCCCTTCGT	2			0	FALSE
2	b0008	Ѵ	Ribo-RET, INRI	REPARATION	dbTIS	ATG	ATG	ATG	+	talB yaaK b0008 JW0007	P0A870	TALB_ECOLI	Transaldolase B (EC 2.2.1.2)	1	9	317	317	0				Ѵ	Ѵ	Ѵ	Ѵ	Ѵ	M	MTDKLTSLR						8238	8240	NC_000913:8238-8240	NC_000913:8238-9188	9188	8238	8240	NC_000913:8238-8240	NC_000913:8238-9188	NC_000913:8229-8249	CTAACAAGCTGTTTAAAGAGAAATACTATCATGACGGACAAATTGACCTCCCTTCGTCAG	2			0	FALSE
3	b0008	Ѵ	Ribo-RET, INRI	REPARATION	dbTIS	ATG	ATG	ATG	+	talB yaaK b0008 JW0007	P0A870	TALB_ECOLI	Transaldolase B (EC 2.2.1.2)	2	9	317	317	0				Ѵ					T	TDKLTSLR						8238	8240	NC_000913:8238-8240	NC_000913:8238-9188	9188	8238	8240	NC_000913:8238-8240	NC_000913:8238-9188	NC_000913:8229-8249	CTAACAAGCTGTTTAAAGAGAAATACTATCATGACGGACAAATTGACCTCCCTTCGTCAG	2			0	FALSE
4	b0015	Ѵ	Ribo-RET (BL21), INRI	REPARATION	dbTIS	ATG	ATG	ATG	+	dnaJ groP b0015 JW0014	P08622	DNAJ_ECOLI	Chaperone protein DnaJ (HSP40) (Heat shock protein J)	2	19	376	376	0				Ѵ					A	AKQDYYEILGVSKTAEER						14168	14170	NC_000913:14168-14170	NC_000913:14168-15295	15295	14168	14170	NC_000913:14168-14170	NC_000913:14168-15295	NC_000913:14159-14179	GTGCATTCATCTAGGGGCAATTTAAAAAAGATGGCTAAGCAAGATTATTACGAGATTTTA	1	1	15	0	FALSE
5	b0023	Ѵ	Ribo-RET, INRI	REPARATION	dbTIS	TTG	near-cognate	TTG	-	rpsT b0023 JW0022	P0A7U7	RS20_ECOLI	Small ribosomal subunit protein bS20 (30S ribosomal protein S20)	1	10	87	87	0			Ѵ	Ѵ	Ѵ	Ѵ	Ѵ	Ѵ	M	MANIKSAKKR						21078	21076	NC_000913:21076-21078	NC_000913:20818-21078	20818	21078	21076	NC_000913:21076-21078	NC_000913:21078-20818	NC_000913:21067-21087	TCCATATAGAACACATTTGGGAGTTGGACCTTGGCTAATATCAAATCAGCTAAGAAGCGC	2	1	8	1	FALSE
6	b0023	Ѵ	Ribo-RET, INRI	REPARATION	dbTIS	TTG	near-cognate	TTG	-	rpsT b0023 JW0022	P0A7U7	RS20_ECOLI	Small ribosomal subunit protein bS20 (30S ribosomal protein S20)	2	10	87	87	0				Ѵ					A	ANIKSAKKR						21078	21076	NC_000913:21076-21078	NC_000913:20818-21078	20818	21078	21076	NC_000913:21076-21078	NC_000913:21078-20818	NC_000913:21067-21087	TCCATATAGAACACATTTGGGAGTTGGACCTTGGCTAATATCAAATCAGCTAAGAAGCGC	2	1	8	1	FALSE
7	b0026	Ѵ	Ribo-RET, INRI	REPARATION	dbTIS	ATG	ATG	ATG	+	ileS ilvS b0026 JW0024	P00956	SYI_ECOLI	Isoleucine--tRNA ligase (EC 6.1.1.5) (Isoleucyl-tRNA synthetase) (IleRS)	1	18	938	938	0				Ѵ	Ѵ				M	MSDYKSTLNLPETGFPMR						22391	22393	NC_000913:22391-22393	NC_000913:22391-25204	25204	22391	22393	NC_000913:22391-22393	NC_000913:22391-25204	NC_000913:22382-22402	ATCAAACCGAAATACGGAACCGAGAATCTGATGAGTGACTATAAATCAACCCTGAATTTG	1	1	12	0	FALSE
8	b0026	Ѵ	Ribo-RET, INRI	REPARATION	dbTIS	ATG	ATG	ATG	+	ileS ilvS b0026 JW0024	P00956	SYI_ECOLI	Isoleucine--tRNA ligase (EC 6.1.1.5) (Isoleucyl-tRNA synthetase) (IleRS)	2	24	938	938	0				Ѵ	Ѵ				S	SDYKSTLNLPETGFPMRGDLAKR						22391	22393	NC_000913:22391-22393	NC_000913:22391-25204	25204	22391	22393	NC_000913:22391-22393	NC_000913:22391-25204	NC_000913:22382-22402	ATCAAACCGAAATACGGAACCGAGAATCTGATGAGTGACTATAAATCAACCCTGAATTTG	1	1	12	0	FALSE
9	b0026	Ѵ	Ribo-RET, INRI	REPARATION	dbTIS	ATG	ATG	ATG	+	ileS ilvS b0026 JW0024	P00956	SYI_ECOLI	Isoleucine--tRNA ligase (EC 6.1.1.5) (Isoleucyl-tRNA synthetase) (IleRS)	2	18	938	938	0				Ѵ	Ѵ				S	SDYKSTLNLPETGFPMR						22391	22393	NC_000913:22391-22393	NC_000913:22391-25204	25204	22391	22393	NC_000913:22391-22393	NC_000913:22391-25204	NC_000913:22382-22402	ATCAAACCGAAATACGGAACCGAGAATCTGATGAGTGACTATAAATCAACCCTGAATTTG	1	1	12	0	FALSE
10	b0029	Ѵ (-/+3 codons)	Ribo-RET -/+ 3 codons		aTIS	AAC	non-cognate	ATG	+	ispH lytB yaaE b0029 JW0027	P62623	ISPH_ECOLI	4-hydroxy-3-methylbut-2-enyl diphosphate reductase (HMBPP reductase) (EC 1.17.7.4) (1-hydroxy-2-methyl-2-(E)-butenyl 4-diphosphate reductase)	0	9	316	317	-1	N-terminal extension (1aa)				Ѵ	Ѵ	Ѵ		M	MMQILLANPR						26277	26279	NC_000913:26277-26279	NC_000913:26277-27224	27224	26274	26276	NC_000913:26274-26276	NC_000913:26274-27224	NC_000913:26265-26285	TGCTGGAAATCGATCCGGCACTGGAGGCGTAACATGCAGATCCTGTTGGCCAACCCGCGT	2	2	5	2	TRUE
11	b0029	Ѵ	Ribo-RET	REPARATION	dbTIS	ATG	ATG	ATG	+	ispH lytB yaaE b0029 JW0027	P62623	ISPH_ECOLI	4-hydroxy-3-methylbut-2-enyl diphosphate reductase (HMBPP reductase) (EC 1.17.7.4) (1-hydroxy-2-methyl-2-(E)-butenyl 4-diphosphate reductase)	1	9	316	316	0				Ѵ	Ѵ	Ѵ	Ѵ	Ѵ	M	MQILLANPR	16,1658	0,0593			NaN; single L	26277	26279	NC_000913:26277-26279	NC_000913:26277-27224	27224	26277	26279	NC_000913:26277-26279	NC_000913:26277-27224	NC_000913:26268-26288	TGGAAATCGATCCGGCACTGGAGGCGTAACATGCAGATCCTGTTGGCCAACCCGCGTGGT	2	2	8	2	TRUE
12	b0031	Ѵ	Ribo-RET (BL21), INRI	REPARATION	dbTIS	ATG	ATG	ATG	+	dapB b0031 JW0029	P04036	DAPB_ECOLI	4-hydroxy-tetrahydrodipicolinate reductase (HTPA reductase) (EC 1.17.1.8)	1	7	273	273	0				Ѵ	Ѵ				M	MHDANIR				NaN; single H		28374	28376	NC_000913:28374-28376	NC_000913:28374-29192	29192	28374	28376	NC_000913:28374-28376	NC_000913:28374-29192	NC_000913:28365-28385	GTCTATGCAAATTAACAAAAGAGAATAGCTATGCATGATGCAAACATCCGCGTTGCCATC	2			0	FALSE
13	b0059	Ѵ	Ribo-RET (BL21), INRI	REPARATION	dbTIS	ATG	ATG	ATG	-	rapA hepA yabA b0059 JW0058	P60240	RAPA_ECOLI	RNA polymerase-associated protein RapA (EC 3.6.4.-) (ATP-dependent helicase HepA)	1	8	968	968	0					Ѵ	Ѵ	Ѵ		M	MPFTLGQR	11,8390			13,3260		63264	63262	NC_000913:63262-63264	NC_000913:60361-63264	60361	63264	63262	NC_000913:63262-63264	NC_000913:63264-60361	NC_000913:63253-63273	CTGCAATTAAAGATATAGAGCCGAACACATATGCCTTTTACACTTGGTCAACGCTGGATC	2			0	FALSE
14	b0059	Ѵ	Ribo-RET (BL21), INRI	REPARATION	dbTIS	ATG	ATG	ATG	-	rapA hepA yabA b0059 JW0058	P60240	RAPA_ECOLI	RNA polymerase-associated protein RapA (EC 3.6.4.-) (ATP-dependent helicase HepA)	2	8	968	968	0				Ѵ					P	PFTLGQR					NaN; single L	63264	63262	NC_000913:63262-63264	NC_000913:60361-63264	60361	63264	63262	NC_000913:63262-63264	NC_000913:63264-60361	NC_000913:63253-63273	CTGCAATTAAAGATATAGAGCCGAACACATATGCCTTTTACACTTGGTCAACGCTGGATC	2			0	FALSE
15	b0080	Ѵ	Ribo-RET (BL21), INRI	REPARATION	dbTIS	GTG	near-cognate	GTG	+	cra fruC fruR shl b0080 JW0078	P0ACP1	CRA_ECOLI	Catabolite repressor/activator (Fructose repressor)	1	8	334	334	0				Ѵ	Ѵ	Ѵ	Ѵ	Ѵ	M	MKLDEIAR	NaN					88028	88030	NC_000913:88028-88030	NC_000913:88028-89029	89029	88028	88030	NC_000913:88028-88030	NC_000913:88028-89029	NC_000913:88019-88039	TGGTTTTTACATTTTACGCAAGGGGCAATTGTGAAACTGGATGAAATCGCTCGGCTGGCG	1	1	7	1	FALSE
16	b0084	Ѵ	Ribo-RET, INRI	REPARATION	dbTIS	ATG	ATG	ATG	+	ftsI pbpB b0084 JW0082	P0AD68	FTSI_ECOLI	Peptidoglycan D,D-transpeptidase FtsI (EC 3.4.16.4) (Essential cell division protein FtsI) (Murein transpeptidase) (Penicillin-binding protein 3) (PBP-3) (Peptidoglycan synthase FtsI)	1	12	588	588	0				Ѵ	Ѵ	Ѵ	Ѵ	Ѵ	M	MKAAAKTQKPKR						91413	91415	NC_000913:91413-91415	NC_000913:91413-93176	93176	91413	91415	NC_000913:91413-91415	NC_000913:91413-93176	NC_000913:91404-91424	GTAGTGCAAAAATAAGGATAAACGCGACGCATGAAAGCAGCGGCGAAAACGCAGAAACCA	2	2	12	2	TRUE
17	b0091	Ѵ	Ribo-RET (BL21), INRI	REPARATION	dbTIS	ATG	ATG	ATG	+	murC b0091 JW0089	P17952	MURC_ECOLI	UDP-N-acetylmuramate--L-alanine ligase (EC 6.3.2.8) (UDP-N-acetylmuramoyl-L-alanine synthetase)	1	10	491	491	0				Ѵ	Ѵ	Ѵ	Ѵ	Ѵ	M	MNTQQLAKLR						100765	100767	NC_000913:100765-100767	NC_000913:100765-102237	102237	100765	100767	NC_000913:100765-100767	NC_000913:100765-102237	NC_000913:100756-100776	TATGAATTTAAGAAGTTAATGGCGTAAAGAATGAATACACAACAATTGGCAAAACTGCGT	0			0	FALSE
18	b0092	Ѵ	INRI	REPARATION	dbTIS	ATG	ATG	ATG	+	ddlB ddl b0092 JW0090	P07862	DDLB_ECOLI	D-alanine--D-alanine ligase B (EC 6.3.2.4) (D-Ala-D-Ala ligase B) (D-alanylalanine synthetase B)	1	16	306	306	0				Ѵ	Ѵ	Ѵ	Ѵ		M	MTDKIAVLLGGTSAER						102233	102235	NC_000913:102233-102235	NC_000913:102233-103150	103150	102233	102235	NC_000913:102233-102235	NC_000913:102233-103150	NC_000913:102224-102244	TGAAGCCGCAAACTCCGGAGGAAGAACAACATGACTGATAAAATCGCGGTCCTGTTGGGT	1	3	8	3	TRUE
19	b0092	Ѵ	INRI	REPARATION	dbTIS	ATG	ATG	ATG	+	ddlB ddl b0092 JW0090	P07862	DDLB_ECOLI	D-alanine--D-alanine ligase B (EC 6.3.2.4) (D-Ala-D-Ala ligase B) (D-alanylalanine synthetase B)	2	16	306	306	0				Ѵ					T	TDKIAVLLGGTSAER						102233	102235	NC_000913:102233-102235	NC_000913:102233-103150	103150	102233	102235	NC_000913:102233-102235	NC_000913:102233-103150	NC_000913:102224-102244	TGAAGCCGCAAACTCCGGAGGAAGAACAACATGACTGATAAAATCGCGGTCCTGTTGGGT	1	3	8	3	TRUE
20	b0094	Ѵ	Meydan (INRI)	REPARATION	dbTIS	ATG	ATG	ATG	+	ftsA divA b0094 JW0092	P0ABH0	FTSA_ECOLI	Cell division protein FtsA	1	7	420	420	0				Ѵ	Ѵ	Ѵ	Ѵ	Ѵ	M	MIKATDR						103982	103984	NC_000913:103982-103984	NC_000913:103982-105241	105241	103982	103984	NC_000913:103982-103984	NC_000913:103982-105241	NC_000913:103973-103993	GCAACAAAATCAGGCACAGGCAGAACAACAATGATCAAGGCGACGGACAGAAAACTGGTA	1	1	10	0	FALSE
21	b0102	Ѵ	Ribo-RET, INRI	REPARATION	dbTIS	ATG	ATG	ATG	-	zapD yacF b0102 JW0099	P36680	ZAPD_ECOLI	Cell division protein ZapD (Z ring-associated protein D)	1	16	247	247	0				Ѵ	Ѵ	Ѵ	Ѵ		M	MQTQVLFEHPLNEKMR		27,3740; single H				112599	112597	NC_000913:112597-112599	NC_000913:111859-112599	111859	112599	112597	NC_000913:112597-112599	NC_000913:112599-111859	NC_000913:112588-112608	GTCGCAGTTTGTCTCACAGGAAAAACCGTAATGCAGACCCAGGTCCTTTTTGAACATCCA	2	2	9	1	FALSE
22	b0112	Ѵ	Ribo-RET	REPARATION	aTIS	ATG	ATG	ATG	-	aroP b0112 JW0108	P15993	AROP_ECOLI	Aromatic amino acid transport protein AroP (Aromatic amino acid:H(+) symporter AroP) (General aromatic amino acid permease) (General aromatic transport system)	2	13	457	456	1	N-terminal truncation (1aa)			Ѵ	Ѵ	Ѵ	Ѵ		M	MEGQQHGEQLKR		NaN; single H				121551	121549	NC_000913:121549-121551	NC_000913:120181-121551	120181	121548	121546	NC_000913:121546-121548	NC_000913:121548-120181	NC_000913:121537-121557	AAAAAAACAACCACCGCACGAGGTTTCATGATGGAAGGTCAACAGCACGGCGAGCAGCTA	2	1	7	1	FALSE
23	b0113	Ѵ		REPARATION	dbTIS	ATG	ATG	ATG	+	pdhR aceC genA yacB b0113 JW0109	P0ACL9	PDHR_ECOLI	Pyruvate dehydrogenase complex repressor	1	7	254	254	0						Ѵ	Ѵ		M	MAYSKIR						122092	122094	NC_000913:122092-122094	NC_000913:122092-122853	122853	122092	122094	NC_000913:122092-122094	NC_000913:122092-122853	NC_000913:122083-122103	ACTTCGGCAAGTGGCTTAAGACAGGAACTCATGGCCTACAGCAAAATCCGCCAACCAAAA	0	2	5	1	FALSE
24	b0114	Ѵ	Ribo-RET, INRI	REPARATION	dbTIS	ATG	ATG	ATG	+	aceE b0114 JW0110	P0AFG8	ODP1_ECOLI	Pyruvate dehydrogenase E1 component (PDH E1 component) (EC 1.2.4.1)	1	15	887	887	0					Ѵ	Ѵ	Ѵ		M	MSERFPNDVDPIETR						123017	123019	NC_000913:123017-123019	NC_000913:123017-125677	125677	123017	123019	NC_000913:123017-123019	NC_000913:123017-125677	NC_000913:123008-123028	CAACGTTATTAGATAGATAAGGAATAACCCATGTCAGAACGTTTCCCAAATGACGTGGAT	1	2	7	2	TRUE
25	b0114	Ѵ	Ribo-RET, INRI	REPARATION	dbTIS	ATG	ATG	ATG	+	aceE b0114 JW0110	P0AFG8	ODP1_ECOLI	Pyruvate dehydrogenase E1 component (PDH E1 component) (EC 1.2.4.1)	2	15	887	887	0				Ѵ					S	SERFPNDVDPIETR		0,0125				123017	123019	NC_000913:123017-123019	NC_000913:123017-125677	125677	123017	123019	NC_000913:123017-123019	NC_000913:123017-125677	NC_000913:123008-123028	CAACGTTATTAGATAGATAAGGAATAACCCATGTCAGAACGTTTCCCAAATGACGTGGAT	1	2	7	2	TRUE
26	b0119	Ѵ	Ribo-RET, INRI	REPARATION	dbTIS	ATG	ATG	ATG	+	yacL b0119 JW0115	P0A8E5	YACL_ECOLI	UPF0231 protein YacL	1	7	120	120	0				Ѵ	Ѵ	Ѵ	Ѵ		M	MDYEFLR						134388	134390	NC_000913:134388-134390	NC_000913:134388-134747	134747	134388	134390	NC_000913:134388-134390	NC_000913:134388-134747	NC_000913:134379-134399	GGTGCATTGCCGGGAGCAGAGGAACACACTATGGATTACGAATTTCTGCGCGATATTACC	2	3	7	3	TRUE
27	b0125	Ѵ	Ribo-RET, INRI	REPARATION	dbTIS	ATG	ATG	ATG	+	hpt b0125 JW5009	P0A9M2	HPRT_ECOLI	Hypoxanthine phosphoribosyltransferase (HPRT) (EC 2.4.2.8) (6-oxopurine phosphoribosyltransferase) (6-oxopurine PRTase)	1	17	178	178	0				Ѵ	Ѵ			Ѵ	M	MKHTVEVMIPEAEIKAR						141431	141433	NC_000913:141431-141433	NC_000913:141431-141964	141964	141431	141433	NC_000913:141431-141433	NC_000913:141431-141964	NC_000913:141422-141442	GATTTGTTTTTAAATCATATGGTTAGAGATATGAAACATACTGTAGAAGTAATGATCCCC	1			0	FALSE
28	b0127	Ѵ	Ribo-RET (BL21), INRI	REPARATION	dbTIS	ATG	ATG	ATG	+	yadG b0127 JW0123	P36879	YADG_ECOLI	Uncharacterized ABC transporter ATP-binding protein YadG	2	22	308	308	0				Ѵ					T	TIALELQQLKKTYPGGVQALR						142779	142781	NC_000913:142779-142781	NC_000913:142779-143702	143702	142779	142781	NC_000913:142779-142781	NC_000913:142779-143702	NC_000913:142770-142790	AGTGTAAGAACGTAAGGTAAGTAAAAATTTATGACCATTGCACTGGAACTTCAACAGCTT	2	1	13	1	FALSE
29	b0133	Ѵ	Ribo-RET, INRI	REPARATION	dbTIS	GTG	near-cognate	GTG	-	panC b0133 JW0129	P31663	PANC_ECOLI	Pantothenate synthetase (PS) (EC 6.3.2.1) (Pantoate--beta-alanine ligase) (Pantoate-activating enzyme)	1	11	283	283	0				Ѵ	Ѵ			Ѵ	M	MLIIETLPLLR						148795	148793	NC_000913:148793-148795	NC_000913:147947-148795	147947	148795	148793	NC_000913:148793-148795	NC_000913:148795-147947	NC_000913:148784-148804	AGAACACAGTTTCCATTAAGGAGTCACGTTGTGTTAATTATCGAAACCCTGCCGCTGCTG	0	2	8	3	TRUE
30	b0133				aTIS	ATG	ATG	ATG	-	panC b0133 JW0129	P31663	PANC_ECOLI	Pantothenate synthetase (PS) (EC 6.3.2.1) (Pantoate--beta-alanine ligase) (Pantoate-activating enzyme)	117	128	283	167	116	N-terminal truncation (116aa)					Ѵ	Ѵ		M	MLEGASRPGHFR						148795	148793	NC_000913:148793-148795	NC_000913:147947-148795	147947	148447	148445	NC_000913:148445-148447	NC_000913:148447-147947	NC_000913:148436-148456	ACTTACGTTGACGTTCCTGGCCTTTCGACCATGCTGGAAGGTGCCAGCCGTCCGGGACAT	0			0	FALSE
31	b0134	Ѵ	Ribo-RET, INRI	REPARATION	dbTIS	ATG	ATG	ATG	-	panB b0134 JW0130	P31057	PANB_ECOLI	3-methyl-2-oxobutanoate hydroxymethyltransferase (EC 2.1.2.11) (Ketopantoate hydroxymethyltransferase) (KPHMT)	1	18	264	264	0				Ѵ	Ѵ	Ѵ	Ѵ		M	MKPTTISLLQKYKQEKKR						149601	149599	NC_000913:149599-149601	NC_000913:148810-149601	148810	149601	149599	NC_000913:149599-149601	NC_000913:149601-148810	NC_000913:149590-149610	CAGCACAACATCAATTTATCAGGATACGTTATGAAACCGACCACCATCTCCTTACTGCAG	2	2	7	1	FALSE
32	b0144				aTIS	ATG	ATG	ATG	-	gluQ yadB b0144 JW5892	P27305	GLUQ_ECOLI	Glutamyl-Q tRNA(Asp) synthetase (Glu-Q-RSs) (EC 6.1.1.-)	11	19	308	298	10	N-terminal truncation (10aa)				Ѵ	Ѵ	Ѵ		M	MTDTQYIGR						160112	160110	NC_000913:160110-160112	NC_000913:159189-160112	159189	160082	160080	NC_000913:160080-160082	NC_000913:160082-159189	NC_000913:160071-160091	ATGCTCCCGCCTTATTTTTTGTTCAAAGAGATGACAGACACACAGTATATTGGCCGCTTC	1			0	FALSE
33	b0145				aTIS	ATG	ATG	ATG	-	dksA b0145 JW0141	P0ABS1	DKSA_ECOLI	RNA polymerase-binding transcription factor DksA (DnaK suppressor protein)	32	41	151	120	31	N-terminal truncation (31aa)			Ѵ	Ѵ	Ѵ	Ѵ		M	MNEAQLAHFR						160604	160602	NC_000913:160602-160604	NC_000913:160152-160604	160152	160511	160509	NC_000913:160509-160511	NC_000913:160511-160152	NC_000913:160500-160520	CCATATCAGGAGAAGCCGGGCGAAGAGTATATGAATGAAGCCCAGCTGGCGCACTTCCGT	1			0	FALSE
34	b0146	Ѵ	INRI	REPARATION	dbTIS	ATG	ATG	ATG	-	sfsA sfs1 b0146 JW0142	P0A823	SFSA_ECOLI	Sugar fermentation stimulation protein A	1	9	234	234	0					Ѵ	Ѵ	Ѵ		M	MEFSPPLQR						161486	161484	NC_000913:161484-161486	NC_000913:160785-161486	160785	161486	161484	NC_000913:161484-161486	NC_000913:161486-160785	NC_000913:161475-161495	GGCGCTAACGCAATAACAAGGATTGTCGCAATGGAATTTTCTCCCCCTCTACAGCGCGCG	1	2	8	2	TRUE
35	b0149	Ѵ	Ribo-RET, INRI	REPARATION	dbTIS	ATG	ATG	ATG	+	mrcB pbpF ponB b0149 JW0145	P02919	PBPB_ECOLI	Penicillin-binding protein 1B (PBP-1b) (PBP1b) (Murein polymerase) [Includes: Penicillin-insensitive transglycosylase (EC 2.4.99.28) (Peptidoglycan TGase) (Peptidoglycan glycosyltransferase); Penicillin-sensitive transpeptidase (EC 3.4.16.4) (DD-transpeptidase)]	2	11	844	844	0				Ѵ					A	AGNDREPIGR						164730	164732	NC_000913:164730-164732	NC_000913:164730-167261	167261	164730	164732	NC_000913:164730-164732	NC_000913:164730-167261	NC_000913:164721-164741	TTTTGCGCCTGAATATTGCGGAGAAAAAGCATGGCCGGGAATGACCGCGAGCCAATTGGA	2	1	8	1	FALSE
36	b0154	Ѵ	Ribo-RET, INRI	REPARATION	dbTIS	ATG	ATG	ATG	-	hemL gsa popC b0154 JW0150	P23893	GSA_ECOLI	Glutamate-1-semialdehyde 2,1-aminomutase (GSA) (EC 5.4.3.8) (Glutamate-1-semialdehyde aminotransferase) (GSA-AT)	1	12	426	426	0				Ѵ	Ѵ				M	MSKSENLYSAAR						174882	174880	NC_000913:174880-174882	NC_000913:173605-174882	173605	174882	174880	NC_000913:174880-174882	NC_000913:174882-173605	NC_000913:174871-174891	TTCACTTTTTCTACGAATCAGGAACCCTCCATGAGTAAGTCTGAAAATCTTTACAGCGCA	2	2	7	1	FALSE
37	b0154	Ѵ	Ribo-RET, INRI	REPARATION	dbTIS	ATG	ATG	ATG	-	hemL gsa popC b0154 JW0150	P23893	GSA_ECOLI	Glutamate-1-semialdehyde 2,1-aminomutase (GSA) (EC 5.4.3.8) (Glutamate-1-semialdehyde aminotransferase) (GSA-AT)	2	12	426	426	0				Ѵ					S	SKSENLYSAAR		NaN; single L				174882	174880	NC_000913:174880-174882	NC_000913:173605-174882	173605	174882	174880	NC_000913:174880-174882	NC_000913:174882-173605	NC_000913:174871-174891	TTCACTTTTTCTACGAATCAGGAACCCTCCATGAGTAAGTCTGAAAATCTTTACAGCGCA	2	2	7	1	FALSE
38	b0163	Ѵ	Ribo-RET, INRI	REPARATION	dbTIS	ATG	ATG	ATG	-	yaeH b0163 JW0159	P62768	YAEH_ECOLI	UPF0325 protein YaeH	1	22	128	128	0				Ѵ	Ѵ	Ѵ	Ѵ		M	MYDNLKSLGITNPEEIDRYSLR						184095	184093	NC_000913:184093-184095	NC_000913:183712-184095	183712	184095	184093	NC_000913:184093-184095	NC_000913:184095-183712	NC_000913:184084-184104	CAATTTACTGACTCATTTTGAGGTAACGCTATGTACGACAATCTGAAAAGTCTGGGTATT	2	1	7	1	FALSE
39	b0163	Ѵ	Ribo-RET, INRI	REPARATION	dbTIS	ATG	ATG	ATG	-	yaeH b0163 JW0159	P62768	YAEH_ECOLI	UPF0325 protein YaeH	1	18	128	128	0				Ѵ	Ѵ				M	MYDNLKSLGITNPEEIDR						184095	184093	NC_000913:184093-184095	NC_000913:183712-184095	183712	184095	184093	NC_000913:184093-184095	NC_000913:184095-183712	NC_000913:184084-184104	CAATTTACTGACTCATTTTGAGGTAACGCTATGTACGACAATCTGAAAAGTCTGGGTATT	2	1	7	1	FALSE
40	b0166	Ѵ	Ribo-RET, INRI	REPARATION	dbTIS	ATG	ATG	ATG	-	dapD b0166 JW0161	P0A9D8	DAPD_ECOLI	2,3,4,5-tetrahydropyridine-2,6-dicarboxylate N-succinyltransferase (EC 2.3.1.117) (Succinyl-CoA: tetrahydrodipicolinate N-succinyltransferase) (Tetrahydrodipicolinate N-succinyltransferase) (THDP succinyltransferase) (THP succinyltransferase) (Tetrahydropicolinate succinylase)	1	14	274	274	0				Ѵ	Ѵ			Ѵ	M	MQQLQNIIETAFER	NaN; single H	0,0204				185947	185945	NC_000913:185945-185947	NC_000913:185126-185947	185126	185947	185945	NC_000913:185945-185947	NC_000913:185947-185126	NC_000913:185936-185956	TGTGTTTACTGATATGAAAAGAGTTTAACAATGCAGCAGTTACAGAACATTATTGAAACC	0			0	FALSE
41	b0168	Ѵ	Ribo-RET	REPARATION	dbTIS	ATG	ATG	ATG	-	map b0168 JW0163	P0AE18	MAP1_ECOLI	Methionine aminopeptidase (MAP) (MetAP) (EC 3.4.11.18) (Peptidase M)	1	15	264	264	0				Ѵ	Ѵ	Ѵ	Ѵ		M	MAISIKTPEDIEKMR						189506	189504	NC_000913:189504-189506	NC_000913:188715-189506	188715	189506	189504	NC_000913:189504-189506	NC_000913:189506-188715	NC_000913:189495-189515	CGGTATCACCGACGCTGATGGACAGAATTAATGGCTATCTCAATCAAGACCCCAGAAGAT	1	1	8	0	FALSE
42	b0168	Ѵ	Ribo-RET	REPARATION	dbTIS	ATG	ATG	ATG	-	map b0168 JW0163	P0AE18	MAP1_ECOLI	Methionine aminopeptidase (MAP) (MetAP) (EC 3.4.11.18) (Peptidase M)	2	15	264	264	0				Ѵ	Ѵ				A	AISIKTPEDIEKMR		NaN				189506	189504	NC_000913:189504-189506	NC_000913:188715-189506	188715	189506	189504	NC_000913:189504-189506	NC_000913:189506-188715	NC_000913:189495-189515	CGGTATCACCGACGCTGATGGACAGAATTAATGGCTATCTCAATCAAGACCCCAGAAGAT	1	1	8	0	FALSE
43	b0169	Ѵ	Ribo-RET, INRI	REPARATION	dbTIS	ATG	ATG	ATG	+	rpsB b0169 JW0164	P0A7V0	RS2_ECOLI	Small ribosomal subunit protein uS2 (30S ribosomal protein S2)	1	7	241	241	0				Ѵ	Ѵ	Ѵ	Ѵ	Ѵ	M	MATVSMR						189874	189876	NC_000913:189874-189876	NC_000913:189874-190596	190596	189874	189876	NC_000913:189874-189876	NC_000913:189874-190596	NC_000913:189865-189885	AACCCCAACTTTTATATAGAGGTTTTAATCATGGCAACTGTTTCCATGCGCGACATGCTC	0	1	8	1	FALSE
44	b0170	Ѵ	Ribo-RET, INRI	REPARATION	dbTIS	ATG	ATG	ATG	+	tsf b0170 JW0165	P0A6P1	EFTS_ECOLI	Elongation factor Ts (EF-Ts) (Bacteriophage Q beta RNA-directed RNA polymerase subunit IV)	1	13	283	283	0					Ѵ	Ѵ		Ѵ	M	MAEITASLVKELR						190857	190859	NC_000913:190857-190859	NC_000913:190857-191705	191705	190857	190859	NC_000913:190857-190859	NC_000913:190857-191705	NC_000913:190848-190868	CGGGCAGATCACATCTCCGAGGATTTTAGAATGGCTGAAATTACCGCATCCCTGGTAAAA	2	2	7	2	TRUE
45	b0170	Ѵ	Ribo-RET, INRI	REPARATION	dbTIS	ATG	ATG	ATG	+	tsf b0170 JW0165	P0A6P1	EFTS_ECOLI	Elongation factor Ts (EF-Ts) (Bacteriophage Q beta RNA-directed RNA polymerase subunit IV)	2	13	283	283	0				Ѵ					A	AEITASLVKELR		25,1370				190857	190859	NC_000913:190857-190859	NC_000913:190857-191705	191705	190857	190859	NC_000913:190857-190859	NC_000913:190857-191705	NC_000913:190848-190868	CGGGCAGATCACATCTCCGAGGATTTTAGAATGGCTGAAATTACCGCATCCCTGGTAAAA	2	2	7	2	TRUE
46	b0171	Ѵ	Ribo-RET, INRI	REPARATION	dbTIS	ATG	ATG	ATG	+	pyrH smbA b0171 JW0166	P0A7E9	PYRH_ECOLI	Uridylate kinase (UK) (EC 2.7.4.22) (Uridine monophosphate kinase) (UMP kinase) (UMPK)	1	11	241	241	0					Ѵ	Ѵ	Ѵ	Ѵ	M	MATNAKPVYKR						191855	191857	NC_000913:191855-191857	NC_000913:191855-192577	192577	191855	191857	NC_000913:191855-191857	NC_000913:191855-192577	NC_000913:191846-191866	TTCAATCGTTGACAGTCTCAGGAAAGAAACATGGCTACCAATGCAAAACCCGTCTATAAA	1	2	7	1	FALSE
47	b0171	Ѵ	Ribo-RET, INRI	REPARATION	dbTIS	ATG	ATG	ATG	+	pyrH smbA b0171 JW0166	P0A7E9	PYRH_ECOLI	Uridylate kinase (UK) (EC 2.7.4.22) (Uridine monophosphate kinase) (UMP kinase) (UMPK)	2	11	241	241	0				Ѵ					A	ATNAKPVYKR						191855	191857	NC_000913:191855-191857	NC_000913:191855-192577	192577	191855	191857	NC_000913:191855-191857	NC_000913:191855-192577	NC_000913:191846-191866	TTCAATCGTTGACAGTCTCAGGAAAGAAACATGGCTACCAATGCAAAACCCGTCTATAAA	1	2	7	1	FALSE
48	b0172	Ѵ	Ribo-RET, INRI	REPARATION	dbTIS	GTG	near-cognate	GTG	+	frr rrf b0172 JW0167	P0A805	RRF_ECOLI	Ribosome-recycling factor (RRF) (Ribosome-releasing factor)	1	12	185	185	0				Ѵ	Ѵ	Ѵ	Ѵ		M	MISDIRKDAEVR						192872	192874	NC_000913:192872-192874	NC_000913:192872-193426	193426	192872	192874	NC_000913:192872-192874	NC_000913:192872-193426	NC_000913:192863-192883	GACTGAGACAAGTTTTCAAGGATTCGTAACGTGATTAGCGATATCAGAAAAGATGCTGAA	1	2	8	2	TRUE
49	b0174	Ѵ	Ribo-RET, INRI		dbTIS	GTG	near-cognate	GTG	+	ispU rth uppS yaeS b0174 JW0169	P60472	UPPS_ECOLI	Ditrans,polycis-undecaprenyl-diphosphate synthase ((2E,6E)-farnesyl-diphosphate specific) (EC 2.5.1.31) (Ditrans,polycis-undecaprenylcistransferase) (Undecaprenyl diphosphate synthase) (UDS) (Undecaprenyl pyrophosphate synthase) (UPP synthase)	1	19	253	253	0				Ѵ	Ѵ	Ѵ	Ѵ		M	MMLSATQPLSEKLPAHGCR						194903	194905	NC_000913:194903-194905	NC_000913:194903-195661	195661	194903	194905	NC_000913:194903-194905	NC_000913:194903-195661	NC_000913:194894-194914	CCGTAAACCCTGTCAGGGAATAAAAAACGCGTGATGTTGTCTGCTACTCAACCACTTAGC	1	2	11	0	FALSE
50	b0174	Ѵ		REPARATION	aTIS	ATG	ATG	GTG	+	ispU rth uppS yaeS b0174 JW0169	P60472	UPPS_ECOLI	Ditrans,polycis-undecaprenyl-diphosphate synthase ((2E,6E)-farnesyl-diphosphate specific) (EC 2.5.1.31) (Ditrans,polycis-undecaprenylcistransferase) (Undecaprenyl diphosphate synthase) (UDS) (Undecaprenyl pyrophosphate synthase) (UPP synthase)	2	19	253	252	1	N-terminal truncation (1aa)			Ѵ	Ѵ	Ѵ	Ѵ		M	MLSATQPLSEKLPAHGCR		NaN; single H				194903	194905	NC_000913:194903-194905	NC_000913:194903-195661	195661	194906	194908	NC_000913:194906-194908	NC_000913:194906-195661	NC_000913:194897-194917	TAAACCCTGTCAGGGAATAAAAAACGCGTGATGTTGTCTGCTACTCAACCACTTAGCGAA	1	1	14	0	FALSE
51	b0178				aTIS	ATG	ATG	ATG	+	skp hlpA ompH b0178 JW0173	P0AEU7	SKP_ECOLI	Chaperone protein Skp (DNA-binding 17 kDa protein) (Histone-like protein HLP-1) (Seventeen kilodalton protein)	60	80	161	102	59	N-terminal truncation (59aa)				Ѵ	Ѵ	Ѵ		M	METDLQAKMKKLQSMKAGSDR						200482	200484	NC_000913:200482-200484	NC_000913:200482-200964	200964	200659	200661	NC_000913:200659-200661	NC_000913:200659-200964	NC_000913:200650-200670	TTCAAAGGCCGTGCCAGCGAACTGCAGCGTATGGAAACCGATCTGCAGGCTAAAATGAAA	0			0	FALSE
52	b0200	Ѵ	Ribo-RET, INRI	REPARATION	dbTIS	GTG	near-cognate	GTG	+	gmhB yaeD b0200 JW0196	P63228	GMHBB_ECOLI	D-glycero-beta-D-manno-heptose-1,7-bisphosphate 7-phosphatase (EC 3.1.3.82) (D,D-heptose 1,7-bisphosphate phosphatase) (HBP phosphatase)	1	12	191	191	0				Ѵ	Ѵ	Ѵ	Ѵ	Ѵ	M	MAKSVPAIFLDR						222833	222835	NC_000913:222833-222835	NC_000913:222833-223405	223405	222833	222835	NC_000913:222833-222835	NC_000913:222833-223405	NC_000913:222824-222844	GTCACATGCCTTATTAAGGAGCTATAAAAGGTGGCGAAGAGCGTACCCGCAATTTTTCTT	1	2	10	3	TRUE
53	b0200	Ѵ	Ribo-RET, INRI	REPARATION	dbTIS	GTG	near-cognate	GTG	+	gmhB yaeD b0200 JW0196	P63228	GMHBB_ECOLI	D-glycero-beta-D-manno-heptose-1,7-bisphosphate 7-phosphatase (EC 3.1.3.82) (D,D-heptose 1,7-bisphosphate phosphatase) (HBP phosphatase)	2	12	191	191	0				Ѵ					A	AKSVPAIFLDR						222833	222835	NC_000913:222833-222835	NC_000913:222833-223405	223405	222833	222835	NC_000913:222833-222835	NC_000913:222833-223405	NC_000913:222824-222844	GTCACATGCCTTATTAAGGAGCTATAAAAGGTGGCGAAGAGCGTACCCGCAATTTTTCTT	1	2	10	3	TRUE
54	b0207	Ѵ		REPARATION	dbTIS	ATG	ATG	ATG	+	dkgB yafB b0207 JW0197	P30863	DKGB_ECOLI	Methylglyoxal reductase DkgB (EC 1.1.1.-) (2,5-diketo-D-gluconic acid reductase B) (2,5-DKG reductase B) (2,5-DKGR B) (25DKGR-B) (EC 1.1.1.346) (AKR5D) (Aldo-keto reductase YafB) (EC 1.1.1.2)	2	12	267	267	0				Ѵ					A	AIPAFGLGTFR		0,0440			NaN; single L	229167	229169	NC_000913:229167-229169	NC_000913:229167-229967	229967	229167	229169	NC_000913:229167-229169	NC_000913:229167-229967	NC_000913:229158-229178	TAACGAAAATAGCATTAAAAGAGGCATATTATGGCTATCCCTGCATTTGGTTTAGGTACT	2	1	6	1	FALSE
55	b0215	Ѵ		REPARATION	aTIS	ATG	ATG	ATG	+	dnaQ mutD b0215 JW0205	P03007	DPO3E_ECOLI	DNA polymerase III subunit epsilon	-1	7	243	246	-3	N-terminal extension (3aa)			Ѵ					T	TAMSTAITR						236067	236069	NC_000913:236067-236069	NC_000913:236067-236795	236795	236058	236060	NC_000913:236058-236060	NC_000913:236058-236795	NC_000913:236049-236069	TCGAACTGTAAAACGACAAGTCTGACATAAATGACCGCTATGAGCACTGCAATTACACGC	2			0	FALSE
56	b0222	Ѵ	Ribo-RET, INRI	REPARATION	dbTIS	ATG	ATG	ATG	+	gmhA lpcA tfrA yafI b0222 JW0212	P63224	GMHA_ECOLI	Phosphoheptose isomerase (EC 5.3.1.28) (Sedoheptulose 7-phosphate isomerase)	1	7	192	192	0				Ѵ	Ѵ	Ѵ	Ѵ	Ѵ	M	MYQDLIR				NaN; single H	NaN; single L	243543	243545	NC_000913:243543-243545	NC_000913:243543-244118	244118	243543	243545	NC_000913:243543-243545	NC_000913:243543-244118	NC_000913:243534-243554	TCTATTACATTTATGCTGAAGGATATCCTCATGTACCAGGATCTTATTCGTAACGAACTG	2	2	7	2	TRUE
57	b0226	Ѵ	Ribo-RET, INRI	REPARATION	dbTIS	ATG	ATG	ATG	-	dinJ b0226 JW0216	Q47150	DINJ_ECOLI	Antitoxin DinJ	1	8	86	86	0					Ѵ	Ѵ	Ѵ		M	MAANAFVR						246502	246500	NC_000913:246500-246502	NC_000913:246245-246502	246245	246502	246500	NC_000913:246500-246502	NC_000913:246502-246245	NC_000913:246491-246511	GAATAAATATACAGCACAGGAGATACCCCAATGGCTGCTAACGCGTTTGTTCGCGCCCGA	0	2	9	2	TRUE
58	b0226	Ѵ	Ribo-RET, INRI	REPARATION	dbTIS	ATG	ATG	ATG	-	dinJ b0226 JW0216	Q47150	DINJ_ECOLI	Antitoxin DinJ	2	8	86	86	0				Ѵ					A	AANAFVR						246502	246500	NC_000913:246500-246502	NC_000913:246245-246502	246245	246502	246500	NC_000913:246500-246502	NC_000913:246502-246245	NC_000913:246491-246511	GAATAAATATACAGCACAGGAGATACCCCAATGGCTGCTAACGCGTTTGTTCGCGCCCGA	0	2	9	2	TRUE
59	b0234				dbTIS	ATG	ATG	ATG	+	yafP b0234 JW0224	Q47158	YAFP_ECOLI	Uncharacterized N-acetyltransferase YafP (EC 2.3.1.-)	1	7	150	150	0						Ѵ	Ѵ		M	MNNIQIR						252709	252711	NC_000913:252709-252711	NC_000913:252709-253158	253158	252709	252711	NC_000913:252709-252711	NC_000913:252709-253158	NC_000913:252700-252720	GCGTTTCGCATGCGTTTTTGAATTTATATTATGAATAACATACAAATAAGAAACTATCAG	0			0	FALSE
60	b0272	Ѵ		REPARATION	dbTIS	ATG	ATG	ATG	-	xynR yagI b0272 JW0265	P77300	XYNR_ECOLI	HTH-type transcriptional regulator XynR (Regulator of xylonate catabolism)	1	9	252	252	0					Ѵ	Ѵ	Ѵ		M	MPIIQSVER						289162	289160	NC_000913:289160-289162	NC_000913:288407-289162	288407	289162	289160	NC_000913:289160-289162	NC_000913:289162-288407	NC_000913:289151-289171	CCTTAATTCCAGCGTGGACATGCCAGCATTATGCCGATTATTCAGTCTGTTGAACGTGCG	0	1	12	0	FALSE
61	b0272	Ѵ		REPARATION	dbTIS	ATG	ATG	ATG	-	xynR yagI b0272 JW0265	P77300	XYNR_ECOLI	HTH-type transcriptional regulator XynR (Regulator of xylonate catabolism)	2	9	252	252	0				Ѵ			Ѵ		P	PIIQSVER						289162	289160	NC_000913:289160-289162	NC_000913:288407-289162	288407	289162	289160	NC_000913:289160-289162	NC_000913:289162-288407	NC_000913:289151-289171	CCTTAATTCCAGCGTGGACATGCCAGCATTATGCCGATTATTCAGTCTGTTGAACGTGCG	0	1	12	0	FALSE
62	b0287	Ѵ	Ribo-RET, INRI	REPARATION	dbTIS	ATG	ATG	ATG	+	yagU b0287 JW0281	P0AAA1	YAGU_ECOLI	Inner membrane protein YagU	1	11	204	204	0				Ѵ	Ѵ	Ѵ	Ѵ	Ѵ	M	MNIFEQTPPNR	17,8180					302991	302993	NC_000913:302991-302993	NC_000913:302991-303602	303602	302991	302993	NC_000913:302991-302993	NC_000913:302991-303602	NC_000913:302982-303002	GTATAACATAATGGTACAAGCAGGGTAGATATGAATATATTTGAACAAACTCCACCGAAC	2	1	6	0	FALSE
63	b0298				dbTIS	ATG	ATG	ATG	+	insE1 b0298 JW5036	P0CF66	INSE1_ECOLI	Transposase InsE for insertion sequence IS3A	1	12	99	99	0					Ѵ	Ѵ	Ѵ		M	MTKTVSTSKKPR						315291	315293	NC_000913:315291-315293	NC_000913:315291-315587	315587	315291	315293	NC_000913:315291-315293	NC_000913:315291-315587	NC_000913:315282-315302	TGAGTAAACTCTCAGTCAGAGGTGACTCACATGACAAAAACAGTATCAACCAGTAAAAAA	2	1	8	1	FALSE
64	b0298				dbTIS	ATG	ATG	ATG	+	insE1 b0298 JW5036	P0CF66	INSE1_ECOLI	Transposase InsE for insertion sequence IS3A	2	12	99	99	0				Ѵ					T	TKTVSTSKKPR						315291	315293	NC_000913:315291-315293	NC_000913:315291-315587	315587	315291	315293	NC_000913:315291-315293	NC_000913:315291-315587	NC_000913:315282-315302	TGAGTAAACTCTCAGTCAGAGGTGACTCACATGACAAAAACAGTATCAACCAGTAAAAAA	2	1	8	1	FALSE
65	b0307	Ѵ	INRI	REPARATION	dbTIS	ATG	ATG	ATG	+	ykgF b0307 JW0300	P77536	YKGF_ECOLI	Uncharacterized electron transport protein YkgF	1	13	475	475	0						Ѵ	Ѵ		M	MSIKTSNTDFKTR						322338	322340	NC_000913:322338-322340	NC_000913:322338-323762	323762	322338	322340	NC_000913:322338-322340	NC_000913:322338-323762	NC_000913:322329-322349	AAGTGTTGATGAGCCGCTGAGGATATAAAGATGTCGATCAAAACCAGTAATACAGATTTT	2	2	7	2	TRUE
66	b0307	Ѵ	INRI	REPARATION	dbTIS	ATG	ATG	ATG	+	ykgF b0307 JW0300	P77536	YKGF_ECOLI	Uncharacterized electron transport protein YkgF	2	13	475	475	0				Ѵ					S	SIKTSNTDFKTR						322338	322340	NC_000913:322338-322340	NC_000913:322338-323762	323762	322338	322340	NC_000913:322338-322340	NC_000913:322338-323762	NC_000913:322329-322349	AAGTGTTGATGAGCCGCTGAGGATATAAAGATGTCGATCAAAACCAGTAATACAGATTTT	2	2	7	2	TRUE
67	b0308				aTIS	TTG	near-cognate	ATG	+	ykgG b0308 JW5042	P77433	YKGG_ECOLI	Uncharacterized protein YkgG	8	17	231	224	7	N-terminal truncation (7aa)					Ѵ	Ѵ		M	MNNVAQALGR						323758	323760	NC_000913:323758-323760	NC_000913:323758-324450	324450	323779	323781	NC_000913:323779-323781	NC_000913:323779-324450	NC_000913:323770-323790	AGAAAAAGAATGGATAATCGAGGCGAATTTTTGAATAACGTTGCTCAGGCACTGGGTCGC	0	1	7	1	FALSE
68	b0325	Ѵ	Ribo-RET, INRI	REPARATION	dbTIS	ATG	ATG	ATG	+	yahK b0325 JW0317	P75691	YAHK_ECOLI	Aldehyde reductase YahK (EC 1.1.1.2) (Zinc-dependent alcohol dehydrogenase YahK)	1	23	349	349	0				Ѵ	Ѵ				M	MKIKAVGAYSAKQPLEPMDITRR						342884	342886	NC_000913:342884-342886	NC_000913:342884-343930	343930	342884	342886	NC_000913:342884-342886	NC_000913:342884-343930	NC_000913:342875-342895	AATACACATAGCTAATCAGGAGTAAACACAATGAAGATCAAAGCTGTTGGTGCATATTCC	1	2	9	2	TRUE
69	b0325	Ѵ	Ribo-RET, INRI	REPARATION	dbTIS	ATG	ATG	ATG	+	yahK b0325 JW0317	P75691	YAHK_ECOLI	Aldehyde reductase YahK (EC 1.1.1.2) (Zinc-dependent alcohol dehydrogenase YahK)	1	22	349	349	0				Ѵ	Ѵ				M	MKIKAVGAYSAKQPLEPMDITR						342884	342886	NC_000913:342884-342886	NC_000913:342884-343930	343930	342884	342886	NC_000913:342884-342886	NC_000913:342884-343930	NC_000913:342875-342895	AATACACATAGCTAATCAGGAGTAAACACAATGAAGATCAAAGCTGTTGGTGCATATTCC	1	2	9	2	TRUE
70	b0337	Ѵ	INRI	REPARATION	dbTIS	GTG	near-cognate	GTG	+	codA b0337 JW0328	P25524	CODA_ECOLI	Cytosine deaminase (CD) (CDA) (CDase) (EC 3.5.4.1) (Cytosine aminohydrolase) (Isoguanine deaminase) (EC 3.5.4.-)	1	13	427	427	0						Ѵ	Ѵ	Ѵ	M	MSNNALQTIINAR	17,3462	17,0530				356171	356173	NC_000913:356171-356173	NC_000913:356171-357451	357451	356171	356173	NC_000913:356171-356173	NC_000913:356171-357451	NC_000913:356162-356182	CAGCAGCAATGACGCATGTGGAGGCTAACAGTGTCGAATAACGCTTTACAAACAATTATT	1	2	8	2	TRUE
71	b0337	Ѵ	INRI	REPARATION	dbTIS	GTG	near-cognate	GTG	+	codA b0337 JW0328	P25524	CODA_ECOLI	Cytosine deaminase (CD) (CDA) (CDase) (EC 3.5.4.1) (Cytosine aminohydrolase) (Isoguanine deaminase) (EC 3.5.4.-)	2	13	427	427	0				Ѵ					S	SNNALQTIINAR	NaN; single L	0,0328			NaN; single L	356171	356173	NC_000913:356171-356173	NC_000913:356171-357451	357451	356171	356173	NC_000913:356171-356173	NC_000913:356171-357451	NC_000913:356162-356182	CAGCAGCAATGACGCATGTGGAGGCTAACAGTGTCGAATAACGCTTTACAAACAATTATT	1	2	8	2	TRUE
72	b0346	Ѵ	INRI	REPARATION	dbTIS	ATG	ATG	ATG	-	mhpR b0346 JW0337	P77569	MHPR_ECOLI	DNA-binding transcriptional activator MhpR (mhp operon transcriptional activator)	1	13	277	277	0				Ѵ	Ѵ	Ѵ	Ѵ	Ѵ	M	MQNNEQTEYKTVR						368420	368418	NC_000913:368418-368420	NC_000913:367590-368420	367590	368420	368418	NC_000913:368418-368420	NC_000913:368420-367590	NC_000913:368409-368429	GTTGTTTTAACTATAGAAATGTCAATTAATATGCAGAACAATGAGCAGACGGAATACAAA	1			0	FALSE
73	b0357	Ѵ	Ribo-RET, INRI	REPARATION	dbTIS	ATG	ATG	ATG	-	frmR yaiN b0357 JW0348	P0AAP3	FRMR_ECOLI	Transcriptional repressor FrmR	1	14	91	91	0					Ѵ	Ѵ	Ѵ		M	MPSTPEEKKKVLTR						379881	379879	NC_000913:379879-379881	NC_000913:379609-379881	379609	379881	379879	NC_000913:379879-379881	NC_000913:379881-379609	NC_000913:379870-379890	GTATATTGCATGCAGATGATGAGGTGCGAAATGCCCAGTACTCCGGAAGAGAAGAAAAAG	2	1	6	1	FALSE
74	b0357	Ѵ	Ribo-RET, INRI	REPARATION	dbTIS	ATG	ATG	ATG	-	frmR yaiN b0357 JW0348	P0AAP3	FRMR_ECOLI	Transcriptional repressor FrmR	2	14	91	91	0				Ѵ					P	PSTPEEKKKVLTR						379881	379879	NC_000913:379879-379881	NC_000913:379609-379881	379609	379881	379879	NC_000913:379879-379881	NC_000913:379881-379609	NC_000913:379870-379890	GTATATTGCATGCAGATGATGAGGTGCGAAATGCCCAGTACTCCGGAAGAGAAGAAAAAG	2	1	6	1	FALSE
75	b0360				dbTIS	ATG	ATG	ATG	+	insC1 b0360 JW0351	P0CF40	INSC1_ECOLI	Transposase InsC for insertion element IS2A	1	10	121	121	0				Ѵ	Ѵ	Ѵ	Ѵ		M	MIDVLGPEKR						381351	381353	NC_000913:381351-381353	NC_000913:381351-381713	381713	381351	381353	NC_000913:381351-381353	NC_000913:381351-381713	NC_000913:381342-381362	CTAGTTTTTAGACTAGTCATTGGAGAACAGATGATTGATGTCTTAGGGCCGGAGAAACGC	2	1	6	1	FALSE
76	b0369	Ѵ	Ribo-RET, INRI	REPARATION	dbTIS	ATG	ATG	ATG	-	hemB ncf b0369 JW0361	P0ACB2	HEM2_ECOLI	Delta-aminolevulinic acid dehydratase (ALAD) (ALADH) (EC 4.2.1.24) (Porphobilinogen synthase)	1	9	324	324	0				Ѵ	Ѵ	Ѵ	Ѵ		M	MTDLIQRPR						389727	389725	NC_000913:389725-389727	NC_000913:388756-389727	388756	389727	389725	NC_000913:389725-389727	NC_000913:389727-388756	NC_000913:389716-389736	CCCCTCGATTCCACAAACATCAGGCAGACCATGACAGACTTAATCCAACGCCCTCGTCGC	2	1	6	0	FALSE
77	b0369	Ѵ	Ribo-RET, INRI	REPARATION	dbTIS	ATG	ATG	ATG	-	hemB ncf b0369 JW0361	P0ACB2	HEM2_ECOLI	Delta-aminolevulinic acid dehydratase (ALAD) (ALADH) (EC 4.2.1.24) (Porphobilinogen synthase)	1	7	324	324	0					Ѵ	Ѵ	Ѵ		M	MTDLIQR						389727	389725	NC_000913:389725-389727	NC_000913:388756-389727	388756	389727	389725	NC_000913:389725-389727	NC_000913:389727-388756	NC_000913:389716-389736	CCCCTCGATTCCACAAACATCAGGCAGACCATGACAGACTTAATCCAACGCCCTCGTCGC	2	1	6	0	FALSE
78	b0369	Ѵ	Ribo-RET, INRI	REPARATION	dbTIS	ATG	ATG	ATG	-	hemB ncf b0369 JW0361	P0ACB2	HEM2_ECOLI	Delta-aminolevulinic acid dehydratase (ALAD) (ALADH) (EC 4.2.1.24) (Porphobilinogen synthase)	2	9	324	324	0				Ѵ					T	TDLIQRPR					NaN; single L	389727	389725	NC_000913:389725-389727	NC_000913:388756-389727	388756	389727	389725	NC_000913:389725-389727	NC_000913:389727-388756	NC_000913:389716-389736	CCCCTCGATTCCACAAACATCAGGCAGACCATGACAGACTTAATCCAACGCCCTCGTCGC	2	1	6	0	FALSE
79	b0388	Ѵ	Ribo-RET	REPARATION	dbTIS	ATG	ATG	ATG	+	aroL b0388 JW0379	P0A6E1	AROL_ECOLI	Shikimate kinase 2 (SK 2) (EC 2.7.1.71) (Shikimate kinase II) (SKII)	1	11	174	174	0				Ѵ	Ѵ	Ѵ	Ѵ		M	MTQPLFLIGPR	17,8920			NaN; single H		406405	406407	NC_000913:406405-406407	NC_000913:406405-406926	406926	406405	406407	NC_000913:406405-406407	NC_000913:406405-406926	NC_000913:406396-406416	CGCATTGCGACCTATTGGGGAAAACCCACGATGACACAACCTCTTTTTCTGATCGGGCCT	0	1	9	0	FALSE
80	b0388	Ѵ	Ribo-RET	REPARATION	dbTIS	ATG	ATG	ATG	+	aroL b0388 JW0379	P0A6E1	AROL_ECOLI	Shikimate kinase 2 (SK 2) (EC 2.7.1.71) (Shikimate kinase II) (SKII)	2	11	174	174	0				Ѵ					T	TQPLFLIGPR		NaN			NaN; single L	406405	406407	NC_000913:406405-406407	NC_000913:406405-406926	406926	406405	406407	NC_000913:406405-406407	NC_000913:406405-406926	NC_000913:406396-406416	CGCATTGCGACCTATTGGGGAAAACCCACGATGACACAACCTCTTTTTCTGATCGGGCCT	0	1	9	0	FALSE
81	b0389	Ѵ	Ribo-RET (BL21), INRI	REPARATION	dbTIS	ATG	ATG	ATG	+	yaiA b0389 JW0380	P0AAN5	YAIA_ECOLI	Uncharacterized protein YaiA	1	9	63	63	0					Ѵ	Ѵ	Ѵ		M	MPTKPPYPR						406979	406981	NC_000913:406979-406981	NC_000913:406979-407167	407167	406979	406981	NC_000913:406979-406981	NC_000913:406979-407167	NC_000913:406970-406990	AACGTTCATCCCGTGAAATAAGGAAGAACGATGCCAACGAAACCGCCTTATCCTCGTGAA	1	2	7	2	TRUE
82	b0402	Ѵ	Ribo-RET, INRI	REPARATION	dbTIS	ATG	ATG	ATG	+	proY yajM b0402 JW5055	P0AAE2	PROY_ECOLI	Proline-specific permease ProY	1	9	457	457	0				Ѵ	Ѵ	Ѵ	Ѵ	Ѵ	M	MESKNKLKR						420986	420988	NC_000913:420986-420988	NC_000913:420986-422356	422356	420986	420988	NC_000913:420986-420988	NC_000913:420986-422356	NC_000913:420977-420997	TTTTTTATTGTGTTGATGGGTTAGGAATTGATGGAAAGTAAGAACAAGCTAAAGCGTGGG	1	2	5	1	FALSE
83	b0406	Ѵ	Ribo-RET, INRI	REPARATION	dbTIS	ATG	ATG	ATG	+	tgt b0406 JW0396	P0A847	TGT_ECOLI	Queuine tRNA-ribosyltransferase (EC 2.4.2.29) (Guanine insertion enzyme) (tRNA-guanine transglycosylase)	1	11	375	375	0				Ѵ	Ѵ	Ѵ	Ѵ	Ѵ	M	MKFELDTTDGR						426137	426139	NC_000913:426137-426139	NC_000913:426137-427261	427261	426137	426139	NC_000913:426137-426139	NC_000913:426137-427261	NC_000913:426128-426148	GGACTGTTTTTCTGACGTAGTGGAGAAAAAATGAAATTTGAACTGGACACCACCGACGGT	1	1	6	1	FALSE
84	b0406				aTIS	ATG	ATG	ATG	+	tgt b0406 JW0396	P0A847	TGT_ECOLI	Queuine tRNA-ribosyltransferase (EC 2.4.2.29) (Guanine insertion enzyme) (tRNA-guanine transglycosylase)	267	273	375	109	266	N-terminal truncation (266aa)				Ѵ	Ѵ	Ѵ		M	MPTRNAR						426137	426139	NC_000913:426137-426139	NC_000913:426137-427261	427261	426935	426937	NC_000913:426935-426937	NC_000913:426935-427261	NC_000913:426926-426946	CGTCGTGGTATCGATATGTTTGACTGCGTAATGCCAACCCGCAACGCCCGAAATGGTCAT	1			0	FALSE
85	b0409	Ѵ	Ribo-RET (BL21), INRI	REPARATION	dbTIS	GTG	near-cognate	GTG	+	secF b0409 JW0399	P0AG93	SECF_ECOLI	Protein translocase subunit SecF (Sec translocon accessory complex subunit SecF)	1	14	323	323	0				Ѵ	Ѵ	Ѵ	Ѵ	Ѵ	M	MAQEYTVEQLNHGR				NaN; single H		429505	429507	NC_000913:429505-429507	NC_000913:429505-430473	430473	429505	429507	NC_000913:429505-429507	NC_000913:429505-430473	NC_000913:429496-429516	TCAAGAAGCTGTCAATCTGAGGAGTGCGATGTGGCACAGGAATATACTGTTGAACAACTA	0	2	7	3	TRUE
86	b0409	Ѵ	Ribo-RET (BL21), INRI	REPARATION	dbTIS	GTG	near-cognate	GTG	+	secF b0409 JW0399	P0AG93	SECF_ECOLI	Protein translocase subunit SecF (Sec translocon accessory complex subunit SecF)	2	14	323	323	0				Ѵ					A	AQEYTVEQLNHGR						429505	429507	NC_000913:429505-429507	NC_000913:429505-430473	430473	429505	429507	NC_000913:429505-429507	NC_000913:429505-430473	NC_000913:429496-429516	TCAAGAAGCTGTCAATCTGAGGAGTGCGATGTGGCACAGGAATATACTGTTGAACAACTA	0	2	7	3	TRUE
87	b0410	Ѵ	Ribo-RET	REPARATION	dbTIS	ATG	ATG	ATG	+	yajD b0410 JW0400	P0AAQ2	YAJD_ECOLI	Putative HNH nuclease YajD (EC 3.1.-.-)	1	10	115	115	0				Ѵ	Ѵ	Ѵ	Ѵ		M	MAIIPKNYAR						430605	430607	NC_000913:430605-430607	NC_000913:430605-430949	430949	430605	430607	NC_000913:430605-430607	NC_000913:430605-430949	NC_000913:430596-430616	TAACCCTACATTTCATCCAGGTAACTTTTCATGGCTATCATCCCAAAAAACTATGCGCGG	2	1	9	0	FALSE
88	b0410	Ѵ	Ribo-RET	REPARATION	dbTIS	ATG	ATG	ATG	+	yajD b0410 JW0400	P0AAQ2	YAJD_ECOLI	Putative HNH nuclease YajD (EC 3.1.-.-)	2	10	115	115	0				Ѵ					A	AIIPKNYAR						430605	430607	NC_000913:430605-430607	NC_000913:430605-430949	430949	430605	430607	NC_000913:430605-430607	NC_000913:430605-430949	NC_000913:430596-430616	TAACCCTACATTTCATCCAGGTAACTTTTCATGGCTATCATCCCAAAAAACTATGCGCGG	2	1	9	0	FALSE
89	b0413	Ѵ	Ribo-RET (BL21)	REPARATION	dbTIS	ATG	ATG	ATG	+	nrdR ybaD b0413 JW0403	P0A8D0	NRDR_ECOLI	Transcriptional repressor NrdR	1	17	149	149	0						Ѵ			M	MHCPFCFAVDTKVIDSR						433002	433004	NC_000913:433002-433004	NC_000913:433002-433448	433448	433002	433004	NC_000913:433002-433004	NC_000913:433002-433448	NC_000913:432993-433013	TTTCCGTTAACCACCTGGTCAGGACGCCGTATGCATTGCCCATTCTGTTTCGCCGTGGAC	2	2	7	1	FALSE
90	b0414	Ѵ		REPARATION	dbTIS	GTG	near-cognate	GTG	+	ribD ribG ybaE b0414 JW0404	P25539	RIBD_ECOLI	Riboflavin biosynthesis protein RibD [Includes: Diaminohydroxyphosphoribosylaminopyrimidine deaminase (DRAP deaminase) (EC 3.5.4.26) (Riboflavin-specific deaminase); 5-amino-6-(5-phosphoribosylamino)uracil reductase (EC 1.1.1.193) (HTP reductase)]	1	9	367	367	0				Ѵ	Ѵ	Ѵ	Ѵ	Ѵ	M	MQDEYYMAR						433455	433457	NC_000913:433455-433457	NC_000913:433455-434555	434555	433455	433457	NC_000913:433455-433457	NC_000913:433455-434555	NC_000913:433446-433466	GAAGAGATCGCGCGCCTGGAGGACTAAGCCGTGCAGGACGAGTATTACATGGCGCGGGCG	2	3	7	3	TRUE
91	b0415	Ѵ	Ribo-RET, INRI	REPARATION	dbTIS	ATG	ATG	ATG	+	ribE ribH ybaF b0415 JW0405	P61714	RISB_ECOLI	6,7-dimethyl-8-ribityllumazine synthase (DMRL synthase) (LS) (Lumazine synthase) (EC 2.5.1.78)	1	14	156	156	0				Ѵ	Ѵ	Ѵ	Ѵ	Ѵ	M	MNIIEANVATPDAR	17,1045	0,0210		15,6820	0,0151	434647	434649	NC_000913:434647-434649	NC_000913:434647-435114	435114	434647	434649	NC_000913:434647-434649	NC_000913:434647-435114	NC_000913:434638-434658	CGGGGCCATACTCGAACCCGAAGGAAGAAAATGAACATTATTGAAGCTAACGTTGCTACC	0	2	6	2	TRUE
92	b0415	Ѵ (-/+3 codons)	Ribo-RET -/+ 3 codons		aTIS	ATT	near-cognate	ATG	+	ribE ribH ybaF b0415 JW0405	P61714	RISB_ECOLI	6,7-dimethyl-8-ribityllumazine synthase (DMRL synthase) (LS) (Lumazine synthase) (EC 2.5.1.78)	3	14	156	154	2	N-terminal truncation (2aa)					Ѵ	Ѵ		M	MIEANVATPDAR						434647	434649	NC_000913:434647-434649	NC_000913:434647-435114	435114	434653	434655	NC_000913:434653-434655	NC_000913:434653-435114	NC_000913:434644-434664	CATACTCGAACCCGAAGGAAGAAAATGAACATTATTGAAGCTAACGTTGCTACCCCGGAC	0	2	11	2	TRUE
93	b0415	Ѵ (-/+3 codons)	Ribo-RET -/+ 3 codons		aTIS	ATT	near-cognate	ATG	+	ribE ribH ybaF b0415 JW0405	P61714	RISB_ECOLI	6,7-dimethyl-8-ribityllumazine synthase (DMRL synthase) (LS) (Lumazine synthase) (EC 2.5.1.78)	4	14	156	153	3	N-terminal truncation (3aa)					Ѵ	Ѵ		M	MEANVATPDAR						434647	434649	NC_000913:434647-434649	NC_000913:434647-435114	435114	434656	434658	NC_000913:434656-434658	NC_000913:434656-435114	NC_000913:434647-434667	ACTCGAACCCGAAGGAAGAAAATGAACATTATTGAAGCTAACGTTGCTACCCCGGACGCT	0	2	14	2	TRUE
94	b0417	Ѵ		REPARATION	dbTIS	ATG	ATG	ATG	+	thiL b0417 JW0407	P0AGG0	THIL_ECOLI	Thiamine-monophosphate kinase (TMP kinase) (Thiamine-phosphate kinase) (EC 2.7.4.16)	1	11	325	325	0					Ѵ	Ѵ	Ѵ		M	MACGEFSLIAR						435634	435636	NC_000913:435634-435636	NC_000913:435634-436608	436608	435634	435636	NC_000913:435634-435636	NC_000913:435634-436608	NC_000913:435625-435645	TTTTCTTTTTTACCTGCTGAGGCATAACGTATGGCATGTGGCGAGTTCTCCCTGATTGCC	0	1	8	1	FALSE
95	b0417	Ѵ		REPARATION	dbTIS	ATG	ATG	ATG	+	thiL b0417 JW0407	P0AGG0	THIL_ECOLI	Thiamine-monophosphate kinase (TMP kinase) (Thiamine-phosphate kinase) (EC 2.7.4.16)	2	11	325	325	0				Ѵ					A	ACGEFSLIAR		NaN; single L				435634	435636	NC_000913:435634-435636	NC_000913:435634-436608	436608	435634	435636	NC_000913:435634-435636	NC_000913:435634-436608	NC_000913:435625-435645	TTTTCTTTTTTACCTGCTGAGGCATAACGTATGGCATGTGGCGAGTTCTCCCTGATTGCC	0	1	8	1	FALSE
96	b0419	Ѵ	Ribo-RET, INRI	REPARATION	dbTIS	ATG	ATG	ATG	-	yajO b0419 JW0409	P77735	YAJO_ECOLI	1-deoxyxylulose-5-phosphate synthase YajO (EC 1.1.-.-)	1	12	324	324	0				Ѵ	Ѵ	Ѵ	Ѵ		M	MQYNPLGKTDLR		18,6450				438135	438133	NC_000913:438133-438135	NC_000913:437164-438135	437164	438135	438133	NC_000913:438133-438135	NC_000913:438135-437164	NC_000913:438124-438144	AAGTATGACGAGTATAGCAGGAGTGGCAGCATGCAATACAACCCCTTAGGAAAAACCGAC	2	2	8	2	TRUE
97	b0420	Ѵ	Ribo-RET, INRI	REPARATION	dbTIS	ATG	ATG	ATG	-	dxs yajP b0420 JW0410	P77488	DXS_ECOLI	1-deoxy-D-xylulose-5-phosphate synthase (EC 2.2.1.7) (1-deoxyxylulose-5-phosphate synthase) (DXP synthase) (DXPS)	2	21	620	620	0				Ѵ					S	SFDIAKYPTLALVDSTQELR						440177	440175	NC_000913:440175-440177	NC_000913:438318-440177	438318	440177	440175	NC_000913:440175-440177	NC_000913:440177-438318	NC_000913:440166-440186	AAATAAACAATAAGTATTAATAGGCCCCTGATGAGTTTTGATATTGCCAAATACCCGACC	1	1	6	0	FALSE
98	b0427	Ѵ	Ribo-RET, INRI	REPARATION	dbTIS	ATG	ATG	ATG	-	yajR b0427 JW5059	P77726	YAJR_ECOLI	Inner membrane transport protein YajR	1	11	454	454	0					Ѵ	Ѵ	Ѵ	Ѵ	M	MNDYKMTPGER						446666	446664	NC_000913:446664-446666	NC_000913:445305-446666	445305	446666	446664	NC_000913:446664-446666	NC_000913:446666-445305	NC_000913:446655-446675	ACTAGTCGCGAATTTAAAACAGAGGTGGTAATGAACGATTATAAAATGACGCCAGGTGAG	1	1	5	1	FALSE
99	b0436	Ѵ	Ribo-RET, INRI	REPARATION	dbTIS	ATG	ATG	ATG	+	tig b0436 JW0426	P0A850	TIG_ECOLI	Trigger factor (TF) (EC 5.2.1.8) (PPIase)	1	14	432	432	0				Ѵ	Ѵ	Ѵ	Ѵ	Ѵ	M	MQVSVETTQGLGRR					NaN; single L	455133	455135	NC_000913:455133-455135	NC_000913:455133-456428	456428	455133	455135	NC_000913:455133-455135	NC_000913:455133-456428	NC_000913:455124-455144	CCGAGCACTGTGATTTTTTGAGGTAACAAGATGCAAGTTTCAGTTGAAACCACTCAAGGC	2	1	7	1	FALSE
100	b0436	Ѵ	Ribo-RET, INRI	REPARATION	dbTIS	ATG	ATG	ATG	+	tig b0436 JW0426	P0A850	TIG_ECOLI	Trigger factor (TF) (EC 5.2.1.8) (PPIase)	1	13	432	432	0				Ѵ	Ѵ	Ѵ	Ѵ	Ѵ	M	MQVSVETTQGLGR	16,7187	0,0643		16,9190	0,0378	455133	455135	NC_000913:455133-455135	NC_000913:455133-456428	456428	455133	455135	NC_000913:455133-455135	NC_000913:455133-456428	NC_000913:455124-455144	CCGAGCACTGTGATTTTTTGAGGTAACAAGATGCAAGTTTCAGTTGAAACCACTCAAGGC	2	1	7	1	FALSE
101	b0436				aTIS	ATG	ATG	ATG	+	tig b0436 JW0426	P0A850	TIG_ECOLI	Trigger factor (TF) (EC 5.2.1.8) (PPIase)	51	57	432	382	50	N-terminal truncation (50aa)					Ѵ	Ѵ		M	MNIVAQR						455133	455135	NC_000913:455133-455135	NC_000913:455133-456428	456428	455283	455285	NC_000913:455283-455285	NC_000913:455283-456428	NC_000913:455274-455294	ATTGACGGCTTCCGCAAAGGCAAAGTGCCAATGAATATCGTTGCTCAGCGTTATGGCGCG	2	1	10	1	FALSE
102	b0437				aTIS	ATG	ATG	ATG	+	clpP lopP b0437 JW0427	P0A6G7	CLPP_ECOLI	ATP-dependent Clp protease proteolytic subunit (EC 3.4.21.92) (Caseinolytic protease) (Endopeptidase Clp) (Heat shock protein F21.5) (Protease Ti)	19	26	207	189	18	N-terminal truncation (18aa)					Ѵ	Ѵ		M	MVIEQTSR						456677	456679	NC_000913:456677-456679	NC_000913:456677-457297	457297	456731	456733	NC_000913:456731-456733	NC_000913:456731-457297	NC_000913:456722-456742	AACTTTGCACCCCATATGGCGCTGGTGCCGATGGTCATTGAACAGACCTCACGCGGTGAG	1			0	FALSE
103	b0440	Ѵ	Ribo-RET, INRI	REPARATION	dbTIS	GTG	near-cognate	GTG	+	hupB hopD b0440 JW0430	P0ACF4	DBHB_ECOLI	DNA-binding protein HU-beta (HU-1) (NS1)	1	23	90	90	0		Ѵ		Ѵ	Ѵ	Ѵ		Ѵ	M	MNKSQLIDKIAAGADISKAAAGR						461451	461453	NC_000913:461451-461453	NC_000913:461451-461720	461720	461451	461453	NC_000913:461451-461453	NC_000913:461451-461720	NC_000913:461442-461462	GCGATATAAATTATAAAGAGGAAGAGAAGAGTGAATAAATCTCAATTGATCGACAAGATT	2	2	8	2	TRUE
104	b0443	Ѵ	Ribo-RET (BL21), INRI	REPARATION	dbTIS	ATG	ATG	ATG	+	fadM tesC ybaW b0443 JW0433	P77712	FADM_ECOLI	Long-chain acyl-CoA thioesterase FadM (EC 3.1.2.-) (Acyl-CoA thioester hydrolase) (Thioesterase 3) (Thioesterase III)	1	8	132	132	0					Ѵ	Ѵ	Ѵ		M	MQTQIKVR						464402	464404	NC_000913:464402-464404	NC_000913:464402-464797	464797	464402	464404	NC_000913:464402-464404	NC_000913:464402-464797	NC_000913:464393-464413	CTTATAACAACAACGTAAGGTTATTGCGCTATGCAAACACAAATCAAAGTTCGTGGATAT	1	1	10	1	FALSE
105	b0454	Ѵ	Ribo-RET (BL21)	REPARATION	aTIS	ATG	ATG	ATG	-	atl ybaZ b0454 JW0444	P0AFP2	ATL_ECOLI	DNA base-flipping protein (Alkyltransferase-like protein ATL)	27	36	129	103	26	N-terminal truncation (26aa)			Ѵ	Ѵ	Ѵ	Ѵ		M	MEKEDSFPQR						476371	476369	NC_000913:476369-476371	NC_000913:475985-476371	475985	476293	476291	NC_000913:476291-476293	NC_000913:476293-475985	NC_000913:476282-476302	TATGCTGAAAAATTACCTCAGGAAGAAAAGATGGAAAAAGAAGATTCATTTCCCCAACGC	0	2	7	1	FALSE
106	b0459	Ѵ	Ribo-RET, INRI	REPARATION	dbTIS	ATG	ATG	ATG	-	maa ylaD b0459 JW0448	P77791	MAA_ECOLI	Maltose O-acetyltransferase (MAT) (EC 2.3.1.79) (Maltose transacetylase)	1	15	183	183	0					Ѵ	Ѵ	Ѵ		M	MSTEKEKMIAGELYR						479918	479916	NC_000913:479916-479918	NC_000913:479370-479918	479370	479918	479916	NC_000913:479916-479918	NC_000913:479918-479370	NC_000913:479907-479927	TGCCGCATTTTCAGCAACCGGAGGTCAGTAATGAGCACAGAAAAAGAAAAGATGATTGCT	1	2	8	2	TRUE
107	b0459	Ѵ	Ribo-RET, INRI	REPARATION	dbTIS	ATG	ATG	ATG	-	maa ylaD b0459 JW0448	P77791	MAA_ECOLI	Maltose O-acetyltransferase (MAT) (EC 2.3.1.79) (Maltose transacetylase)	2	15	183	183	0				Ѵ	Ѵ				S	STEKEKMIAGELYR						479918	479916	NC_000913:479916-479918	NC_000913:479370-479918	479370	479918	479916	NC_000913:479916-479918	NC_000913:479918-479370	NC_000913:479907-479927	TGCCGCATTTTCAGCAACCGGAGGTCAGTAATGAGCACAGAAAAAGAAAAGATGATTGCT	1	2	8	2	TRUE
108	b0460	Ѵ	Ribo-RET, INRI	REPARATION	dbTIS	ATG	ATG	ATG	-	hha b0460 JW0449	P0ACE3	HHA_ECOLI	Hemolysin expression-modulating protein Hha	1	14	72	72	0					Ѵ	Ѵ	Ѵ		M	MSEKPLTKTDYLMR						480308	480306	NC_000913:480306-480308	NC_000913:480093-480308	480093	480308	480306	NC_000913:480306-480308	NC_000913:480308-480093	NC_000913:480297-480317	GTTAGAATTATTACAACCATAGGTAGAAGTATGTCCGAAAAACCTTTAACGAAAACCGAT	1	1	7	0	FALSE
109	b0460	Ѵ	Ribo-RET, INRI	REPARATION	dbTIS	ATG	ATG	ATG	-	hha b0460 JW0449	P0ACE3	HHA_ECOLI	Hemolysin expression-modulating protein Hha	2	14	72	72	0				Ѵ	Ѵ				S	SEKPLTKTDYLMR						480308	480306	NC_000913:480306-480308	NC_000913:480093-480308	480093	480308	480306	NC_000913:480306-480308	NC_000913:480308-480093	NC_000913:480297-480317	GTTAGAATTATTACAACCATAGGTAGAAGTATGTCCGAAAAACCTTTAACGAAAACCGAT	1	1	7	0	FALSE
110	b0470	Ѵ	Ribo-RET, INRI	REPARATION	dbTIS	ATG	ATG	ATG	+	dnaX dnaZ dnaZX b0470 JW0459	P06710	DPO3X_ECOLI	DNA polymerase III subunit tau (EC 2.7.7.7) (DNA polymerase III subunit gamma)	1	8	643	643	0					Ѵ	Ѵ	Ѵ		M	MSYQVLAR	26,0800	NaN				492092	492094	NC_000913:492092-492094	NC_000913:492092-494020	494020	492092	492094	NC_000913:492092-492094	NC_000913:492092-494020	NC_000913:492083-492103	ATCCACCTTCCAGCGTTTCAGAGCCTGCCAATGAGTTATCAGGTCTTAGCCCGAAAATGG	1			0	FALSE
111	b0479	Ѵ	Ribo-RET (BL21), INRI	REPARATION	dbTIS	ATG	ATG	ATG	-	fsr b0479 JW0468	P52067	FSR_ECOLI	Fosmidomycin resistance protein	2	21	406	406	0				Ѵ	Ѵ				A	AMSEQPQPVAGAAASTTKAR						504696	504694	NC_000913:504694-504696	NC_000913:503479-504696	503479	504696	504694	NC_000913:504694-504696	NC_000913:504696-503479	NC_000913:504685-504705	ACATCGCAACCCTGAAAAAGTGACTTTCCTATGGCAATGAGTGAACAACCCCAGCCTGTG	2			0	FALSE
112	b0484	Ѵ	Ribo-RET, INRI	REPARATION	dbTIS	ATG	ATG	ATG	-	copA atcU f834 ybaR b0484 JW0473	Q59385	COPA_ECOLI	Copper-exporting P-type ATPase (EC 7.2.2.8) (Copper-exporting P-type ATPase A) (Cu(+)-exporting ATPase) (Soluble copper chaperone CopA(Z))	2	20	834	834	0				Ѵ					S	SQTIDLTLDGLSCGHCVKR		22,7540				511379	511377	NC_000913:511377-511379	NC_000913:508878-511379	508878	511379	511377	NC_000913:511377-511379	NC_000913:511379-508878	NC_000913:511368-511388	CCAGTCAAAACTGTCTTAAAGGAGTGTTTTATGTCACAAACTATCGACCTGACCCTGGAC	1	2	7	3	TRUE
113	b0487	Ѵ	Ribo-RET, INRI	REPARATION	dbTIS	ATG	ATG	ATG	+	cueR copR ybbI b0487 JW0476	P0A9G4	CUER_ECOLI	HTH-type transcriptional regulator CueR (Copper efflux regulator) (Copper export regulator)	1	18	135	135	0				Ѵ	Ѵ	Ѵ	Ѵ		M	MNISDVAKITGLTSKAIR						513993	513995	NC_000913:513993-513995	NC_000913:513993-514397	514397	513993	513995	NC_000913:513993-513995	NC_000913:513993-514397	NC_000913:513984-514004	TAACAAAGCACAGGAGGCGTTGCGCGAACGATGAACATCAGCGATGTAGCAAAAATTACC	2	2	13	3	TRUE
114	b0515	Ѵ	INRI	REPARATION	dbTIS	ATG	ATG	ATG	-	allE glxB6 ylbA b0515 JW0503	P75713	ALLE_ECOLI	(S)-ureidoglycine aminohydrolase (UGHY) (UGlyAH) (EC 3.5.3.26)	1	11	261	261	0						Ѵ	Ѵ		M	MGYLNNVTGYR						544046	544044	NC_000913:544044-544046	NC_000913:543264-544046	543264	544046	544044	NC_000913:544044-544046	NC_000913:544046-543264	NC_000913:544035-544055	AACTTGCCTGGCAGAAATAAGGAGTCATAAATGGGATATTTAAATAACGTCACCGGTTAC	1	2	7	3	TRUE
115	b0515	Ѵ	INRI	REPARATION	dbTIS	ATG	ATG	ATG	-	allE glxB6 ylbA b0515 JW0503	P75713	ALLE_ECOLI	(S)-ureidoglycine aminohydrolase (UGHY) (UGlyAH) (EC 3.5.3.26)	2	18	261	261	0				Ѵ					G	GYLNNVTGYREDLLANR		0,0451				544046	544044	NC_000913:544044-544046	NC_000913:543264-544046	543264	544046	544044	NC_000913:544044-544046	NC_000913:544046-543264	NC_000913:544035-544055	AACTTGCCTGGCAGAAATAAGGAGTCATAAATGGGATATTTAAATAACGTCACCGGTTAC	1	2	7	3	TRUE
116	b0515	Ѵ	INRI	REPARATION	dbTIS	ATG	ATG	ATG	-	allE glxB6 ylbA b0515 JW0503	P75713	ALLE_ECOLI	(S)-ureidoglycine aminohydrolase (UGHY) (UGlyAH) (EC 3.5.3.26)	2	11	261	261	0				Ѵ					G	GYLNNVTGYR		NaN; single L				544046	544044	NC_000913:544044-544046	NC_000913:543264-544046	543264	544046	544044	NC_000913:544044-544046	NC_000913:544046-543264	NC_000913:544035-544055	AACTTGCCTGGCAGAAATAAGGAGTCATAAATGGGATATTTAAATAACGTCACCGGTTAC	1	2	7	3	TRUE
117	b0526	Ѵ	Ribo-RET	REPARATION	dbTIS	ATG	ATG	ATG	+	cysS b0526 JW0515	P21888	SYC_ECOLI	Cysteine--tRNA ligase (EC 6.1.1.16) (Cysteinyl-tRNA synthetase) (CysRS)	1	10	461	461	0				Ѵ	Ѵ	Ѵ	Ѵ	Ѵ	M	MLKIFNTLTR						554611	554613	NC_000913:554611-554613	NC_000913:554611-555993	555993	554611	554613	NC_000913:554611-554613	NC_000913:554611-555993	NC_000913:554602-554622	TTACCCACACATGTCTAAACGGAATCTTCGATGCTAAAAATCTTCAATACTCTGACACGC	0	1	7	0	FALSE
118	b0529	Ѵ	Ribo-RET, INRI	REPARATION	dbTIS	ATG	ATG	ATG	-	folD ads b0529 JW0518	P24186	FOLD_ECOLI	Bifunctional protein FolD [Includes: Methylenetetrahydrofolate dehydrogenase (EC 1.5.1.5); Methenyltetrahydrofolate cyclohydrolase (EC 3.5.4.9)]	1	16	288	288	0						Ѵ	Ѵ	Ѵ	M	MAAKIIDGKTIAQQVR						557741	557739	NC_000913:557739-557741	NC_000913:556878-557741	556878	557741	557739	NC_000913:557739-557741	NC_000913:557741-556878	NC_000913:557730-557750	ATCTACGTAACAGATGGAATCCTCTCTCTGATGGCAGCAAAGATTATTGACGGTAAAACG	1	1	12	0	FALSE
119	b0529	Ѵ	Ribo-RET, INRI	REPARATION	dbTIS	ATG	ATG	ATG	-	folD ads b0529 JW0518	P24186	FOLD_ECOLI	Bifunctional protein FolD [Includes: Methylenetetrahydrofolate dehydrogenase (EC 1.5.1.5); Methenyltetrahydrofolate cyclohydrolase (EC 3.5.4.9)]	2	16	288	288	0				Ѵ					A	AAKIIDGKTIAQQVR		NaN; single L				557741	557739	NC_000913:557739-557741	NC_000913:556878-557741	556878	557741	557739	NC_000913:557739-557741	NC_000913:557741-556878	NC_000913:557730-557750	ATCTACGTAACAGATGGAATCCTCTCTCTGATGGCAGCAAAGATTATTGACGGTAAAACG	1	1	12	0	FALSE
120	b0576	Ѵ	Ribo-RET, INRI	REPARATION	dbTIS	GTG	near-cognate	GTG	+	pheP b0576 JW0565	P24207	PHEP_ECOLI	Phenylalanine-specific permease (Phenylalanine:H(+) symporter PheP)	1	21	458	458	0				Ѵ	Ѵ	Ѵ	Ѵ		M	MKNASTVSEDTASNQEPTLHR						601959	601961	NC_000913:601959-601961	NC_000913:601959-603332	603332	601959	601961	NC_000913:601959-601961	NC_000913:601959-603332	NC_000913:601950-601970	CTCAACAAAAAAGACACACAGGGGAAAGGCGTGAAAAACGCGTCAACCGTATCGGAAGAT	2	2	8	1	FALSE
121	b0578	Ѵ	Ribo-RET, INRI	REPARATION	dbTIS	ATG	ATG	ATG	-	nfsB dprA nfnB nfsI ntr b0578 JW0567	P38489	NFSB_ECOLI	Oxygen-insensitive NAD(P)H nitroreductase (EC 1.-.-.-) (Dihydropteridine reductase) (EC 1.5.1.34) (FMN-dependent nitroreductase)	1	10	217	217	0				Ѵ	Ѵ	Ѵ	Ѵ	Ѵ	M	MDIISVALKR	NaN; single H	25,8820; single H				605424	605422	NC_000913:605422-605424	NC_000913:604774-605424	604774	605424	605422	NC_000913:605422-605424	NC_000913:605424-604774	NC_000913:605413-605433	CACGCAAAATTACTTTCACATGGAGTCTTTATGGATATCATTTCTGTCGCCTTAAAGCGT	2	1	6	1	FALSE
122	b0579	Ѵ	Ribo-RET (BL21)	REPARATION	dbTIS	ATG	ATG	ATG	-	ybdF b0579 JW5083	P0AAT2	YBDF_ECOLI	Uncharacterized protein YbdF	1	12	122	122	0				Ѵ	Ѵ	Ѵ	Ѵ		M	MDKQSLHETAKR						605886	605884	NC_000913:605884-605886	NC_000913:605521-605886	605521	605886	605884	NC_000913:605884-605886	NC_000913:605886-605521	NC_000913:605875-605895	GCTTATTCTCCTTCGCCTAAAGGAACGTTTATGGATAAGCAATCACTGCACGAAACGGCG	2	2	7	2	TRUE
123	b0605	Ѵ	Ribo-RET, INRI	REPARATION	dbTIS	ATG	ATG	ATG	+	ahpC b0605 JW0598	P0AE08	AHPC_ECOLI	Alkyl hydroperoxide reductase C (EC 1.11.1.26) (Alkyl hydroperoxide reductase protein C22) (Peroxiredoxin) (SCRP-23) (Sulfate starvation-induced protein 8) (SSI8) (Thioredoxin peroxidase)	2	32	187	187	0				Ѵ					S	SLINTKIKPFKNQAFKNGEFIEITEKDTEGR						638945	638947	NC_000913:638945-638947	NC_000913:638945-639505	639505	638945	638947	NC_000913:638945-638947	NC_000913:638945-639505	NC_000913:638936-638956	CATCTCATCGAAAACACGGAGGAAGTATAGATGTCCTTGATTAACACCAAAATTAAACCT	1	3	7	3	TRUE
124	b0610	Ѵ	Ribo-RET, INRI	REPARATION	dbTIS	ATG	ATG	ATG	-	rnk b0610 JW0602	P0AFW4	RNK_ECOLI	Regulator of nucleoside diphosphate kinase	1	15	136	136	0					Ѵ	Ѵ	Ѵ		M	MSRPTIIINDLDAER						643967	643965	NC_000913:643965-643967	NC_000913:643560-643967	643560	643967	643965	NC_000913:643965-643967	NC_000913:643967-643560	NC_000913:643956-643976	CACTCGCAGCACCGACGACATGGAGTAAAAATGTCCAGACCAACTATCATCATTAACGAC	1	1	6	1	FALSE
125	b0610	Ѵ	Ribo-RET, INRI	REPARATION	dbTIS	ATG	ATG	ATG	-	rnk b0610 JW0602	P0AFW4	RNK_ECOLI	Regulator of nucleoside diphosphate kinase	2	15	136	136	0				Ѵ					S	SRPTIIINDLDAER		0,1273				643967	643965	NC_000913:643965-643967	NC_000913:643560-643967	643560	643967	643965	NC_000913:643965-643967	NC_000913:643967-643560	NC_000913:643956-643976	CACTCGCAGCACCGACGACATGGAGTAAAAATGTCCAGACCAACTATCATCATTAACGAC	1	1	6	1	FALSE
126	b0628	Ѵ	Ribo-RET, INRI	REPARATION	dbTIS	ATG	ATG	ATG	-	lipA lip b0628 JW0623	P60716	LIPA_ECOLI	Lipoyl synthase (EC 2.8.1.8) (Lip-syn) (LS) (Lipoate synthase) (Lipoic acid synthase) (Sulfur insertion protein LipA)	2	9	321	321	0				Ѵ					S	SKPIVMER						660216	660214	NC_000913:660214-660216	NC_000913:659254-660216	659254	660216	660214	NC_000913:660214-660216	NC_000913:660216-659254	NC_000913:660205-660225	TTCGTAATTCGCAACTGGAACACGCACGCTATGAGTAAACCCATTGTGATGGAACGCGGT	2	1	11	0	FALSE
127	b0630	Ѵ	Ribo-RET (BL21)	REPARATION	dbTIS	TTG	near-cognate	TTG	-	lipB b0630 JW5089	P60720	LIPB_ECOLI	Octanoyltransferase (EC 2.3.1.181) (Lipoate-protein ligase B) (Lipoyl/octanoyl transferase) (Octanoyl-[acyl-carrier-protein]-protein N-octanoyltransferase)	1	9	213	213	0				Ѵ	Ѵ	Ѵ	Ѵ		M	MYQDKILVR						662278	662276	NC_000913:662276-662278	NC_000913:661640-662278	661640	662278	662276	NC_000913:662276-662278	NC_000913:662278-661640	NC_000913:662267-662287	CTTTTACTCATTCTCCACGGAGATGCCGTTTTGTATCAGGATAAAATTCTTGTCCGCCAG	0	1	9	1	FALSE
128	b0635	Ѵ	INRI	REPARATION	dbTIS	ATG	ATG	ATG	-	mrdA pbpA b0635 JW0630	P0AD65	MRDA_ECOLI	Peptidoglycan D,D-transpeptidase MrdA (EC 3.4.16.4) (Class B penicillin-binding protein 2) (Penicillin-binding protein 2) (PBP-2) (PBP2) (Transpeptidase PBP2) (TP PBP2)	1	8	633	633	0				Ѵ	Ѵ	Ѵ	Ѵ	Ѵ	M	MKLQNSFR						668217	668215	NC_000913:668215-668217	NC_000913:666319-668217	666319	668217	668215	NC_000913:668215-668217	NC_000913:668217-666319	NC_000913:668206-668226	TAAGGGAGCTTTGAGTAGAAAACGCAGCGGATGAAACTACAGAACTCTTTTCGCGACTAT	2			0	FALSE
129	b0643	Ѵ	Ribo-RET, INRI	REPARATION	dbTIS	ATG	ATG	ATG	+	ybeL b0643 JW0638	P0AAT9	YBEL_ECOLI	Uncharacterized protein YbeL	1	9	160	160	0				Ѵ	Ѵ	Ѵ	Ѵ		M	MNKVAQYYR						675018	675020	NC_000913:675018-675020	NC_000913:675018-675497	675497	675018	675020	NC_000913:675018-675020	NC_000913:675018-675497	NC_000913:675009-675029	TAGTCAGTTAACGACCCGGGAGATGAAACGATGAACAAGGTTGCTCAATATTACCGTGAA	2	1	9	1	FALSE
130	b0657	Ѵ	Ribo-RET (BL21), INRI	REPARATION	dbTIS	ATG	ATG	ATG	-	lnt cutE b0657 JW0654	P23930	LNT_ECOLI	Apolipoprotein N-acyltransferase (ALP N-acyltransferase) (EC 2.3.1.269) (Copper homeostasis protein CutE)	1	9	512	512	0					Ѵ	Ѵ	Ѵ		M	MAFASLIER	7,2970					690881	690879	NC_000913:690879-690881	NC_000913:689346-690881	689346	690881	690879	NC_000913:690879-690881	NC_000913:690881-689346	NC_000913:690870-690890	GAATAAAACCGAAACTGGATAGATAACTACATGGCTTTTGCCTCATTAATTGAACGCCAG	1	1	11	0	FALSE
131	b0657	Ѵ	Ribo-RET (BL21), INRI	REPARATION	dbTIS	ATG	ATG	ATG	-	lnt cutE b0657 JW0654	P23930	LNT_ECOLI	Apolipoprotein N-acyltransferase (ALP N-acyltransferase) (EC 2.3.1.269) (Copper homeostasis protein CutE)	2	9	512	512	0				Ѵ					A	AFASLIER						690881	690879	NC_000913:690879-690881	NC_000913:689346-690881	689346	690881	690879	NC_000913:690879-690881	NC_000913:690881-689346	NC_000913:690870-690890	GAATAAAACCGAAACTGGATAGATAACTACATGGCTTTTGCCTCATTAATTGAACGCCAG	1	1	11	0	FALSE
132	b0676	Ѵ		REPARATION	dbTIS	ATG	ATG	ATG	-	nagC nagR b0676 JW0662	P0AF20	NAGC_ECOLI	DNA-binding transcriptional dual regulator NagC (N-acetylglucosamine repressor) (NagC repressor)	1	25	406	406	0				Ѵ	Ѵ				M	MTPGGQAQIGNVDLVKQLNSAAVYR						701594	701592	NC_000913:701592-701594	NC_000913:700377-701594	700377	701594	701592	NC_000913:701592-701594	NC_000913:701594-700377	NC_000913:701583-701603	TAACGAGGTCGTAACTCAATAAGAGAAAGTATGACACCAGGCGGACAAGCTCAGATAGGT	1			0	FALSE
133	b0677	Ѵ	Ribo-RET, INRI	REPARATION	dbTIS	ATG	ATG	ATG	-	nagA b0677 JW0663	P0AF18	NAGA_ECOLI	N-acetylglucosamine-6-phosphate deacetylase (GlcNAc 6-P deacetylase) (EC 3.5.1.25)	1	8	382	382	0				Ѵ	Ѵ	Ѵ	Ѵ	Ѵ	M	MYALTQGR	17,5260	0,0281				702751	702749	NC_000913:702749-702751	NC_000913:701606-702751	701606	702751	702749	NC_000913:702749-702751	NC_000913:702751-701606	NC_000913:702740-702760	GGGCAATATTTTTTAAAATCGGGGGTCAGAATGTATGCATTAACCCAGGGCCGGATCTTT	0			0	FALSE
134	b0679	Ѵ	Ribo-RET, INRI	REPARATION	dbTIS	ATG	ATG	ATG	+	nagE pstN b0679 JW0665	P09323	PTW3C_ECOLI	PTS system N-acetylglucosamine-specific EIICBA component (EIICBA-Nag) (EII-Nag) [Includes: N-acetylglucosamine permease IIC component (PTS system N-acetylglucosamine-specific EIIC component); N-acetylglucosamine-specific phosphotransferase enzyme IIB component (EC 2.7.1.193) (PTS system N-acetylglucosamine-specific EIIB component); N-acetylglucosamine-specific phosphotransferase enzyme IIA compon…	1	9	648	648	0						Ѵ	Ѵ	Ѵ	M	MNILGFFQR	3,4522					703944	703946	NC_000913:703944-703946	NC_000913:703944-705887	705887	703944	703946	NC_000913:703944-703946	NC_000913:703944-705887	NC_000913:703935-703955	GCCAAATAGGGTTCTCGTAGGGGGAATAAGATGAATATTTTAGGTTTTTTCCAGCGACTC	2	2	9	0	FALSE
135	b0680	Ѵ	Ribo-RET, INRI	REPARATION	dbTIS	ATG	ATG	ATG	+	glnS b0680 JW0666	P00962	SYQ_ECOLI	Glutamine--tRNA ligase (EC 6.1.1.18) (Glutaminyl-tRNA synthetase) (GlnRS)	1	13	554	554	0					Ѵ	Ѵ	Ѵ	Ѵ	M	MSEAEARPTNFIR						706093	706095	NC_000913:706093-706095	NC_000913:706093-707754	707754	706093	706095	NC_000913:706093-706095	NC_000913:706093-707754	NC_000913:706084-706104	ATACGTTGTTTACGCTTTGAGGAATCCACGATGAGTGAGGCAGAAGCCCGCCCGACTAAC	0	2	7	2	TRUE
136	b0680	Ѵ	Ribo-RET, INRI	REPARATION	dbTIS	ATG	ATG	ATG	+	glnS b0680 JW0666	P00962	SYQ_ECOLI	Glutamine--tRNA ligase (EC 6.1.1.18) (Glutaminyl-tRNA synthetase) (GlnRS)	2	13	554	554	0				Ѵ					S	SEAEARPTNFIR					NaN; single L	706093	706095	NC_000913:706093-706095	NC_000913:706093-707754	707754	706093	706095	NC_000913:706093-706095	NC_000913:706093-707754	NC_000913:706084-706104	ATACGTTGTTTACGCTTTGAGGAATCCACGATGAGTGAGGCAGAAGCCCGCCCGACTAAC	0	2	7	2	TRUE
137	b0683	Ѵ	Ribo-RET	REPARATION	dbTIS	ATG	ATG	ATG	-	fur b0683 JW0669	P0A9A9	FUR_ECOLI	Ferric uptake regulation protein (Ferric uptake regulator)	1	19	148	148	0				Ѵ	Ѵ	Ѵ			M	MTDNNTALKKAGLKVTLPR						710646	710644	NC_000913:710644-710646	NC_000913:710203-710646	710203	710646	710644	NC_000913:710644-710646	NC_000913:710646-710203	NC_000913:710635-710655	TGAACCGCTTAGTAACAGGACAGATTCCGCATGACTGATAACAATACCGCCCTAAAGAAA	2	2	10	1	FALSE
138	b0683	Ѵ	Ribo-RET	REPARATION	dbTIS	ATG	ATG	ATG	-	fur b0683 JW0669	P0A9A9	FUR_ECOLI	Ferric uptake regulation protein (Ferric uptake regulator)	2	19	148	148	0				Ѵ					T	TDNNTALKKAGLKVTLPR						710646	710644	NC_000913:710644-710646	NC_000913:710203-710646	710203	710646	710644	NC_000913:710644-710646	NC_000913:710646-710203	NC_000913:710635-710655	TGAACCGCTTAGTAACAGGACAGATTCCGCATGACTGATAACAATACCGCCCTAAAGAAA	2	2	10	1	FALSE
139	b0685	Ѵ	Ribo-RET (BL21)		dbTIS	ATG	ATG	ATG	-	ybfE b0685 JW5816	P0AAU7	YBFE_ECOLI	Uncharacterized protein YbfE	2	18	97	97	0				Ѵ					A	AKEQTDRTTLDLFAHER						711898	711896	NC_000913:711896-711898	NC_000913:711608-711898	711608	711898	711896	NC_000913:711896-711898	NC_000913:711898-711608	NC_000913:711887-711907	CTGATTGTTTCCCCCGAAGTCACCAAGATCATGGCCAAAGAACAAACGGACCGTACGACA	0			0	FALSE
140	b0722	Ѵ	Meydan (INRI)	REPARATION	dbTIS	ATG	ATG	ATG	+	sdhD b0722 JW0712	P0AC44	DHSD_ECOLI	Succinate dehydrogenase hydrophobic membrane anchor subunit	1	10	115	115	0				Ѵ	Ѵ	Ѵ	Ѵ	Ѵ	M	MVSNASALGR	14,7450	NaN; single L			NaN; single L	755560	755562	NC_000913:755560-755562	NC_000913:755560-755904	755904	755560	755562	NC_000913:755560-755562	NC_000913:755560-755904	NC_000913:755551-755571	CGTGCTTTCACTTCTCGCAGGAGTCCTCGTATGGTAAGCAACGCCTCCGCATTAGGACGC	0	2	8	2	TRUE
141	b0722	Ѵ	Meydan (INRI)	REPARATION	dbTIS	ATG	ATG	ATG	+	sdhD b0722 JW0712	P0AC44	DHSD_ECOLI	Succinate dehydrogenase hydrophobic membrane anchor subunit	2	10	115	115	0		Ѵ		Ѵ					V	VSNASALGR		0,0180	NaN; single L			755560	755562	NC_000913:755560-755562	NC_000913:755560-755904	755904	755560	755562	NC_000913:755560-755562	NC_000913:755560-755904	NC_000913:755551-755571	CGTGCTTTCACTTCTCGCAGGAGTCCTCGTATGGTAAGCAACGCCTCCGCATTAGGACGC	0	2	8	2	TRUE
142	b0723				aTIS	GTG	near-cognate	ATG	+	sdhA b0723 JW0713	P0AC41	SDHA_ECOLI	Succinate dehydrogenase flavoprotein subunit (EC 1.3.5.1)	-3	6	588	592	-4	N-terminal extension (4aa)				Ѵ	Ѵ	Ѵ		M	MGCVMKLPVR						755907	755909	NC_000913:755907-755909	NC_000913:755907-757670	757670	755895	755897	NC_000913:755895-755897	NC_000913:755895-757670	NC_000913:755886-755906	GGTTTACGTGATTTATGGATTCGTTGTGGTGTGGGGTGTGTGATGAAATTGCCAGTCAGA	2	1	11	0	FALSE
143	b0726				aTIS	ATC	near-cognate	ATG	+	sucA b0726 JW0715	P0AFG3	ODO1_ECOLI	2-oxoglutarate dehydrogenase E1 component (EC 1.2.4.2) (Alpha-ketoglutarate dehydrogenase)	236	244	933	698	235	N-terminal truncation (235aa)					Ѵ	Ѵ		M	MPMLKEMIR						758706	758708	NC_000913:758706-758708	NC_000913:758706-761504	761504	759411	759413	NC_000913:759411-759413	NC_000913:759411-761504	NC_000913:759402-759422	CGCTTCTCGCTGGAAGGCGGTGACGCGTTAATCCCGATGCTTAAAGAGATGATCCGCCAC	2	1	13	1	FALSE
144	b0728	Ѵ	Ribo-RET, INRI	REPARATION	dbTIS	ATG	ATG	ATG	+	sucC b0728 JW0717	P0A836	SUCC_ECOLI	Succinate--CoA ligase [ADP-forming] subunit beta (EC 6.2.1.5) (Succinyl-CoA synthetase subunit beta) (SCS-beta)	1	14	388	388	0				Ѵ	Ѵ	Ѵ	Ѵ	Ѵ	M	MNLHEYQAKQLFAR		NaN; single H				763014	763016	NC_000913:763014-763016	NC_000913:763014-764177	764177	763014	763016	NC_000913:763014-763016	NC_000913:763014-764177	NC_000913:763005-763025	ATAACGATTACTGAAGGATGGACAGAACACATGAACTTACATGAATATCAGGCAAAACAA	2	3	8	2	TRUE
145	b0733	Ѵ	Ribo-RET, INRI		dbTIS	ATG	ATG	ATG	+	cydA cyd-1 b0733 JW0722	P0ABJ9	CYDA_ECOLI	Cytochrome bd-I ubiquinol oxidase subunit 1 (EC 7.1.1.7) (Cytochrome bd-I oxidase subunit I) (Cytochrome d ubiquinol oxidase subunit I)	1	9	522	522	0				Ѵ	Ѵ	Ѵ	Ѵ	Ѵ	M	MLDIVELSR	3,6783			2,4067		771458	771460	NC_000913:771458-771460	NC_000913:771458-773023	773023	771458	771460	NC_000913:771458-771460	NC_000913:771458-773023	NC_000913:771449-771469	GAGTCTTCATGCGATGAGCAAGGAGTCATGATGTTAGATATAGTCGAACTGTCGCGCTTA	1	2	7	3	TRUE
146	b0734	Ѵ	Ribo-RET, INRI	REPARATION	dbTIS	ATG	ATG	ATG	+	cydB cyd-2 b0734 JW0723	P0ABK2	CYDB_ECOLI	Cytochrome bd-I ubiquinol oxidase subunit 2 (EC 7.1.1.7) (Cytochrome bd-I oxidase subunit II) (Cytochrome d ubiquinol oxidase subunit II)	1	8	379	379	0					Ѵ	Ѵ	Ѵ	Ѵ	M	MIDYEVLR	3,2608					773042	773044	NC_000913:773042-773044	NC_000913:773042-774178	774178	773042	773044	NC_000913:773042-773044	NC_000913:773042-774178	NC_000913:773033-773053	CAGCCGGCACGCTAAGACAGGAGTCGTCAAATGATCGATTATGAAGTATTGCGTTTTATC	1	2	8	2	TRUE
147	b0736	Ѵ	Ribo-RET, INRI	REPARATION	dbTIS	GTG	near-cognate	GTG	+	ybgC b0736 JW0726	P0A8Z3	YBGC_ECOLI	Acyl-CoA thioester hydrolase YbgC (Acyl-CoA thioesterase) (EC 3.1.2.-)	1	7	134	134	0				Ѵ	Ѵ	Ѵ	Ѵ		M	MNTTLFR						774752	774754	NC_000913:774752-774754	NC_000913:774752-775153	775153	774752	774754	NC_000913:774752-774754	NC_000913:774752-775153	NC_000913:774743-774763	CTAACTTTTGTTGCATTACCGGGATGTAAAGTGAATACAACGCTGTTTCGATGGCCGGTT	1	1	6	0	FALSE
148	b0739	Ѵ	Ribo-RET, INRI	REPARATION	dbTIS	GTG	near-cognate	GTG	+	tolA cim excC lky b0739 JW0729	P19934	TOLA_ECOLI	Tol-Pal system protein TolA	1	13	421	421	0						Ѵ	Ѵ	Ѵ	M	MSKATEQNDKLKR						776342	776344	NC_000913:776342-776344	NC_000913:776342-777604	777604	776342	776344	NC_000913:776342-776344	NC_000913:776342-777604	NC_000913:776333-776353	TAACAGGCGAACAGTTTTTGGAAACCGAGAGTGTCAAAGGCAACCGAACAAAACGACAAG	1	1	8	0	FALSE
149	b0739	Ѵ	Ribo-RET, INRI	REPARATION	dbTIS	GTG	near-cognate	GTG	+	tolA cim excC lky b0739 JW0729	P19934	TOLA_ECOLI	Tol-Pal system protein TolA	2	13	421	421	0				Ѵ					S	SKATEQNDKLKR						776342	776344	NC_000913:776342-776344	NC_000913:776342-777604	777604	776342	776344	NC_000913:776342-776344	NC_000913:776342-777604	NC_000913:776333-776353	TAACAGGCGAACAGTTTTTGGAAACCGAGAGTGTCAAAGGCAACCGAACAAAACGACAAG	1	1	8	0	FALSE
150	b0754	Ѵ	Ribo-RET, INRI	REPARATION	dbTIS	ATG	ATG	ATG	+	aroG b0754 JW0737	P0AB91	AROG_ECOLI	Phospho-2-dehydro-3-deoxyheptonate aldolase, Phe-sensitive (EC 2.5.1.54) (3-deoxy-D-arabino-heptulosonate 7-phosphate synthase) (DAHP synthase) (Phospho-2-keto-3-deoxyheptonate aldolase)	1	9	350	350	0				Ѵ	Ѵ	Ѵ	Ѵ	Ѵ	M	MNYQNDDLR	15,4620	17,7766				785633	785635	NC_000913:785633-785635	NC_000913:785633-786682	786682	785633	785635	NC_000913:785633-785635	NC_000913:785633-786682	NC_000913:785624-785644	TAAGATAAGTATGGCAACACTGGAACAGACATGAATTATCAGAACGACGATTTACGCATC	1	1	6	0	FALSE
151	b0755	Ѵ	Ribo-RET, INRI	REPARATION	dbTIS	ATG	ATG	ATG	-	gpmA gpm pgm pgmA b0755 JW0738	P62707	GPMA_ECOLI	2,3-bisphosphoglycerate-dependent phosphoglycerate mutase (BPG-dependent PGAM) (PGAM) (Phosphoglyceromutase) (dPGM) (EC 5.4.2.11)	1	10	250	250	0				Ѵ	Ѵ	Ѵ	Ѵ		M	MAVTKLVLVR						787595	787593	NC_000913:787593-787595	NC_000913:786846-787595	786846	787595	787593	NC_000913:787593-787595	NC_000913:787595-786846	NC_000913:787584-787604	TCATTAAAAGATGATTTGAGGAGTAAGTATATGGCTGTAACTAAGCTGGTTCTGGTTCGT	1	2	8	3	TRUE
152	b0755	Ѵ	Ribo-RET, INRI	REPARATION	dbTIS	ATG	ATG	ATG	-	gpmA gpm pgm pgmA b0755 JW0738	P62707	GPMA_ECOLI	2,3-bisphosphoglycerate-dependent phosphoglycerate mutase (BPG-dependent PGAM) (PGAM) (Phosphoglyceromutase) (dPGM) (EC 5.4.2.11)	2	10	250	250	0				Ѵ					A	AVTKLVLVR		NaN				787595	787593	NC_000913:787593-787595	NC_000913:786846-787595	786846	787595	787593	NC_000913:787593-787595	NC_000913:787595-786846	NC_000913:787584-787604	TCATTAAAAGATGATTTGAGGAGTAAGTATATGGCTGTAACTAAGCTGGTTCTGGTTCGT	1	2	8	3	TRUE
153	b0756	Ѵ	Ribo-RET, INRI	REPARATION	dbTIS	GTG	near-cognate	GTG	-	galM b0756 JW0739	P0A9C3	GALM_ECOLI	Aldose 1-epimerase (EC 5.1.3.3) (Galactose mutarotase) (Type-1 mutarotase)	1	16	346	346	0				Ѵ	Ѵ	Ѵ	Ѵ	Ѵ	M	MLNETPALAPDGQPYR	13,7120	0,0507				788837	788835	NC_000913:788835-788837	NC_000913:787800-788837	787800	788837	788835	NC_000913:788835-788837	NC_000913:788837-787800	NC_000913:788826-788846	CGTTTGTAAACCATCACAAGGAGCAGGACAGTGCTGAACGAAACTCCCGCACTGGCACCC	1	3	8	4	TRUE
154	b0757	Ѵ	Ribo-RET, INRI	REPARATION	dbTIS	ATG	ATG	ATG	-	galK galA b0757 JW0740	P0A6T3	GAL1_ECOLI	Galactokinase (EC 2.7.1.6) (Galactose kinase)	2	28	382	382	0				Ѵ					S	SLKEKTQSLFANAFGYPATHTIQAPGR						789979	789977	NC_000913:789977-789979	NC_000913:788834-789979	788834	789979	789977	NC_000913:789977-789979	NC_000913:789979-788834	NC_000913:789968-789988	ATCCATTTTCGCGAATCCGGAGTGTAAGAAATGAGTCTGAAAGAAAAAACACAATCTCTG	0	1	9	1	FALSE
155	b0758	Ѵ	INRI	REPARATION	dbTIS	ATG	ATG	ATG	-	galT galB b0758 JW0741	P09148	GAL7_ECOLI	Galactose-1-phosphate uridylyltransferase (Gal-1-P uridylyltransferase) (EC 2.7.7.12) (UDP-glucose--hexose-1-phosphate uridylyltransferase)	2	12	348	348	0				Ѵ					T	TQFNPVDHPHR						791029	791027	NC_000913:791027-791029	NC_000913:789986-791029	789986	791029	791027	NC_000913:791027-791029	NC_000913:791029-789986	NC_000913:791018-791038	CCACAGGGATATCCCGATTAAGGAACGACCATGACGCAATTTAATCCCGTTGATCATCCA	0	2	7	2	TRUE
156	b0760	Ѵ	INRI	REPARATION	dbTIS	ATG	ATG	ATG	-	modF ORF6 phrA b0760 JW0743	P31060	MODF_ECOLI	ABC transporter ATP-binding protein ModF (Photorepair protein PhrA)	2	12	490	490	0				Ѵ					S	SSLQILQGTFR		0,0309				793788	793786	NC_000913:793786-793788	NC_000913:792319-793788	792319	793788	793786	NC_000913:793786-793788	NC_000913:793788-792319	NC_000913:793777-793797	CAGTAATCGCTGCACAAAGTGGGATATAAAATGTCATCGTTGCAAATTTTGCAAGGCACG	2	1	6	0	FALSE
157	b0773	Ѵ	Ribo-RET, INRI	REPARATION	dbTIS	ATG	ATG	ATG	-	ybhB b0773 JW0756	P12994	YBHB_ECOLI	UPF0098 protein YbhB	1	17	158	158	0				Ѵ	Ѵ				M	MKLISNDLRDGDKLPHR						807909	807907	NC_000913:807907-807909	NC_000913:807436-807909	807436	807909	807907	NC_000913:807907-807909	NC_000913:807909-807436	NC_000913:807898-807918	ACACTTTCTGCAAACAAGAAAGGAGGGTTCATGAAACTCATCAGTAACGATCTGCGCGAT	2	3	7	4	TRUE
158	b0773	Ѵ	Ribo-RET, INRI	REPARATION	dbTIS	ATG	ATG	ATG	-	ybhB b0773 JW0756	P12994	YBHB_ECOLI	UPF0098 protein YbhB	1	9	158	158	0				Ѵ	Ѵ	Ѵ	Ѵ	Ѵ	M	MKLISNDLR						807909	807907	NC_000913:807907-807909	NC_000913:807436-807909	807436	807909	807907	NC_000913:807907-807909	NC_000913:807909-807436	NC_000913:807898-807918	ACACTTTCTGCAAACAAGAAAGGAGGGTTCATGAAACTCATCAGTAACGATCTGCGCGAT	2	3	7	4	TRUE
159	b0774	Ѵ		REPARATION	dbTIS	ATG	ATG	ATG	-	bioA b0774 JW0757	P12995	BIOA_ECOLI	Adenosylmethionine-8-amino-7-oxononanoate aminotransferase (EC 2.6.1.62) (7,8-diamino-pelargonic acid aminotransferase) (DAPA AT) (DAPA aminotransferase) (7,8-diaminononanoate synthase) (DANS) (Diaminopelargonic acid synthase)	1	11	429	429	0						Ѵ	Ѵ		M	MTTDDLAFDQR	NaN; single H					809257	809255	NC_000913:809255-809257	NC_000913:807971-809257	807971	809257	809255	NC_000913:809255-809257	NC_000913:809257-807971	NC_000913:809246-809266	AATCTTTTCAATTTGGTTTACAAGTCGATTATGACAACGGACGATCTTGCCTTTGACCAA	0			0	FALSE
160	b0779	Ѵ	Ribo-RET, INRI	REPARATION	dbTIS	ATG	ATG	ATG	+	uvrB b0779 JW0762	P0A8F8	UVRB_ECOLI	UvrABC system protein B (Protein UvrB) (Excinuclease ABC subunit B)	2	23	673	673	0				Ѵ					S	SKPFKLNSAFKPSGDQPEAIRR						813526	813528	NC_000913:813526-813528	NC_000913:813526-815544	815544	813526	813528	NC_000913:813526-813528	NC_000913:813526-815544	NC_000913:813517-813537	TGCCCGCCCAACTCCTTCAGGTAGCGACTCATGAGTAAACCGTTCAAACTGAATTCCGCT	0	1	9	0	FALSE
161	b0779	Ѵ	Ribo-RET, INRI	REPARATION	dbTIS	ATG	ATG	ATG	+	uvrB b0779 JW0762	P0A8F8	UVRB_ECOLI	UvrABC system protein B (Protein UvrB) (Excinuclease ABC subunit B)	2	22	673	673	0				Ѵ					S	SKPFKLNSAFKPSGDQPEAIR						813526	813528	NC_000913:813526-813528	NC_000913:813526-815544	815544	813526	813528	NC_000913:813526-813528	NC_000913:813526-815544	NC_000913:813517-813537	TGCCCGCCCAACTCCTTCAGGTAGCGACTCATGAGTAAACCGTTCAAACTGAATTCCGCT	0	1	9	0	FALSE
162	b0781	Ѵ	Ribo-RET (BL21), INRI		dbTIS	ATG	ATG	ATG	+	moaA bisA chlA chlA1 narA b0781 JW0764	P30745	MOAA_ECOLI	GTP 3',8-cyclase (EC 4.1.99.22) (Molybdenum cofactor biosynthesis protein A)	1	11	329	329	0					Ѵ	Ѵ	Ѵ		M	MASQLTDAFAR	20,0106	NaN; single H				817044	817046	NC_000913:817044-817046	NC_000913:817044-818030	818030	817044	817046	NC_000913:817044-817046	NC_000913:817044-818030	NC_000913:817035-817055	ACTTCGCCTCCCGTATCTGGAAAGGTGTACATGGCTTCACAACTGACTGATGCATTTGCG	2	2	9	1	FALSE
163	b0781	Ѵ	Ribo-RET (BL21), INRI		dbTIS	ATG	ATG	ATG	+	moaA bisA chlA chlA1 narA b0781 JW0764	P30745	MOAA_ECOLI	GTP 3',8-cyclase (EC 4.1.99.22) (Molybdenum cofactor biosynthesis protein A)	2	11	329	329	0				Ѵ					A	ASQLTDAFAR						817044	817046	NC_000913:817044-817046	NC_000913:817044-818030	818030	817044	817046	NC_000913:817044-817046	NC_000913:817044-818030	NC_000913:817035-817055	ACTTCGCCTCCCGTATCTGGAAAGGTGTACATGGCTTCACAACTGACTGATGCATTTGCG	2	2	9	1	FALSE
164	b0782	Ѵ	Ribo-RET, INRI	REPARATION	dbTIS	ATG	ATG	ATG	+	moaB chlA2 b0782 JW0765	P0AEZ9	MOAB_ECOLI	Molybdenum cofactor biosynthesis protein B	1	12	170	170	0				Ѵ	Ѵ	Ѵ	Ѵ		M	MSQVSTEFIPTR	16,1295			NaN; single H		818055	818057	NC_000913:818055-818057	NC_000913:818055-818564	818564	818055	818057	NC_000913:818055-818057	NC_000913:818055-818564	NC_000913:818046-818066	GGCGGCTAAAACGTCAAAAGGAGAGATCAGATGAGTCAGGTAAGCACTGAATTTATCCCG	2	2	8	3	TRUE
165	b0782	Ѵ	Ribo-RET, INRI	REPARATION	dbTIS	ATG	ATG	ATG	+	moaB chlA2 b0782 JW0765	P0AEZ9	MOAB_ECOLI	Molybdenum cofactor biosynthesis protein B	2	12	170	170	0		Ѵ		Ѵ					S	SQVSTEFIPTR		0,4957				818055	818057	NC_000913:818055-818057	NC_000913:818055-818564	818564	818055	818057	NC_000913:818055-818057	NC_000913:818055-818564	NC_000913:818046-818066	GGCGGCTAAAACGTCAAAAGGAGAGATCAGATGAGTCAGGTAAGCACTGAATTTATCCCG	2	2	8	3	TRUE
166	b0783	Ѵ	INRI	REPARATION	dbTIS	ATG	ATG	ATG	+	moaC chlA3 b0783 JW0766	P0A738	MOAC_ECOLI	Cyclic pyranopterin monophosphate synthase (EC 4.6.1.17) (Molybdenum cofactor biosynthesis protein C)	2	26	161	161	0				Ѵ	Ѵ				S	SQLTHINAAGEAHMVDVSAKAETVR						818570	818572	NC_000913:818570-818572	NC_000913:818570-819052	819052	818570	818572	NC_000913:818570-818572	NC_000913:818570-819052	NC_000913:818561-818581	TAATTTCCATCCACATTTGAAGAAATAAGTATGTCGCAACTGACCCATATCAACGCCGCT	1			0	FALSE
167	b0794	Ѵ		REPARATION	dbTIS	ATG	ATG	ATG	-	ybhF b0794 JW5104	P0A9U1	YBHF_ECOLI	Probable multidrug ABC transporter ATP-binding protein YbhF	1	14	578	578	0				Ѵ	Ѵ	Ѵ	Ѵ		M	MNDAVITLNGLEKR						828981	828979	NC_000913:828979-828981	NC_000913:827248-828981	827248	828981	828979	NC_000913:828979-828981	NC_000913:828981-827248	NC_000913:828970-828990	TGACGGTACAATTCGGTGACGAGGCAGGACATGAATGATGCCGTTATCACGCTGAACGGC	2	1	6	2	TRUE
168	b0797	Ѵ	Meydan (INRI)	REPARATION	dbTIS	ATG	ATG	ATG	+	rhlE b0797 JW0781	P25888	RHLE_ECOLI	ATP-dependent RNA helicase RhlE (EC 3.6.4.13)	1	14	454	454	0						Ѵ	Ѵ		M	MSFDSLGLSPDILR		NaN; single H				830872	830874	NC_000913:830872-830874	NC_000913:830872-832233	832233	830872	830874	NC_000913:830872-830874	NC_000913:830872-832233	NC_000913:830863-830883	CGGTAACGGTCGGGGCGGTTCGGAGTAGTTATGTCTTTCGATTCTTTGGGTTTAAGCCCT	0	1	6	1	FALSE
169	b0797	Ѵ	Meydan (INRI)	REPARATION	dbTIS	ATG	ATG	ATG	+	rhlE b0797 JW0781	P25888	RHLE_ECOLI	ATP-dependent RNA helicase RhlE (EC 3.6.4.13)	2	14	454	454	0				Ѵ					S	SFDSLGLSPDILR					NaN; single L	830872	830874	NC_000913:830872-830874	NC_000913:830872-832233	832233	830872	830874	NC_000913:830872-830874	NC_000913:830872-832233	NC_000913:830863-830883	CGGTAACGGTCGGGGCGGTTCGGAGTAGTTATGTCTTTCGATTCTTTGGGTTTAAGCCCT	0	1	6	1	FALSE
170	b0812	Ѵ	Ribo-RET, INRI	REPARATION	dbTIS	ATG	ATG	ATG	-	dps pexB vtm b0812 JW0797	P0ABT2	DPS_ECOLI	DNA protection during starvation protein (EC 1.16.-.-)	2	18	167	167	0				Ѵ					S	STAKLVKSKATNLLYTR		NaN				848911	848909	NC_000913:848909-848911	NC_000913:848411-848911	848411	848911	848909	NC_000913:848909-848911	NC_000913:848911-848411	NC_000913:848900-848920	TGGGACATAACATCAAGAGGATATGAAATTATGAGTACCGCTAAATTAGTTAAATCAAAA	0	2	9	2	TRUE
171	b0821	Ѵ	INRI	REPARATION	dbTIS	ATG	ATG	ATG	-	ybiU b0821 JW0805	P75791	YBIU_ECOLI	Uncharacterized protein YbiU	1	19	421	421	0					Ѵ	Ѵ	Ѵ		M	MASTFTSDTLPADHKAAIR						859061	859059	NC_000913:859059-859061	NC_000913:857799-859061	857799	859061	859059	NC_000913:859059-859061	NC_000913:859061-857799	NC_000913:859050-859070	GTTTCGAATGAAAGTTAATGAGAGGTGGTTATGGCTTCTACTTTTACCAGCGACACATTG	1	1	5	1	FALSE
172	b0821	Ѵ	INRI	REPARATION	dbTIS	ATG	ATG	ATG	-	ybiU b0821 JW0805	P75791	YBIU_ECOLI	Uncharacterized protein YbiU	2	19	421	421	0				Ѵ					A	ASTFTSDTLPADHKAAIR		NaN; single H				859061	859059	NC_000913:859059-859061	NC_000913:857799-859061	857799	859061	859059	NC_000913:859059-859061	NC_000913:859061-857799	NC_000913:859050-859070	GTTTCGAATGAAAGTTAATGAGAGGTGGTTATGGCTTCTACTTTTACCAGCGACACATTG	1	1	5	1	FALSE
173	b0826	Ѵ		REPARATION	dbTIS	ATG	ATG	ATG	-	moeB chlN b0826 JW0810	P12282	MOEB_ECOLI	Molybdopterin-synthase adenylyltransferase (EC 2.7.7.80) (MoaD protein adenylase) (Molybdopterin-converting factor subunit 1 adenylase) (Sulfur carrier protein MoaD adenylyltransferase)	1	11	249	249	0					Ѵ	Ѵ	Ѵ	Ѵ	M	MAELSDQEMLR	17,9896; single H					865129	865127	NC_000913:865127-865129	NC_000913:864383-865129	864383	865129	865127	NC_000913:865127-865129	NC_000913:865129-864383	NC_000913:865118-865138	ACCGTTTAACGCGTTGTTCGGAGGCCTGTAATGGCGGAACTCAGCGATCAGGAGATGCTG	0	2	8	2	TRUE
174	b0826	Ѵ		REPARATION	dbTIS	ATG	ATG	ATG	-	moeB chlN b0826 JW0810	P12282	MOEB_ECOLI	Molybdopterin-synthase adenylyltransferase (EC 2.7.7.80) (MoaD protein adenylase) (Molybdopterin-converting factor subunit 1 adenylase) (Sulfur carrier protein MoaD adenylyltransferase)	2	11	249	249	0				Ѵ	Ѵ				A	AELSDQEMLR		0,0475; single L				865129	865127	NC_000913:865127-865129	NC_000913:864383-865129	864383	865129	865127	NC_000913:865127-865129	NC_000913:865129-864383	NC_000913:865118-865138	ACCGTTTAACGCGTTGTTCGGAGGCCTGTAATGGCGGAACTCAGCGATCAGGAGATGCTG	0	2	8	2	TRUE
175	b0828	Ѵ		REPARATION	dbTIS	ATG	ATG	ATG	+	iaaA spt ybiK b0828 JW0812	P37595	IAAA_ECOLI	Isoaspartyl peptidase (EC 3.4.19.5) (Beta-aspartyl-peptidase) (EcAIII) (Isoaspartyl dipeptidase) [Cleaved into: Isoaspartyl peptidase subunit alpha; Isoaspartyl peptidase subunit beta]	2	17	321	321	0				Ѵ					G	GKAVIAIHGGAGAISR						866568	866570	NC_000913:866568-866570	NC_000913:866568-867530	867530	866568	866570	NC_000913:866568-866570	NC_000913:866568-867530	NC_000913:866559-866579	GTGGCGAACCACCCTTAATGGACGAATACTATGGGCAAAGCAGTCATTGCAATTCATGGT	2	1	8	0	FALSE
176	b0835	Ѵ	INRI	REPARATION	dbTIS	ATG	ATG	ATG	-	rimO yliG b0835 JW0819	P0AEI4	RIMO_ECOLI	Ribosomal protein uS12 methylthiotransferase RimO (uS12 MTTase) (uS12 methylthiotransferase) (EC 2.8.4.4) (Ribosomal protein uS12 (aspartate(89)-C(3))-methylthiotransferase) (Ribosome maturation factor RimO)	2	26	441	441	0				Ѵ					S	SKVTPQPKIGFVSLGCPKNLVDSER						878035	878033	NC_000913:878033-878035	NC_000913:876713-878035	876713	878035	878033	NC_000913:878033-878035	NC_000913:878035-876713	NC_000913:878024-878044	CCTTTCCTGTAACTGAATATTTTTTAAGCTATGAGCAAAGTAACTCCCCAGCCGAAAATC	0			0	FALSE
177	b0842	Ѵ	Ribo-RET, INRI	REPARATION	dbTIS	ATG	ATG	ATG	+	mdfA cmlA cmr b0842 JW0826	P0AEY8	MDFA_ECOLI	Multidrug transporter MdfA (Chloramphenicol resistance pump Cmr)	1	10	410	410	0				Ѵ	Ѵ	Ѵ	Ѵ	Ѵ	M	MQNKLASGAR						883673	883675	NC_000913:883673-883675	NC_000913:883673-884902	884902	883673	883675	NC_000913:883673-883675	NC_000913:883673-884902	NC_000913:883664-883684	CTGCGCGATTATTATTGGCGAAGAAATTGCATGCAAAATAAATTAGCTTCCGGTGCCAGG	1			0	FALSE
178	b0849	Ѵ	Ribo-RET, INRI	REPARATION	dbTIS	ATG	ATG	ATG	-	grxA grx b0849 JW0833	P68688	GLRX1_ECOLI	Glutaredoxin 1 (Grx1)	1	8	85	85	0				Ѵ	Ѵ	Ѵ	Ѵ		M	MQTVIFGR	14,1344	0,0099				890753	890751	NC_000913:890751-890753	NC_000913:890499-890753	890499	890753	890751	NC_000913:890751-890753	NC_000913:890753-890499	NC_000913:890742-890762	TACAGGCATAAATCTATGAGGAGAGAAATAATGCAAACCGTTATTTTTGGTCGTTCGGGT	1	2	8	3	TRUE
179	b0851	Ѵ	INRI	REPARATION	dbTIS	ATG	ATG	ATG	+	nfsA mda18 mdaA ybjB b0851 JW0835	P17117	NFSA_ECOLI	Oxygen-insensitive NADPH nitroreductase (EC 1.-.-.-) (Modulator of drug activity A)	1	12	240	240	0				Ѵ	Ѵ	Ѵ	Ѵ		M	MTPTIELICGHR	16,5270; single H	0,0306				891184	891186	NC_000913:891184-891186	NC_000913:891184-891903	891903	891184	891186	NC_000913:891184-891186	NC_000913:891184-891903	NC_000913:891175-891195	AATATTCACGTTCAGAAAGAGAAAAAGATAATGACGCCAACCATTGAACTTATTTGTGGC	0			0	FALSE
180	b0852	Ѵ	Ribo-RET, INRI	REPARATION	dbTIS	GTG	near-cognate	GTG	+	rimK b0852 JW0836	P0C0U4	RIMK_ECOLI	Ribosomal protein bS6--L-glutamate ligase (EC 6.3.2.-) (Polyglutamate synthase) (Ribosomal protein bS6 modification protein)	1	8	300	300	0				Ѵ	Ѵ	Ѵ	Ѵ		M	MKIAILSR						891967	891969	NC_000913:891967-891969	NC_000913:891967-892866	892866	891967	891969	NC_000913:891967-891969	NC_000913:891967-892866	NC_000913:891958-891978	TTTTGACCAGGTCTGACAGAGAGGTGCAGGGTGAAAATTGCCATATTGTCCCGGGATGGA	0	1	6	1	FALSE
181	b0859	Ѵ	Meydan (INRI)	REPARATION	dbTIS	ATG	ATG	ATG	+	rlmC rumB ybjF b0859 JW0843	P75817	RLMC_ECOLI	23S rRNA (uracil(747)-C(5))-methyltransferase RlmC (EC 2.1.1.189) (23S rRNA(m5U747)-methyltransferase)	1	10	375	375	0				Ѵ	Ѵ	Ѵ	Ѵ		M	MQCALYDAGR						898518	898520	NC_000913:898518-898520	NC_000913:898518-899642	899642	898518	898520	NC_000913:898518-898520	NC_000913:898518-899642	NC_000913:898509-898529	CGTCGCCCCTGATGATGTGAAGGTCAATGTATGCAGTGCGCACTTTACGACGCGGGTCGC	2	1	7	1	FALSE
182	b0868	Ѵ	Ribo-RET, INRI	REPARATION	dbTIS	ATG	ATG	ATG	-	ybjS b0868 JW5819	P75821	YBJS_ECOLI	Uncharacterized protein YbjS	1	14	337	337	0				Ѵ	Ѵ			Ѵ	M	MKVLVTGATSGLGR						906753	906751	NC_000913:906751-906753	NC_000913:905743-906753	905743	906753	906751	NC_000913:906751-906753	NC_000913:906753-905743	NC_000913:906742-906762	ACGTTATTTTCTCAACAACAGTGGATTGATATGAAGGTACTGGTTACCGGCGCCACCAGC	2	1	5	0	FALSE
183	b0873	Ѵ	INRI		dbTIS	ATG	ATG	ATG	-	hcp ybjW b0873 JW0857	P75825	HCP_ECOLI	Hydroxylamine reductase (EC 1.7.99.1) (Hybrid-cluster protein) (HCP) (Prismane protein)	1	11	550	550	0					Ѵ	Ѵ	Ѵ		M	MFCVQCEQTIR	20,0953					913814	913812	NC_000913:913812-913814	NC_000913:912165-913814	912165	913814	913812	NC_000913:913812-913814	NC_000913:913814-912165	NC_000913:913803-913823	ATATTAAATATAACTTTAAAAGGTGTGATCATGTTTTGTGTGCAATGTGAACAAACTATC	1	1	7	1	FALSE
184	b0882	Ѵ	Ribo-RET (Stringer extra)		aTIS	ATG	ATG	ATG	+	clpA lopD b0882 JW0866	P0ABH9	CLPA_ECOLI	ATP-dependent Clp protease ATP-binding subunit ClpA	169	181	758	590	168	N-terminal truncation (168aa)				Ѵ	Ѵ	Ѵ		M	MENFTTNLNQLAR	5,3845					923264	923266	NC_000913:923264-923266	NC_000913:923264-925537	925537	923768	923770	NC_000913:923768-923770	NC_000913:923768-925537	NC_000913:923759-923779	AGCGAAGAACAAGCTGGTGGGGAGGAACGTATGGAGAATTTCACGACGAACCTGAATCAG	1	3	7	3	TRUE
185	b0884	Ѵ	Ribo-RET, INRI	REPARATION	dbTIS	ATG	ATG	ATG	-	infA b0884 JW0867	P69222	IF1_ECOLI	Translation initiation factor IF-1	1	23	72	72	0					Ѵ	Ѵ			M	MAKEDNIEMQGTVLETLPNTMFR						926443	926441	NC_000913:926441-926443	NC_000913:926228-926443	926228	926443	926441	NC_000913:926441-926443	NC_000913:926443-926228	NC_000913:926432-926452	AATTACGGTAGTGATACCCCAGAGGATTAGATGGCCAAAGAAGACAATATTGAAATGCAA	0	2	5	2	TRUE
186	b0884	Ѵ	Ribo-RET, INRI	REPARATION	dbTIS	ATG	ATG	ATG	-	infA b0884 JW0867	P69222	IF1_ECOLI	Translation initiation factor IF-1	2	23	72	72	0				Ѵ	Ѵ				A	AKEDNIEMQGTVLETLPNTMFR						926443	926441	NC_000913:926441-926443	NC_000913:926228-926443	926228	926443	926441	NC_000913:926441-926443	NC_000913:926443-926228	NC_000913:926432-926452	AATTACGGTAGTGATACCCCAGAGGATTAGATGGCCAAAGAAGACAATATTGAAATGCAA	0	2	5	2	TRUE
187	b0884				aTIS	ATG	ATG	ATG	-	infA b0884 JW0867	P69222	IF1_ECOLI	Translation initiation factor IF-1	9	23	72	64	8	N-terminal truncation (8aa)			Ѵ	Ѵ				M	MQGTVLETLPNTMFR		6,8911				926443	926441	NC_000913:926441-926443	NC_000913:926228-926443	926228	926419	926417	NC_000913:926417-926419	NC_000913:926419-926228	NC_000913:926408-926428	GATTAGATGGCCAAAGAAGACAATATTGAAATGCAAGGTACCGTTCTTGAAACGTTGCCT	0			0	FALSE
188	b0889	Ѵ	Ribo-RET, INRI	REPARATION	dbTIS	ATG	ATG	ATG	+	lrp alsB ihb livR oppI b0889 JW0872	P0ACJ0	LRP_ECOLI	Leucine-responsive regulatory protein	1	14	164	164	0				Ѵ	Ѵ	Ѵ	Ѵ		M	MVDSKKRPGKDLDR						932595	932597	NC_000913:932595-932597	NC_000913:932595-933086	933086	932595	932597	NC_000913:932595-932597	NC_000913:932595-933086	NC_000913:932586-932606	GTAGGGAAGGAATACAGAGAGACAATAATAATGGTAGATAGCAAGAAGCGCCCTGGCAAA	2			0	FALSE
189	b0889	Ѵ	Ribo-RET, INRI	REPARATION	dbTIS	ATG	ATG	ATG	+	lrp alsB ihb livR oppI b0889 JW0872	P0ACJ0	LRP_ECOLI	Leucine-responsive regulatory protein	2	14	164	164	0				Ѵ					V	VDSKKRPGKDLDR						932595	932597	NC_000913:932595-932597	NC_000913:932595-933086	933086	932595	932597	NC_000913:932595-932597	NC_000913:932595-933086	NC_000913:932586-932606	GTAGGGAAGGAATACAGAGAGACAATAATAATGGTAGATAGCAAGAAGCGCCCTGGCAAA	2			0	FALSE
190	b0892	Ѵ	Ribo-RET, INRI	REPARATION	dbTIS	GTG	near-cognate	GTG	+	rarA mgsA ycaJ b0892 JW0875	P0AAZ4	RARA_ECOLI	Replication-associated recombination protein A	2	19	447	447	0		Ѵ							S	SNLSLDFSDNTFQPLAAR						937994	937996	NC_000913:937994-937996	NC_000913:937994-939334	939334	937994	937996	NC_000913:937994-937996	NC_000913:937994-939334	NC_000913:937985-938005	TAGATGATCAACGTAAGTAGAGGCACCTGAGTGAGCAATCTGTCGCTCGATTTTTCGGAT	1	1	7	1	FALSE
191	b0893	Ѵ	Ribo-RET, INRI	REPARATION	dbTIS	ATG	ATG	ATG	+	serS b0893 JW0876	P0A8L1	SYS_ECOLI	Serine--tRNA ligase (EC 6.1.1.11) (Seryl-tRNA synthetase) (SerRS) (Seryl-tRNA(Ser/Sec) synthetase)	1	8	430	430	0				Ѵ	Ѵ	Ѵ	Ѵ	Ѵ	M	MLDPNLLR	16,0320	0,0574				939428	939430	NC_000913:939428-939430	NC_000913:939428-940717	940717	939428	939430	NC_000913:939428-939430	NC_000913:939428-940717	NC_000913:939419-939439	CCCATTTAATTCGATAAGCACAGGATAAGCATGCTCGATCCCAATCTGCTGCGTAATGAG	1	2	6	1	FALSE
192	b0894	Ѵ	INRI	REPARATION	dbTIS	ATG	ATG	ATG	+	dmsA b0894 JW5118	P18775	DMSA_ECOLI	Dimethyl sulfoxide reductase DmsA (DMSO reductase) (DMSOR) (Me2SO reductase) (EC 1.8.5.3)	1	16	814	814	0				Ѵ	Ѵ	Ѵ	Ѵ		M	MKTKIPDAVLAAEVSR						940959	940961	NC_000913:940959-940961	NC_000913:940959-943400	943400	940959	940961	NC_000913:940959-940961	NC_000913:940959-943400	NC_000913:940950-940970	TCAATCGTGAGCAAGCTTGAGTGAGCCATTATGAAAACGAAAATCCCTGATGCGGTATTG	2			0	FALSE
193	b0899	Ѵ	INRI		dbTIS	ATG	ATG	ATG	+	ycaM b0899 JW5119	P75835	YCAM_ECOLI	Inner membrane transporter YcaM	1	11	476	476	0					Ѵ	Ѵ	Ѵ		M	MAGNVQEKQLR						947229	947231	NC_000913:947229-947231	NC_000913:947229-948656	948656	947229	947231	NC_000913:947229-947231	NC_000913:947229-948656	NC_000913:947220-947240	GCCCCTTTAATTTTGGCGAAGGATTTGTCTATGGCTGGGAATGTTCAGGAAAAACAGTTG	2	2	7	2	TRUE
194	b0905	Ѵ		REPARATION	dbTIS	ATG	ATG	ATG	-	ycaO b0905 JW0888	P75838	YCAO_ECOLI	Ribosomal protein S12 methylthiotransferase accessory factor YcaO	1	19	586	586	0						Ѵ	Ѵ		M	MTQTFIPGKDAALEDSIAR						956632	956630	NC_000913:956630-956632	NC_000913:954875-956632	954875	956632	956630	NC_000913:956630-956632	NC_000913:956632-954875	NC_000913:956621-956641	CGCGCTTTCCGTACGACTAAAGTGATTTTCATGACGCAAACATTTATCCCCGGCAAAGAT	0			0	FALSE
195	b0905	Ѵ		REPARATION	dbTIS	ATG	ATG	ATG	-	ycaO b0905 JW0888	P75838	YCAO_ECOLI	Ribosomal protein S12 methylthiotransferase accessory factor YcaO	2	19	586	586	0				Ѵ					T	TQTFIPGKDAALEDSIAR						956632	956630	NC_000913:956630-956632	NC_000913:954875-956632	954875	956632	956630	NC_000913:956630-956632	NC_000913:956632-954875	NC_000913:956621-956641	CGCGCTTTCCGTACGACTAAAGTGATTTTCATGACGCAAACATTTATCCCCGGCAAAGAT	0			0	FALSE
196	b0908	Ѵ	Ribo-RET (BL21), INRI	REPARATION	dbTIS	ATG	ATG	ATG	+	aroA b0908 JW0891	P0A6D3	AROA_ECOLI	3-phosphoshikimate 1-carboxyvinyltransferase (EC 2.5.1.19) (5-enolpyruvylshikimate-3-phosphate synthase) (EPSP synthase) (EPSPS)	1	11	427	427	0				Ѵ	Ѵ	Ѵ	Ѵ	Ѵ	M	MESLTLQPIAR	17,7393	0,0247; single L		NaN; single H	NaN; single L	958812	958814	NC_000913:958812-958814	NC_000913:958812-960092	960092	958812	958814	NC_000913:958812-958814	NC_000913:958812-960092	NC_000913:958803-958823	TTTTTATTTCTGTTGTAGAGAGTTGAGTTCATGGAATCCCTGACGTTACAACCCATCGCT	2			0	FALSE
197	b0912	Ѵ	Ribo-RET, INRI	REPARATION	dbTIS	ATG	ATG	ATG	+	ihfB himD hip b0912 JW0895	P0A6Y1	IHFB_ECOLI	Integration host factor subunit beta (IHF-beta)	1	9	94	94	0				Ѵ	Ѵ	Ѵ	Ѵ	Ѵ	M	MTKSELIER		23,3540				963828	963830	NC_000913:963828-963830	NC_000913:963828-964109	964109	963828	963830	NC_000913:963828-963830	NC_000913:963828-964109	NC_000913:963819-963839	TTAATTTGCCTTTAAGGAACCGGAGGAATCATGACCAAGTCAGAATTGATAGAAAGACTT	2	5	6	5	TRUE
198	b0918	Ѵ	Meydan (INRI)	REPARATION	dbTIS	ATG	ATG	ATG	+	kdsB b0918 JW0901	P04951	KDSB_ECOLI	3-deoxy-manno-octulosonate cytidylyltransferase (EC 2.7.7.38) (CMP-2-keto-3-deoxyoctulosonic acid synthase) (CKS) (CMP-KDO synthase)	2	10	248	248	0				Ѵ					S	SFVVIIPAR						970852	970854	NC_000913:970852-970854	NC_000913:970852-971595	971595	970852	970854	NC_000913:970852-970854	NC_000913:970852-971595	NC_000913:970843-970863	CCGCGTGCTGACTGCTGATGAGAGTAAATCATGAGTTTTGTGGTCATTATTCCCGCGCGC	0			0	FALSE
199	b0930	Ѵ	Ribo-RET, INRI	REPARATION	dbTIS	ATG	ATG	ATG	-	asnS tss b0930 JW0913	P0A8M0	SYN_ECOLI	Asparagine--tRNA ligase (EC 6.1.1.22) (Asparaginyl-tRNA synthetase) (AsnRS)	1	13	466	466	0				Ѵ	Ѵ	Ѵ	Ѵ	Ѵ	M	MSVVPVADVLQGR	17,7895	16,9750		NaN; single H		988985	988983	NC_000913:988983-988985	NC_000913:987588-988985	987588	988985	988983	NC_000913:988983-988985	NC_000913:988985-987588	NC_000913:988974-988994	TTTTTTCCGACTATTAACAGAGAGAATATTATGAGCGTTGTGCCTGTAGCCGACGTACTC	1			0	FALSE
200	b0930	Ѵ	Ribo-RET, INRI	REPARATION	dbTIS	ATG	ATG	ATG	-	asnS tss b0930 JW0913	P0A8M0	SYN_ECOLI	Asparagine--tRNA ligase (EC 6.1.1.22) (Asparaginyl-tRNA synthetase) (AsnRS)	2	13	466	466	0				Ѵ					S	SVVPVADVLQGR	NaN; single L	0,0242				988985	988983	NC_000913:988983-988985	NC_000913:987588-988985	987588	988985	988983	NC_000913:988983-988985	NC_000913:988985-987588	NC_000913:988974-988994	TTTTTTCCGACTATTAACAGAGAGAATATTATGAGCGTTGTGCCTGTAGCCGACGTACTC	1			0	FALSE
201	b0930	Ѵ (-/+3 codons)	Ribo-RET -/+ 3 codons		aTIS	GTG	near-cognate	ATG	-	asnS tss b0930 JW0913	P0A8M0	SYN_ECOLI	Asparagine--tRNA ligase (EC 6.1.1.22) (Asparaginyl-tRNA synthetase) (AsnRS)	4	13	466	463	3	N-terminal truncation (3aa)					Ѵ	Ѵ		M	MPVADVLQGR						988985	988983	NC_000913:988983-988985	NC_000913:987588-988985	987588	988976	988974	NC_000913:988974-988976	NC_000913:988976-987588	NC_000913:988965-988985	ACTATTAACAGAGAGAATATTATGAGCGTTGTGCCTGTAGCCGACGTACTCCAGGGCCGT	1			0	FALSE
202	b0932	Ѵ	Ribo-RET (BL21)	REPARATION	dbTIS	ATG	ATG	ATG	+	pepN b0932 JW0915	P04825	AMPN_ECOLI	Aminopeptidase N (EC 3.4.11.2) (Alpha-aminoacylpeptide hydrolase)	1	10	870	870	0				Ѵ	Ѵ	Ѵ	Ѵ	Ѵ	M	MTQQPQAKYR						990622	990624	NC_000913:990622-990624	NC_000913:990622-993231	993231	990622	990624	NC_000913:990622-990624	NC_000913:990622-993231	NC_000913:990613-990633	AGACTCTATAAAAGATGCTAAAGGTTATTTATGACTCAACAGCCACAAGCCAAATACCGT	0	1	6	1	FALSE
203	b0932	Ѵ	Ribo-RET (BL21)	REPARATION	dbTIS	ATG	ATG	ATG	+	pepN b0932 JW0915	P04825	AMPN_ECOLI	Aminopeptidase N (EC 3.4.11.2) (Alpha-aminoacylpeptide hydrolase)	2	10	870	870	0				Ѵ					T	TQQPQAKYR						990622	990624	NC_000913:990622-990624	NC_000913:990622-993231	993231	990622	990624	NC_000913:990622-990624	NC_000913:990622-993231	NC_000913:990613-990633	AGACTCTATAAAAGATGCTAAAGGTTATTTATGACTCAACAGCCACAAGCCAAATACCGT	0	1	6	1	FALSE
204	b0945	Ѵ	Ribo-RET	REPARATION	dbTIS	ATG	ATG	ATG	+	pyrD b0945 JW0928	P0A7E1	PYRD_ECOLI	Dihydroorotate dehydrogenase (quinone) (EC 1.3.5.2) (DHOdehase) (DHOD) (DHODase) (Dihydroorotate oxidase)	1	7	336	336	0					Ѵ	Ѵ	Ѵ		M	MYYPFVR						1004768	1004770	NC_000913:1004768-1004770	NC_000913:1004768-1005775	1005775	1004768	1004770	NC_000913:1004768-1004770	NC_000913:1004768-1005775	NC_000913:1004759-1004779	GGTTTGCACACCGGGAATCCAGGAGAGTTCATGTACTACCCCTTCGTTCGTAAAGCCCTT	1	3	7	2	TRUE
205	b0948	Ѵ	Ribo-RET, INRI	REPARATION	dbTIS	ATG	ATG	ATG	+	rlmL rlmK rlmKL ycbY b0948 JW0931	P75864	RLMKL_ECOLI	Ribosomal RNA large subunit methyltransferase K/L [Includes: 23S rRNA m2G2445 methyltransferase (EC 2.1.1.173) (rRNA (guanine-N(2)-)-methyltransferase RlmL); 23S rRNA m7G2069 methyltransferase (EC 2.1.1.264) (rRNA (guanine-N(7)-)-methyltransferase RlmK)]	1	10	702	702	0				Ѵ	Ѵ	Ѵ	Ѵ	Ѵ	M	MNSLFASTAR	20,4158	0,0191; single L		NaN; single H		1007844	1007846	NC_000913:1007844-1007846	NC_000913:1007844-1009949	1009949	1007844	1007846	NC_000913:1007844-1007846	NC_000913:1007844-1009949	NC_000913:1007835-1007855	GCGGTAGGCTCTTAGAGTAAAAGTGACGATATGAATTCTCTGTTTGCCAGTACGGCCCGT	2			0	FALSE
206	b0954	Ѵ	Ribo-RET, INRI		dbTIS	ATG	ATG	ATG	-	fabA b0954 JW0937	P0A6Q3	FABA_ECOLI	3-hydroxydecanoyl-[acyl-carrier-protein] dehydratase (EC 4.2.1.59) (3-hydroxyacyl-[acyl-carrier-protein] dehydratase FabA) (Beta-hydroxydecanoyl thioester dehydrase) (Trans-2-decenoyl-[acyl-carrier-protein] isomerase) (EC 5.3.3.14)	1	18	172	172	0			Ѵ						M	MVDKRESYTKEDLLASGR						1016470	1016468	NC_000913:1016468-1016470	NC_000913:1015955-1016470	1015955	1016470	1016468	NC_000913:1016468-1016470	NC_000913:1016470-1015955	NC_000913:1016459-1016479	TGCTTCAATAAAATAAGGCTTACAGAGAACATGGTAGATAAACGCGAATCCTATACAAAA	0	1	12	1	FALSE
207	b0957				aTIS	ATG	ATG	ATG	-	ompA con tolG tut b0957 JW0940	P0A910	OMPA_ECOLI	Outer membrane protein A (OmpA) (Outer membrane porin A) (Outer membrane protein 3A) (Outer membrane protein B) (Outer membrane protein II*) (Outer membrane protein d)	300	317	346	47	299	N-terminal truncation (299aa)				Ѵ	Ѵ	Ѵ		M	MGESNPVTGNTCDNVKQR						1020053	1020051	NC_000913:1020051-1020053	NC_000913:1019016-1020053	1019016	1019156	1019154	NC_000913:1019154-1019156	NC_000913:1019156-1019016	NC_000913:1019145-1019165	ATCCCGGCAGACAAGATCTCCGCACGTGGTATGGGCGAATCCAACCCGGTTACTGGCAAC	1			0	FALSE
208	b0959	Ѵ		REPARATION	dbTIS	ATG	ATG	ATG	+	sxy tfoX yccR b0959 JW0942	P75869	SXY_ECOLI	Protein Sxy (Competence activator Sxy)	1	8	209	209	0					Ѵ	Ѵ	Ѵ		M	MKSLSYKR						1021138	1021140	NC_000913:1021138-1021140	NC_000913:1021138-1021764	1021764	1021138	1021140	NC_000913:1021138-1021140	NC_000913:1021138-1021764	NC_000913:1021129-1021149	CTTTTATGTTATGATTTTAAAAGGAATTTTATGAAAAGCCTCTCCTATAAGCGGATCTAT	0	2	6	2	TRUE
209	b0960	Ѵ		REPARATION	aTIS	ATG	ATG	ATG	-	yccS b0960 JW5128	P75870	YCCS_ECOLI	Inner membrane protein YccS	-1	8	717	720	-3	N-terminal extension (3aa)			Ѵ	Ѵ				A	AFMLSPLLKR						1023883	1023881	NC_000913:1023881-1023883	NC_000913:1021733-1023883	1021733	1023892	1023890	NC_000913:1023890-1023892	NC_000913:1023892-1021733	NC_000913:1023881-1023901	GCACGTCGTCGTTTTGAATAATCCACTAATATGGCCTTTATGCTAAGTCCTTTGCTCAAA	0			0	FALSE
210	b0960				dbTIS	ATG	ATG	ATG	-	yccS b0960 JW5128	P75870	YCCS_ECOLI	Inner membrane protein YccS	1	8	717	717	0				Ѵ	Ѵ	Ѵ	Ѵ		M	MLSPLLKR						1023883	1023881	NC_000913:1023881-1023883	NC_000913:1021733-1023883	1021733	1023883	1023881	NC_000913:1023881-1023883	NC_000913:1023883-1021733	NC_000913:1023872-1023892	CGTTTTGAATAATCCACTAATATGGCCTTTATGCTAAGTCCTTTGCTCAAACGCTATACC	0			0	FALSE
211	b0962	Ѵ	INRI	REPARATION	dbTIS	ATG	ATG	ATG	+	helD b0962 JW0945	P15038	HELD_ECOLI	DNA helicase IV (EC 5.6.2.4) (75 kDa helicase) (DNA 3'-5' helicase IV)	1	11	684	684	0				Ѵ	Ѵ	Ѵ	Ѵ		M	MELKATTLGKR						1024471	1024473	NC_000913:1024471-1024473	NC_000913:1024471-1026522	1026522	1024471	1024473	NC_000913:1024471-1024473	NC_000913:1024471-1026522	NC_000913:1024462-1024482	AGAAATAATTTCGTGTGGATCTACAGAGTCATGGAACTGAAAGCGACAACGCTTGGAAAA	0	1	11	0	FALSE
212	b0965	Ѵ	Ribo-RET, INRI		dbTIS	ATG	ATG	ATG	+	yccU b0965 JW5130	P75874	YCCU_ECOLI	Uncharacterized protein YccU	1	31	137	137	0				Ѵ	Ѵ				M	MKETDIAGILTSTHTIALVGASDKPDRPSYR						1027946	1027948	NC_000913:1027946-1027948	NC_000913:1027946-1028356	1028356	1027946	1027948	NC_000913:1027946-1027948	NC_000913:1027946-1028356	NC_000913:1027937-1027957	TACACTTTGTTAAACAGTCTGGAGGAAATAATGAAAGAAACCGATATTGCAGGCATTTTA	1	3	7	3	TRUE
213	b0966	Ѵ	Ribo-RET, INRI	REPARATION	dbTIS	ATG	ATG	ATG	-	hspQ yccV b0966 JW5970	P0AB20	HSPQ_ECOLI	Heat shock protein HspQ	1	13	105	105	0				Ѵ	Ѵ	Ѵ	Ѵ		M	MIASKFGIGQQVR						1028721	1028719	NC_000913:1028719-1028721	NC_000913:1028407-1028721	1028407	1028721	1028719	NC_000913:1028719-1028721	NC_000913:1028721-1028407	NC_000913:1028710-1028730	TCAAAGGTAAAGATTTCCCGGGAGGTGACTATGATTGCCAGCAAATTCGGTATCGGCCAG	2	2	7	2	TRUE
214	b0995	Ѵ	Ribo-RET (BL21), INRI	REPARATION	dbTIS	ATG	ATG	ATG	-	torR b0995 JW0980	P38684	TORR_ECOLI	TorCAD operon transcriptional regulatory protein TorR	1	17	230	230	0					Ѵ	Ѵ			M	MPHHIVIVEDEPVTQAR	18,2295; single H					1057954	1057952	NC_000913:1057952-1057954	NC_000913:1057265-1057954	1057265	1057954	1057952	NC_000913:1057952-1057954	NC_000913:1057954-1057265	NC_000913:1057943-1057963	AGATATGAACAGAATGAGTAAAACCCTCTGATGCCACATCACATTGTTATTGTTGAAGAT	0			0	FALSE
215	b0995	Ѵ	Ribo-RET (BL21), INRI	REPARATION	dbTIS	ATG	ATG	ATG	-	torR b0995 JW0980	P38684	TORR_ECOLI	TorCAD operon transcriptional regulatory protein TorR	2	17	230	230	0				Ѵ					P	PHHIVIVEDEPVTQAR		NaN; single L				1057954	1057952	NC_000913:1057952-1057954	NC_000913:1057265-1057954	1057265	1057954	1057952	NC_000913:1057952-1057954	NC_000913:1057954-1057265	NC_000913:1057943-1057963	AGATATGAACAGAATGAGTAAAACCCTCTGATGCCACATCACATTGTTATTGTTGAAGAT	0			0	FALSE
216	b1003	Ѵ	Ribo-RET, INRI	REPARATION	dbTIS	ATG	ATG	ATG	-	yccJ b1003 JW0988	P0AB14	YCCJ_ECOLI	Uncharacterized protein YccJ	2	18	75	75	0				Ѵ					P	PTQEAKAHHVGEWASLR						1067091	1067089	NC_000913:1067089-1067091	NC_000913:1066867-1067091	1066867	1067091	1067089	NC_000913:1067089-1067091	NC_000913:1067091-1066867	NC_000913:1067080-1067100	TAACGGCTAATCTTCAACAGGAGGATACGCATGCCAACTCAAGAAGCGAAAGCTCATCAC	2	4	8	4	TRUE
217	b1013	Ѵ	Ribo-RET, INRI	REPARATION	dbTIS	ATG	ATG	ATG	+	rutR ycdC b1013 JW0998	P0ACU2	RUTR_ECOLI	HTH-type transcriptional regulator RutR (Rut operon repressor)	1	12	212	212	0						Ѵ	Ѵ		M	MTQGAVKTTGKR						1074242	1074244	NC_000913:1074242-1074244	NC_000913:1074242-1074877	1074877	1074242	1074244	NC_000913:1074242-1074244	NC_000913:1074242-1074877	NC_000913:1074233-1074253	CTGTTGCCAATCTACAAGAGGGGAGAGCGCATGACGCAAGGCGCAGTGAAAACAACGGGT	1	2	6	2	TRUE
218	b1013	Ѵ	Ribo-RET, INRI	REPARATION	dbTIS	ATG	ATG	ATG	+	rutR ycdC b1013 JW0998	P0ACU2	RUTR_ECOLI	HTH-type transcriptional regulator RutR (Rut operon repressor)	2	12	212	212	0				Ѵ					T	TQGAVKTTGKR						1074242	1074244	NC_000913:1074242-1074244	NC_000913:1074242-1074877	1074877	1074242	1074244	NC_000913:1074242-1074244	NC_000913:1074242-1074877	NC_000913:1074233-1074253	CTGTTGCCAATCTACAAGAGGGGAGAGCGCATGACGCAAGGCGCAGTGAAAACAACGGGT	1	2	6	2	TRUE
219	b1014	Ѵ	Ribo-RET, INRI	REPARATION	dbTIS	ATG	ATG	ATG	-	putA poaA b1014 JW0999	P09546	PUTA_ECOLI	Bifunctional protein PutA [Includes: Proline dehydrogenase (EC 1.5.5.2) (Proline oxidase); Delta-1-pyrroline-5-carboxylate dehydrogenase (P5C dehydrogenase) (EC 1.2.1.88) (L-glutamate gamma-semialdehyde dehydrogenase)]	1	17	1320	1320	0					Ѵ	Ѵ	Ѵ	Ѵ	M	MGTTTMGVKLDDATRER						1078882	1078880	NC_000913:1078880-1078882	NC_000913:1074923-1078882	1074923	1078882	1078880	NC_000913:1078880-1078882	NC_000913:1078882-1074923	NC_000913:1078871-1078891	TGCACCTTTCTGAACAACAGGAGTAATGGCATGGGAACCACCACCATGGGGGTTAAGCTG	0	2	8	2	TRUE
220	b1014	Ѵ	Ribo-RET, INRI	REPARATION	dbTIS	ATG	ATG	ATG	-	putA poaA b1014 JW0999	P09546	PUTA_ECOLI	Bifunctional protein PutA [Includes: Proline dehydrogenase (EC 1.5.5.2) (Proline oxidase); Delta-1-pyrroline-5-carboxylate dehydrogenase (P5C dehydrogenase) (EC 1.2.1.88) (L-glutamate gamma-semialdehyde dehydrogenase)]	1	15	1320	1320	0					Ѵ	Ѵ	Ѵ	Ѵ	M	MGTTTMGVKLDDATR						1078882	1078880	NC_000913:1078880-1078882	NC_000913:1074923-1078882	1074923	1078882	1078880	NC_000913:1078880-1078882	NC_000913:1078882-1074923	NC_000913:1078871-1078891	TGCACCTTTCTGAACAACAGGAGTAATGGCATGGGAACCACCACCATGGGGGTTAAGCTG	0	2	8	2	TRUE
221	b1014	Ѵ	Ribo-RET, INRI	REPARATION	dbTIS	ATG	ATG	ATG	-	putA poaA b1014 JW0999	P09546	PUTA_ECOLI	Bifunctional protein PutA [Includes: Proline dehydrogenase (EC 1.5.5.2) (Proline oxidase); Delta-1-pyrroline-5-carboxylate dehydrogenase (P5C dehydrogenase) (EC 1.2.1.88) (L-glutamate gamma-semialdehyde dehydrogenase)]	2	15	1320	1320	0				Ѵ	Ѵ				G	GTTTMGVKLDDATR						1078882	1078880	NC_000913:1078880-1078882	NC_000913:1074923-1078882	1074923	1078882	1078880	NC_000913:1078880-1078882	NC_000913:1078882-1074923	NC_000913:1078871-1078891	TGCACCTTTCTGAACAACAGGAGTAATGGCATGGGAACCACCACCATGGGGGTTAAGCTG	0	2	8	2	TRUE
222	b1035	Ѵ	Ribo-RET, INRI	REPARATION	dbTIS	ATG	ATG	ATG	+	ycdY b1035 JW1018	P75915	YCDY_ECOLI	Chaperone protein YcdY	1	9	184	184	0				Ѵ	Ѵ	Ѵ	Ѵ		M	MNEFSILCR	1,1177					1099640	1099642	NC_000913:1099640-1099642	NC_000913:1099640-1100191	1100191	1099640	1099642	NC_000913:1099640-1099642	NC_000913:1099640-1100191	NC_000913:1099631-1099651	CCTTTAATTACTAGTAATGGAAATATATTAATGAACGAGTTTTCTATCCTCTGTCGTGTG	1	1	9	0	FALSE
223	b1049	Ѵ	INRI		dbTIS	ATG	ATG	ATG	+	mdoH opgH b1049 JW1037	P62517	OPGH_ECOLI	Glucans biosynthesis glucosyltransferase H (EC 2.4.1.-)	1	27	847	847	0				Ѵ	Ѵ				M	MNKTTEYIDAMPIAASEKAALPKTDIR						1110863	1110865	NC_000913:1110863-1110865	NC_000913:1110863-1113403	1113403	1110863	1110865	NC_000913:1110863-1110865	NC_000913:1110863-1113403	NC_000913:1110854-1110874	GTGAAACCTGGAGCTACCAGTTACCTGCCAATGAATAAGACAACTGAGTACATTGACGCA	1			0	FALSE
224	b1051	Ѵ	Ribo-RET, INRI	REPARATION	dbTIS	ATG	ATG	ATG	-	msyB b1051 JW1039	P25738	MSYB_ECOLI	Acidic protein MsyB	2	15	124	124	0				Ѵ	Ѵ				T	TMYATLEEAIDAAR		0,0310; single L				1114181	1114179	NC_000913:1114179-1114181	NC_000913:1113810-1114181	1113810	1114181	1114179	NC_000913:1114179-1114181	NC_000913:1114181-1113810	NC_000913:1114170-1114190	AAACCTCATCAACTCAAAGGGAGAATCGTGATGACCATGTACGCAACGCTTGAAGAAGCC	1	2	8	2	TRUE
225	b1054	Ѵ	Ribo-RET (BL21), INRI	REPARATION	dbTIS	ATG	ATG	ATG	-	lpxL htrB waaM b1054 JW1041	P0ACV0	LPXL_ECOLI	Lipid A biosynthesis lauroyltransferase (EC 2.3.1.241) (Kdo(2)-lipid IV(A) lauroyltransferase)	1	15	306	306	0				Ѵ	Ѵ				M	MTNLPKFSTALLHPR						1116582	1116580	NC_000913:1116580-1116582	NC_000913:1115665-1116582	1115665	1116582	1116580	NC_000913:1116580-1116582	NC_000913:1116582-1115665	NC_000913:1116571-1116591	TGCCCGAATAGGTTGAAAAACAGGATTGATATGACGAATCTACCCAAGTTCTCCACCGCA	2	2	6	1	FALSE
226	b1062	Ѵ	INRI	REPARATION	dbTIS	ATG	ATG	ATG	-	pyrC b1062 JW1049	P05020	PYRC_ECOLI	Dihydroorotase (DHOase) (EC 3.5.2.3)	1	11	348	348	0				Ѵ	Ѵ	Ѵ	Ѵ		M	MTAPSQVLKIR	NaN; single L					1122607	1122605	NC_000913:1122605-1122607	NC_000913:1121564-1122607	1121564	1122607	1122605	NC_000913:1122605-1122607	NC_000913:1122607-1121564	NC_000913:1122596-1122616	AACATCCCTTCAGCCGGAGCATAGAGATTAATGACTGCACCATCCCAGGTATTAAAGATC	0	1	12	1	FALSE
227	b1062	Ѵ	INRI	REPARATION	dbTIS	ATG	ATG	ATG	-	pyrC b1062 JW1049	P05020	PYRC_ECOLI	Dihydroorotase (DHOase) (EC 3.5.2.3)	2	11	348	348	0				Ѵ					T	TAPSQVLKIR						1122607	1122605	NC_000913:1122605-1122607	NC_000913:1121564-1122607	1121564	1122607	1122605	NC_000913:1122605-1122607	NC_000913:1122607-1121564	NC_000913:1122596-1122616	AACATCCCTTCAGCCGGAGCATAGAGATTAATGACTGCACCATCCCAGGTATTAAAGATC	0	1	12	1	FALSE
228	b1067	Ѵ		REPARATION	dbTIS	ATG	ATG	ATG	+	yceH b1067 JW1054	P29217	YCEH_ECOLI	UPF0502 protein YceH (G20.3)	1	11	215	215	0				Ѵ	Ѵ	Ѵ	Ѵ		M	MKYQLTALEAR						1126157	1126159	NC_000913:1126157-1126159	NC_000913:1126157-1126801	1126801	1126157	1126159	NC_000913:1126157-1126159	NC_000913:1126157-1126801	NC_000913:1126148-1126168	ACTGGACGCCCGGCCGCTAAGGAGAATCTCATGAAATATCAACTTACTGCCCTTGAAGCT	1	2	7	3	TRUE
229	b1086	Ѵ		REPARATION	dbTIS	ATG	ATG	ATG	+	rluC yceC b1086 JW1072	P0AA39	RLUC_ECOLI	Ribosomal large subunit pseudouridine synthase C (EC 5.4.99.24) (23S rRNA pseudouridine(955/2504/2580) synthase) (rRNA pseudouridylate synthase C) (rRNA-uridine isomerase C)	1	21	319	319	0				Ѵ	Ѵ				M	MKTETPSVKIVAITADEAGQR						1144940	1144942	NC_000913:1144940-1144942	NC_000913:1144940-1145896	1145896	1144940	1144942	NC_000913:1144940-1144942	NC_000913:1144940-1145896	NC_000913:1144931-1144951	AATCCTGTTGGCTAATTAGAATCGCCAACCATGAAAACAGAGACTCCATCCGTAAAAATT	1			0	FALSE
230	b1088	Ѵ		REPARATION	dbTIS	ATG	ATG	ATG	+	yceD g30k b1088 JW1074	P0AB28	YCED_ECOLI	Large ribosomal RNA subunit accumulation protein YceD (23S rRNA accumulation protein YceD) (G30K)	1	14	173	173	0				Ѵ	Ѵ	Ѵ	Ѵ		M	MQKVKLPLTLDPVR						1146794	1146796	NC_000913:1146794-1146796	NC_000913:1146794-1147312	1147312	1146794	1146796	NC_000913:1146794-1146796	NC_000913:1146794-1147312	NC_000913:1146785-1146805	ATGACGTTACAAAGTTAATATGCGCGCCCTATGCAAAAGGTAAAATTACCCCTGACTCTC	1			0	FALSE
231	b1089	Ѵ	Ribo-RET, INRI	REPARATION	dbTIS	ATG	ATG	ATG	+	rpmF b1089 JW1075	P0A7N4	RL32_ECOLI	Large ribosomal subunit protein bL32 (50S ribosomal protein L32)	1	10	57	57	0				Ѵ		Ѵ	Ѵ	Ѵ	M	MAVQQNKPTR	NaN; single L			NaN; single L		1147367	1147369	NC_000913:1147367-1147369	NC_000913:1147367-1147537	1147537	1147367	1147369	NC_000913:1147367-1147369	NC_000913:1147367-1147537	NC_000913:1147358-1147378	GGGATAAACCGTAATTGAGGAGTAAGGTCCATGGCCGTACAACAGAATAAACCAACCCGT	1	3	9	4	TRUE
232	b1089	Ѵ	Ribo-RET, INRI	REPARATION	dbTIS	ATG	ATG	ATG	+	rpmF b1089 JW1075	P0A7N4	RL32_ECOLI	Large ribosomal subunit protein bL32 (50S ribosomal protein L32)	2	10	57	57	0				Ѵ					A	AVQQNKPTR		NaN; single L				1147367	1147369	NC_000913:1147367-1147369	NC_000913:1147367-1147537	1147537	1147367	1147369	NC_000913:1147367-1147369	NC_000913:1147367-1147537	NC_000913:1147358-1147378	GGGATAAACCGTAATTGAGGAGTAAGGTCCATGGCCGTACAACAGAATAAACCAACCCGT	1	3	9	4	TRUE
233	b1091	Ѵ	Ribo-RET, INRI	REPARATION	dbTIS	ATG	ATG	ATG	+	fabH b1091 JW1077	P0A6R0	FABH_ECOLI	Beta-ketoacyl-[acyl-carrier-protein] synthase III (Beta-ketoacyl-ACP synthase III) (KAS III) (EC 2.3.1.180) (3-oxoacyl-[acyl-carrier-protein] synthase 3) (3-oxoacyl-[acyl-carrier-protein] synthase III) (EcFabH)	1	17	317	317	0				Ѵ	Ѵ	Ѵ	Ѵ		M	MYTKIIGTGSYLPEQVR						1148759	1148761	NC_000913:1148759-1148761	NC_000913:1148759-1149709	1149709	1148759	1148761	NC_000913:1148759-1148761	NC_000913:1148759-1149709	NC_000913:1148750-1148770	GGTATATAACCGAAAAGTGACTGAGCGTACATGTATACGAAGATTATTGGTACTGGCAGC	1			0	FALSE
234	b1093	Ѵ	Ribo-RET, INRI	REPARATION	dbTIS	ATG	ATG	ATG	+	fabG b1093 JW1079	P0AEK2	FABG_ECOLI	3-oxoacyl-[acyl-carrier-protein] reductase FabG (EC 1.1.1.100) (3-ketoacyl-acyl carrier protein reductase) (Beta-Ketoacyl-acyl carrier protein reductase) (Beta-ketoacyl-ACP reductase)	1	15	244	244	0				Ѵ	Ѵ	Ѵ	Ѵ	Ѵ	M	MNFEGKIALVTGASR						1150670	1150672	NC_000913:1150670-1150672	NC_000913:1150670-1151401	1151401	1150670	1150672	NC_000913:1150670-1150672	NC_000913:1150670-1151401	NC_000913:1150661-1150681	GCGGCGCTCGAGCTTTAAAAGAGGAAAATCATGAATTTTGAAGGAAAAATCGCACTGGTA	1	2	6	2	TRUE
235	b1094	Ѵ	Ribo-RET, INRI	REPARATION	dbTIS	ATG	ATG	ATG	+	acpP b1094 JW1080	P0A6A8	ACP_ECOLI	Acyl carrier protein (ACP) (Cytosolic-activating factor) (CAF) (Fatty acid synthase acyl carrier protein)	1	7	78	78	0				Ѵ	Ѵ	Ѵ		Ѵ	M	MSTIEER						1151615	1151617	NC_000913:1151615-1151617	NC_000913:1151615-1151848	1151848	1151615	1151617	NC_000913:1151615-1151617	NC_000913:1151615-1151848	NC_000913:1151606-1151626	AAAGCGAGTTTTGATAGGAAATTTAAGAGTATGAGCACTATCGAAGAACGCGTTAAGAAA	1	2	11	1	FALSE
236	b1103	Ѵ	Ribo-RET, INRI	REPARATION	dbTIS	GTG	near-cognate	GTG	+	hinT ycfF b1103 JW1089	P0ACE7	HINT_ECOLI	Purine nucleoside phosphoramidase (EC 3.9.1.-) (Histidine triad nucleotide binding protein HinT) (HIT protein)	1	12	119	119	0					Ѵ	Ѵ	Ѵ		M	MAEETIFSKIIR						1161885	1161887	NC_000913:1161885-1161887	NC_000913:1161885-1162241	1162241	1161885	1161887	NC_000913:1161885-1161887	NC_000913:1161885-1162241	NC_000913:1161876-1161896	ACGCATGGCTATTTGAAAAAGGAAAATGTCGTGGCAGAAGAAACTATATTCAGCAAAATT	2	2	7	2	TRUE
237	b1103	Ѵ	Ribo-RET, INRI	REPARATION	dbTIS	GTG	near-cognate	GTG	+	hinT ycfF b1103 JW1089	P0ACE7	HINT_ECOLI	Purine nucleoside phosphoramidase (EC 3.9.1.-) (Histidine triad nucleotide binding protein HinT) (HIT protein)	2	13	119	119	0				Ѵ					A	AEETIFSKIIRR						1161885	1161887	NC_000913:1161885-1161887	NC_000913:1161885-1162241	1162241	1161885	1161887	NC_000913:1161885-1161887	NC_000913:1161885-1162241	NC_000913:1161876-1161896	ACGCATGGCTATTTGAAAAAGGAAAATGTCGTGGCAGAAGAAACTATATTCAGCAAAATT	2	2	7	2	TRUE
238	b1103	Ѵ	Ribo-RET, INRI	REPARATION	dbTIS	GTG	near-cognate	GTG	+	hinT ycfF b1103 JW1089	P0ACE7	HINT_ECOLI	Purine nucleoside phosphoramidase (EC 3.9.1.-) (Histidine triad nucleotide binding protein HinT) (HIT protein)	2	12	119	119	0				Ѵ					A	AEETIFSKIIR		NaN; single H				1161885	1161887	NC_000913:1161885-1161887	NC_000913:1161885-1162241	1162241	1161885	1161887	NC_000913:1161885-1161887	NC_000913:1161885-1162241	NC_000913:1161876-1161896	ACGCATGGCTATTTGAAAAAGGAAAATGTCGTGGCAGAAGAAACTATATTCAGCAAAATT	2	2	7	2	TRUE
239	b1111	Ѵ	Ribo-RET		dbTIS	ATG	ATG	ATG	-	comR ycfQ b1111 JW5159	P75952	COMR_ECOLI	HTH-type transcriptional repressor ComR (Copper outer membrane regulator)	2	13	210	210	0				Ѵ					A	ATDSTQCVKKSR						1168832	1168830	NC_000913:1168830-1168832	NC_000913:1168203-1168832	1168203	1168832	1168830	NC_000913:1168830-1168832	NC_000913:1168832-1168203	NC_000913:1168821-1168841	TCATTCACAGTCACCAGGTACAACGGCATCATGGCAACTGACTCAACACAATGTGTAAAA	1	1	12	0	FALSE
240	b1117	Ѵ	INRI		dbTIS	ATG	ATG	ATG	+	lolD ycfV b1117 JW5162	P75957	LOLD_ECOLI	Lipoprotein-releasing system ATP-binding protein LolD (EC 7.6.2.-)	1	14	233	233	0				Ѵ	Ѵ	Ѵ	Ѵ		M	MNKILLQCDNLCKR						1176619	1176621	NC_000913:1176619-1176621	NC_000913:1176619-1177317	1177317	1176619	1176621	NC_000913:1176619-1176621	NC_000913:1176619-1177317	NC_000913:1176610-1176630	CCGCCACTCAACCCGCTGAGGCTTTACGTTATGAATAAGATCCTGTTGCAATGCGACAAC	0	1	9	1	FALSE
241	b1126	Ѵ	Ribo-RET, INRI	REPARATION	aTIS	TTG	near-cognate	ATG	-	potA b1126 JW1112	P69874	POTA_ECOLI	Spermidine/putrescine import ATP-binding protein PotA (EC 7.6.2.11)	7	24	378	372	6	N-terminal truncation (6aa)					Ѵ	Ѵ		M	MNKQPSSLSPLVQLAGIR						1185594	1185592	NC_000913:1185592-1185594	NC_000913:1184461-1185594	1184461	1185576	1185574	NC_000913:1185574-1185576	NC_000913:1185576-1184461	NC_000913:1185565-1185585	CGTTGCGTTTACATGGGACAGAGTAAAAAATTGAATAAACAACCGAGTTCGCTTTCACCG	2	1	12	0	FALSE
242	b1127	Ѵ	Ribo-RET, INRI	REPARATION	dbTIS	ATG	ATG	ATG	+	pepT b1127 JW1113	P29745	PEPT_ECOLI	Peptidase T (EC 3.4.11.4) (Aminotripeptidase) (Tripeptidase) (Tripeptide aminopeptidase)	1	7	408	408	0				Ѵ	Ѵ	Ѵ	Ѵ	Ѵ	M	MDKLLER						1185844	1185846	NC_000913:1185844-1185846	NC_000913:1185844-1187067	1187067	1185844	1185846	NC_000913:1185844-1185846	NC_000913:1185844-1187067	NC_000913:1185835-1185855	AATGTTGTCACAAAAAGTGAGGGTGACTACATGGATAAACTACTTGAGCGATTTTTGAAC	0	1	8	1	FALSE
243	b1131	Ѵ	Ribo-RET (BL21), INRI	REPARATION	dbTIS	ATG	ATG	ATG	-	purB b1131 JW1117	P0AB89	PUR8_ECOLI	Adenylosuccinate lyase (ASL) (EC 4.3.2.2) (Adenylosuccinase) (ASase)	1	15	456	456	0				Ѵ	Ѵ	Ѵ	Ѵ	Ѵ	M	MELSSLTAVSPVDGR	16,1883; single H	0,0152				1191986	1191984	NC_000913:1191984-1191986	NC_000913:1190619-1191986	1190619	1191986	1191984	NC_000913:1191984-1191986	NC_000913:1191986-1190619	NC_000913:1191975-1191995	CTTGCTCATTTAACCCCGGAGTTGTGATCTATGGAATTATCCTCACTGACCGCCGTTTCC	1	1	10	1	FALSE
244	b1145	Ѵ		REPARATION	dbTIS	ATG	ATG	ATG	-	cohE ymfK b1145 JW1131	P75974	COHE_ECOLI	Prophage repressor CohE (Putative lambdoid prophage e14 repressor protein C2)	1	9	224	224	0				Ѵ					M	MKTIHDIRR						1202933	1202931	NC_000913:1202931-1202933	NC_000913:1202262-1202933	1202262	1202933	1202931	NC_000913:1202931-1202933	NC_000913:1202933-1202262	NC_000913:1202922-1202942	CCTTAACGGTACAAGGGTTTTAATTTCGTTATGAAAACAATCCATGACATCCGGCGGTCT	1	1	14	1	FALSE
245	b1145	Ѵ		REPARATION	dbTIS	ATG	ATG	ATG	-	cohE ymfK b1145 JW1131	P75974	COHE_ECOLI	Prophage repressor CohE (Putative lambdoid prophage e14 repressor protein C2)	1	8	224	224	0				Ѵ	Ѵ				M	MKTIHDIR						1202933	1202931	NC_000913:1202931-1202933	NC_000913:1202262-1202933	1202262	1202933	1202931	NC_000913:1202931-1202933	NC_000913:1202933-1202262	NC_000913:1202922-1202942	CCTTAACGGTACAAGGGTTTTAATTTCGTTATGAAAACAATCCATGACATCCGGCGGTCT	1	1	14	1	FALSE
246	b1162	Ѵ	Ribo-RET	REPARATION	dbTIS	GTG	near-cognate	GTG	-	bluR ycgE b1162 JW1149	P75989	BLUR_ECOLI	HTH-type transcriptional repressor BluR	1	12	243	243	0					Ѵ	Ѵ	Ѵ		M	MAYYSIGDVAER	NaN; single H					1214059	1214057	NC_000913:1214057-1214059	NC_000913:1213331-1214059	1213331	1214059	1214057	NC_000913:1214057-1214059	NC_000913:1214059-1213331	NC_000913:1214048-1214068	GACGGAGATTTGTGACCGCAAGGAGGAATTGTGGCTTATTACAGCATTGGTGATGTTGCT	0	4	7	5	TRUE
247	b1162	Ѵ	Ribo-RET	REPARATION	dbTIS	GTG	near-cognate	GTG	-	bluR ycgE b1162 JW1149	P75989	BLUR_ECOLI	HTH-type transcriptional repressor BluR	2	12	243	243	0				Ѵ					A	AYYSIGDVAER						1214059	1214057	NC_000913:1214057-1214059	NC_000913:1213331-1214059	1213331	1214059	1214057	NC_000913:1214057-1214059	NC_000913:1214059-1213331	NC_000913:1214048-1214068	GACGGAGATTTGTGACCGCAAGGAGGAATTGTGGCTTATTACAGCATTGGTGATGTTGCT	0	4	7	5	TRUE
248	b1174	Ѵ	Ribo-RET, INRI	REPARATION	dbTIS	ATG	ATG	ATG	-	minE b1174 JW1163	P0A734	MINE_ECOLI	Cell division topological specificity factor	2	10	88	88	0				Ѵ					A	ALLDFFLSR						1224545	1224543	NC_000913:1224543-1224545	NC_000913:1224282-1224545	1224282	1224545	1224543	NC_000913:1224543-1224545	NC_000913:1224545-1224282	NC_000913:1224534-1224554	TTCCTCAAACGCTTGTTCGGAGGATAAGTTATGGCATTACTCGATTTCTTTCTCTCGCGG	1	3	7	3	TRUE
249	b1179	Ѵ	Ribo-RET (BL21), INRI	REPARATION	aTIS	ATG	ATG	ATG	+	ycgL b1179 JW1168	P0AB43	YCGL_ECOLI	Protein YcgL	12	18	108	97	11	N-terminal truncation (11aa)			Ѵ	Ѵ	Ѵ	Ѵ		M	MFCVIYR						1227681	1227683	NC_000913:1227681-1227683	NC_000913:1227681-1228004	1228004	1227714	1227716	NC_000913:1227714-1227716	NC_000913:1227714-1228004	NC_000913:1227705-1227725	CCAAAACCTGGCATCTTAAAGAGTAAAAGTATGTTTTGTGTGATTTATCGAAGCAGCAAG	2			0	FALSE
250	b1190	Ѵ	INRI	REPARATION	dbTIS	ATG	ATG	ATG	+	dadX alnB dadB b1190 JW1179	P29012	ALR2_ECOLI	Alanine racemase, catabolic (EC 5.1.1.1)	2	22	356	356	0				Ѵ					T	TRPIQASLDLQALKQNLSIVR						1238879	1238881	NC_000913:1238879-1238881	NC_000913:1238879-1239946	1239946	1238879	1238881	NC_000913:1238879-1238881	NC_000913:1238879-1239946	NC_000913:1238870-1238890	TTACATGGCGCACACAGCTAAGGAAACGAGATGACCCGTCCGATACAGGCCAGCCTCGAT	1	2	7	2	TRUE
251	b1198	Ѵ	Ribo-RET (BL21), INRI		dbTIS	ATG	ATG	ATG	-	dhaM ycgC b1198 JW5185	P37349	DHAM_ECOLI	PEP-dependent dihydroxyacetone kinase, phosphoryl donor subunit DhaM (EC 2.7.1.121) (Dihydroxyacetone kinase subunit M)	1	12	472	472	0				Ѵ	Ѵ	Ѵ	Ѵ		M	MVNLVIVSHSSR						1249114	1249112	NC_000913:1249112-1249114	NC_000913:1247699-1249114	1247699	1249114	1249112	NC_000913:1249112-1249114	NC_000913:1249114-1247699	NC_000913:1249103-1249123	CGTTAGCCGCAAAAGAGTAAGGAATTGGTGATGGTAAACCTGGTCATAGTTTCACATAGC	0	2	7	2	TRUE
252	b1198	Ѵ	Ribo-RET (BL21), INRI		dbTIS	ATG	ATG	ATG	-	dhaM ycgC b1198 JW5185	P37349	DHAM_ECOLI	PEP-dependent dihydroxyacetone kinase, phosphoryl donor subunit DhaM (EC 2.7.1.121) (Dihydroxyacetone kinase subunit M)	2	12	472	472	0				Ѵ					V	VNLVIVSHSSR		0,0407				1249114	1249112	NC_000913:1249112-1249114	NC_000913:1247699-1249114	1247699	1249114	1249112	NC_000913:1249112-1249114	NC_000913:1249114-1247699	NC_000913:1249103-1249123	CGTTAGCCGCAAAAGAGTAAGGAATTGGTGATGGTAAACCTGGTCATAGTTTCACATAGC	0	2	7	2	TRUE
253	b1207	Ѵ	Ribo-RET	REPARATION	dbTIS	GTG	near-cognate	GTG	-	prs prsA b1207 JW1198	P0A717	KPRS_ECOLI	Ribose-phosphate pyrophosphokinase (RPPK) (EC 2.7.6.1) (5-phospho-D-ribosyl alpha-1-diphosphate synthase) (Phosphoribosyl diphosphate synthase) (Phosphoribosyl pyrophosphate synthase) (P-Rib-PP synthase) (PRPP synthase) (PRPPase)	1	18	315	315	0				Ѵ	Ѵ	Ѵ	Ѵ		M	MPDMKLFAGNATPELAQR						1261875	1261873	NC_000913:1261873-1261875	NC_000913:1260931-1261875	1260931	1261875	1261873	NC_000913:1261873-1261875	NC_000913:1261875-1260931	NC_000913:1261864-1261884	ACCAATGGACGCATGCCTGAGGTTCTTCTCGTGCCTGATATGAAGCTTTTTGCTGGTAAC	2	1	8	1	FALSE
254	b1207	Ѵ	Ribo-RET	REPARATION	dbTIS	GTG	near-cognate	GTG	-	prs prsA b1207 JW1198	P0A717	KPRS_ECOLI	Ribose-phosphate pyrophosphokinase (RPPK) (EC 2.7.6.1) (5-phospho-D-ribosyl alpha-1-diphosphate synthase) (Phosphoribosyl diphosphate synthase) (Phosphoribosyl pyrophosphate synthase) (P-Rib-PP synthase) (PRPP synthase) (PRPPase)	2	18	315	315	0				Ѵ	Ѵ				P	PDMKLFAGNATPELAQR						1261875	1261873	NC_000913:1261873-1261875	NC_000913:1260931-1261875	1260931	1261875	1261873	NC_000913:1261873-1261875	NC_000913:1261875-1260931	NC_000913:1261864-1261884	ACCAATGGACGCATGCCTGAGGTTCTTCTCGTGCCTGATATGAAGCTTTTTGCTGGTAAC	2	1	8	1	FALSE
255	b1207	Ѵ	Ribo-RET (BL21)		aTIS	ATG	ATG	GTG	-	prs prsA b1207 JW1198	P0A717	KPRS_ECOLI	Ribose-phosphate pyrophosphokinase (RPPK) (EC 2.7.6.1) (5-phospho-D-ribosyl alpha-1-diphosphate synthase) (Phosphoribosyl diphosphate synthase) (Phosphoribosyl pyrophosphate synthase) (P-Rib-PP synthase) (PRPP synthase) (PRPPase)	4	18	315	312	3	N-terminal truncation (3aa)			Ѵ	Ѵ	Ѵ	Ѵ		M	MKLFAGNATPELAQR	NaN					1261875	1261873	NC_000913:1261873-1261875	NC_000913:1260931-1261875	1260931	1261866	1261864	NC_000913:1261864-1261866	NC_000913:1261866-1260931	NC_000913:1261855-1261875	CGCATGCCTGAGGTTCTTCTCGTGCCTGATATGAAGCTTTTTGCTGGTAACGCCACCCCG	2			0	FALSE
256	b1211	Ѵ	Ribo-RET, INRI	REPARATION	dbTIS	ATG	ATG	ATG	+	prfA sueB uar b1211 JW1202	P0A7I0	RF1_ECOLI	Peptide chain release factor RF1 (RF-1)	1	15	360	360	0				Ѵ	Ѵ	Ѵ	Ѵ	Ѵ	M	MKPSIVAKLEALHER						1265012	1265014	NC_000913:1265012-1265014	NC_000913:1265012-1266091	1266091	1265012	1265014	NC_000913:1265012-1265014	NC_000913:1265012-1266091	NC_000913:1265003-1265023	TTTCTTTTTTTACAGGGTGCATTTACGCCTATGAAGCCTTCTATCGTTGCCAAACTGGAA	1	1	14	0	FALSE
257	b1216	Ѵ	Ribo-RET, INRI	REPARATION	dbTIS	ATG	ATG	ATG	-	chaA b1216 JW1207	P31801	CHAA_ECOLI	Sodium-potassium/proton antiporter ChaA (Na(+)/H(+) exchanger)	1	11	366	366	0				Ѵ	Ѵ	Ѵ	Ѵ	Ѵ	M	MSNAQEAVKTR						1271849	1271847	NC_000913:1271847-1271849	NC_000913:1270752-1271849	1270752	1271849	1271847	NC_000913:1271847-1271849	NC_000913:1271849-1270752	NC_000913:1271838-1271858	GATAAATTCATCTGCAAAGGGATAACCATAATGTCAAATGCTCAAGAGGCGGTAAAAACC	1	2	8	1	FALSE
258	b1216	Ѵ	Ribo-RET, INRI	REPARATION	dbTIS	ATG	ATG	ATG	-	chaA b1216 JW1207	P31801	CHAA_ECOLI	Sodium-potassium/proton antiporter ChaA (Na(+)/H(+) exchanger)	2	11	366	366	0				Ѵ					S	SNAQEAVKTR						1271849	1271847	NC_000913:1271847-1271849	NC_000913:1270752-1271849	1270752	1271849	1271847	NC_000913:1271847-1271849	NC_000913:1271849-1270752	NC_000913:1271838-1271858	GATAAATTCATCTGCAAAGGGATAACCATAATGTCAAATGCTCAAGAGGCGGTAAAAACC	1	2	8	1	FALSE
259	b1221	Ѵ	Ribo-RET, INRI	REPARATION	dbTIS	ATG	ATG	ATG	-	narL frdR b1221 JW1212	P0AF28	NARL_ECOLI	Nitrate/nitrite response regulator protein NarL	1	19	216	216	0					Ѵ	Ѵ	Ѵ		M	MSNQEPATILLIDDHPMLR	17,5060			NaN; single H		1275829	1275827	NC_000913:1275827-1275829	NC_000913:1275182-1275829	1275182	1275829	1275827	NC_000913:1275827-1275829	NC_000913:1275829-1275182	NC_000913:1275818-1275838	AAACTTTCACAGACGTCCAAGGAGATACCCATGAGTAATCAGGAACCGGCTACTATCCTG	0	2	7	3	TRUE
260	b1221	Ѵ	Ribo-RET, INRI	REPARATION	dbTIS	ATG	ATG	ATG	-	narL frdR b1221 JW1212	P0AF28	NARL_ECOLI	Nitrate/nitrite response regulator protein NarL	2	19	216	216	0				Ѵ	Ѵ				S	SNQEPATILLIDDHPMLR		0,0771				1275829	1275827	NC_000913:1275827-1275829	NC_000913:1275182-1275829	1275182	1275829	1275827	NC_000913:1275827-1275829	NC_000913:1275829-1275182	NC_000913:1275818-1275838	AAACTTTCACAGACGTCCAAGGAGATACCCATGAGTAATCAGGAACCGGCTACTATCCTG	0	2	7	3	TRUE
261	b1224	Ѵ	Ribo-RET, INRI	REPARATION	dbTIS	ATG	ATG	ATG	+	narG bisD narC b1224 JW1215	P09152	NARG_ECOLI	Respiratory nitrate reductase 1 alpha chain (EC 1.7.5.1) (Nitrate reductase A subunit alpha) (Quinol-nitrate oxidoreductase subunit alpha)	1	7	1247	1247	0					Ѵ	Ѵ	Ѵ		M	MSKFLDR						1279864	1279866	NC_000913:1279864-1279866	NC_000913:1279864-1283604	1283604	1279864	1279866	NC_000913:1279864-1279866	NC_000913:1279864-1283604	NC_000913:1279855-1279875	GGGCCGACAGGCTCCCACAGGAGAAAACCGATGAGTAAATTCCTGGACCGGTTTCGCTAC	0	2	8	2	TRUE
262	b1236	Ѵ	Ribo-RET, INRI	REPARATION	dbTIS	ATG	ATG	ATG	+	galU ychD b1236 JW1224	P0AEP3	GALU_ECOLI	UTP--glucose-1-phosphate uridylyltransferase (EC 2.7.7.9) (Alpha-D-glucosyl-1-phosphate uridylyltransferase) (UDP-Glc PPase) (UDP-glucose pyrophosphorylase) (UDPGP) (Uridine diphosphoglucose pyrophosphorylase)	1	21	302	302	0				Ѵ	Ѵ			Ѵ	M	MAAINTKVKKAVIPVAGLGTR						1291457	1291459	NC_000913:1291457-1291459	NC_000913:1291457-1292362	1292362	1291457	1291459	NC_000913:1291457-1291459	NC_000913:1291457-1292362	NC_000913:1291448-1291468	TCAAAACACGAACAGTCCAGGAGAATTTAAATGGCTGCCATTAATACGAAAGTCAAAAAA	1	2	8	2	TRUE
263	b1236	Ѵ	Ribo-RET, INRI	REPARATION	dbTIS	ATG	ATG	ATG	+	galU ychD b1236 JW1224	P0AEP3	GALU_ECOLI	UTP--glucose-1-phosphate uridylyltransferase (EC 2.7.7.9) (Alpha-D-glucosyl-1-phosphate uridylyltransferase) (UDP-Glc PPase) (UDP-glucose pyrophosphorylase) (UDPGP) (Uridine diphosphoglucose pyrophosphorylase)	2	21	302	302	0				Ѵ					A	AAINTKVKKAVIPVAGLGTR						1291457	1291459	NC_000913:1291457-1291459	NC_000913:1291457-1292362	1292362	1291457	1291459	NC_000913:1291457-1291459	NC_000913:1291457-1292362	NC_000913:1291448-1291468	TCAAAACACGAACAGTCCAGGAGAATTTAAATGGCTGCCATTAATACGAAAGTCAAAAAA	1	2	8	2	TRUE
264	b1237	Ѵ	Ribo-RET, INRI	REPARATION	dbTIS	ATG	ATG	ATG	-	hns bglY cur drdX h-ns hnsA msyA osmZ pilG topS b1237 JW1225	P0ACF8	HNS_ECOLI	DNA-binding protein H-NS (Heat-stable nucleoid-structuring protein) (Histone-like protein HLP-II) (Protein B1) (Protein H1)	1	12	137	137	0				Ѵ	Ѵ	Ѵ	Ѵ	Ѵ	M	MSEALKILNNIR	NaN; single L					1292922	1292920	NC_000913:1292920-1292922	NC_000913:1292512-1292922	1292512	1292922	1292920	NC_000913:1292920-1292922	NC_000913:1292922-1292512	NC_000913:1292911-1292931	CCACCCCAATATAAGTTTGAGATTACTACAATGAGCGAAGCACTTAAAATTCTGAACAAC	2			0	FALSE
265	b1237	Ѵ	Ribo-RET, INRI	REPARATION	dbTIS	ATG	ATG	ATG	-	hns bglY cur drdX h-ns hnsA msyA osmZ pilG topS b1237 JW1225	P0ACF8	HNS_ECOLI	DNA-binding protein H-NS (Heat-stable nucleoid-structuring protein) (Histone-like protein HLP-II) (Protein B1) (Protein H1)	2	12	137	137	0				Ѵ					S	SEALKILNNIR		NaN				1292922	1292920	NC_000913:1292920-1292922	NC_000913:1292512-1292922	1292512	1292922	1292920	NC_000913:1292920-1292922	NC_000913:1292922-1292512	NC_000913:1292911-1292931	CCACCCCAATATAAGTTTGAGATTACTACAATGAGCGAAGCACTTAAAATTCTGAACAAC	2			0	FALSE
266	b1237				aTIS	ATG	ATG	ATG	-	hns bglY cur drdX h-ns hnsA msyA osmZ pilG topS b1237 JW1225	P0ACF8	HNS_ECOLI	DNA-binding protein H-NS (Heat-stable nucleoid-structuring protein) (Histone-like protein HLP-II) (Protein B1) (Protein H1)	64	90	137	74	63	N-terminal truncation (63aa)					Ѵ	Ѵ		M	MLIADGIDPNELLNSLAAVKSGTKAKR						1292922	1292920	NC_000913:1292920-1292922	NC_000913:1292512-1292922	1292512	1292733	1292731	NC_000913:1292731-1292733	NC_000913:1292733-1292512	NC_000913:1292722-1292742	CGCACTCGTAAACTGCAGCAATATCGCGAAATGCTGATCGCTGACGGTATTGACCCGAAC	2			0	FALSE
267	b1241	Ѵ	Ribo-RET, INRI	REPARATION	dbTIS	ATG	ATG	ATG	-	adhE ana b1241 JW1228	P0A9Q7	ADHE_ECOLI	Bifunctional aldehyde-alcohol dehydrogenase AdhE (Alcohol dehydrogenase E) [Includes: Acetaldehyde dehydrogenase [acetylating] (ACDH) (EC 1.2.1.10); Alcohol dehydrogenase (ADH) (EC 1.1.1.1)]	1	15	891	891	0						Ѵ	Ѵ	Ѵ	M	MAVTNVAELNALVER	19,7820; single H			NaN; single H		1298121	1298119	NC_000913:1298119-1298121	NC_000913:1295449-1298121	1295449	1298121	1298119	NC_000913:1298119-1298121	NC_000913:1298121-1295449	NC_000913:1298110-1298130	AAAAAAGTTTAACATTATCAGGAGAGCATTATGGCTGTTACTAATGTCGCTGAACTTAAC	2	2	7	2	TRUE
268	b1241	Ѵ	Ribo-RET, INRI	REPARATION	dbTIS	ATG	ATG	ATG	-	adhE ana b1241 JW1228	P0A9Q7	ADHE_ECOLI	Bifunctional aldehyde-alcohol dehydrogenase AdhE (Alcohol dehydrogenase E) [Includes: Acetaldehyde dehydrogenase [acetylating] (ACDH) (EC 1.2.1.10); Alcohol dehydrogenase (ADH) (EC 1.1.1.1)]	2	15	891	891	0				Ѵ					A	AVTNVAELNALVER		0,1128				1298121	1298119	NC_000913:1298119-1298121	NC_000913:1295449-1298121	1295449	1298121	1298119	NC_000913:1298119-1298121	NC_000913:1298121-1295449	NC_000913:1298110-1298130	AAAAAAGTTTAACATTATCAGGAGAGCATTATGGCTGTTACTAATGTCGCTGAACTTAAC	2	2	7	2	TRUE
269	b1243	Ѵ	Ribo-RET, INRI		dbTIS	ATG	ATG	ATG	+	oppA b1243 JW1235	P23843	OPPA_ECOLI	Periplasmic oligopeptide-binding protein OppA (Polyamine-induced protein) (PI protein)	1	7	543	543	0						Ѵ	Ѵ		M	MTNITKR						1301182	1301184	NC_000913:1301182-1301184	NC_000913:1301182-1302810	1302810	1301182	1301184	NC_000913:1301182-1301184	NC_000913:1301182-1302810	NC_000913:1301173-1301193	AGTAATTATAATGAGGGAGTCCAAAAAACAATGACCAACATCACCAAGAGAAGTTTAGTA	0	2	12	2	TRUE
270	b1248	Ѵ	Ribo-RET, INRI	REPARATION	dbTIS	ATG	ATG	ATG	-	yciU b1248 JW1240	P0A8L7	YCIU_ECOLI	Putative double-stranded DNA mimic protein YciU	1	8	109	109	0				Ѵ	Ѵ	Ѵ	Ѵ		M	MDMDLNNR	19,2930	0,0211			NaN; single L	1307150	1307148	NC_000913:1307148-1307150	NC_000913:1306824-1307150	1306824	1307150	1307148	NC_000913:1307148-1307150	NC_000913:1307150-1306824	NC_000913:1307139-1307159	TCGCCAACAGAGGTTAAACAGGTAGTAACTATGGATATGGATCTAAACAATCGCCTGACT	1	1	8	0	FALSE
271	b1251	Ѵ	Ribo-RET, INRI	REPARATION	dbTIS	GTG	near-cognate	GTG	-	yciI b1251 JW1243	P0AB55	YCII_ECOLI	Protein YciI	1	17	98	98	0				Ѵ	Ѵ				M	MLYVIYAQDKADSLEKR						1310865	1310863	NC_000913:1310863-1310865	NC_000913:1310572-1310865	1310572	1310865	1310863	NC_000913:1310863-1310865	NC_000913:1310865-1310572	NC_000913:1310854-1310874	TACAACTTTCCCGAACAAGGAGTTGTGCCCGTGTTGTATGTTATTTACGCTCAAGACAAA	2	2	9	3	TRUE
272	b1253	Ѵ	Ribo-RET	REPARATION	dbTIS	ATG	ATG	ATG	-	yciA b1253 JW1245	P0A8Z0	YCIA_ECOLI	Acyl-CoA thioester hydrolase YciA (EC 3.1.2.-) (Protein P14)	1	15	132	132	0				Ѵ	Ѵ	Ѵ		Ѵ	M	MSTTHNVPQGDLVLR		NaN; single H				1312246	1312244	NC_000913:1312244-1312246	NC_000913:1311851-1312246	1311851	1312246	1312244	NC_000913:1312244-1312246	NC_000913:1312246-1311851	NC_000913:1312235-1312255	CTGTGATTTTCCTTTTAAGTCGGTTTTACCATGTCTACAACACATAACGTCCCTCAGGGC	0			0	FALSE
273	b1253	Ѵ	Ribo-RET	REPARATION	dbTIS	ATG	ATG	ATG	-	yciA b1253 JW1245	P0A8Z0	YCIA_ECOLI	Acyl-CoA thioester hydrolase YciA (EC 3.1.2.-) (Protein P14)	2	15	132	132	0				Ѵ					S	STTHNVPQGDLVLR		0,7210				1312246	1312244	NC_000913:1312244-1312246	NC_000913:1311851-1312246	1311851	1312246	1312244	NC_000913:1312244-1312246	NC_000913:1312246-1311851	NC_000913:1312235-1312255	CTGTGATTTTCCTTTTAAGTCGGTTTTACCATGTCTACAACACATAACGTCCCTCAGGGC	0			0	FALSE
274	b1255	Ѵ	Ribo-RET, INRI	REPARATION	dbTIS	ATG	ATG	ATG	-	yciC b1255 JW1247	P21365	YCIC_ECOLI	UPF0259 membrane protein YciC	1	10	247	247	0					Ѵ	Ѵ	Ѵ	Ѵ	M	MSITAQSVYR	19,3840					1313663	1313661	NC_000913:1313661-1313663	NC_000913:1312923-1313663	1312923	1313663	1313661	NC_000913:1313661-1313663	NC_000913:1313663-1312923	NC_000913:1313652-1313672	TAACACCTGCATAAAACTCAAGGAGAGTGCATGTCTATCACGGCGCAGTCCGTATACCGT	1	2	7	3	TRUE
275	b1255	Ѵ	Ribo-RET, INRI	REPARATION	dbTIS	ATG	ATG	ATG	-	yciC b1255 JW1247	P21365	YCIC_ECOLI	UPF0259 membrane protein YciC	2	10	247	247	0				Ѵ					S	SITAQSVYR						1313663	1313661	NC_000913:1313661-1313663	NC_000913:1312923-1313663	1312923	1313663	1313661	NC_000913:1313661-1313663	NC_000913:1313663-1312923	NC_000913:1313652-1313672	TAACACCTGCATAAAACTCAAGGAGAGTGCATGTCTATCACGGCGCAGTCCGTATACCGT	1	2	7	3	TRUE
276	b1267	Ѵ	INRI	REPARATION	dbTIS	ATG	ATG	ATG	+	yciO b1267 JW5196	P0AFR4	YCIO_ECOLI	Uncharacterized protein YciO	1	15	206	206	0					Ѵ	Ѵ	Ѵ		M	MSQFFYIHPDNPQQR						1324098	1324100	NC_000913:1324098-1324100	NC_000913:1324098-1324715	1324715	1324098	1324100	NC_000913:1324098-1324100	NC_000913:1324098-1324715	NC_000913:1324089-1324109	ACAGCCGCAGAACACCACAGAGAGGGAATTATGAGCCAGTTTTTTTATATTCATCCTGAT	2	2	5	1	FALSE
277	b1267	Ѵ	INRI	REPARATION	dbTIS	ATG	ATG	ATG	+	yciO b1267 JW5196	P0AFR4	YCIO_ECOLI	Uncharacterized protein YciO	2	15	206	206	0				Ѵ					S	SQFFYIHPDNPQQR		0,0384			NaN; single L	1324098	1324100	NC_000913:1324098-1324100	NC_000913:1324098-1324715	1324715	1324098	1324100	NC_000913:1324098-1324100	NC_000913:1324098-1324715	NC_000913:1324089-1324109	ACAGCCGCAGAACACCACAGAGAGGGAATTATGAGCCAGTTTTTTTATATTCATCCTGAT	2	2	5	1	FALSE
278	b1269	Ѵ	Ribo-RET, INRI	REPARATION	dbTIS	ATG	ATG	ATG	+	rluB yciL b1269 JW1261	P37765	RLUB_ECOLI	Ribosomal large subunit pseudouridine synthase B (EC 5.4.99.22) (23S rRNA pseudouridine(2605) synthase) (rRNA pseudouridylate synthase B) (rRNA-uridine isomerase B)	1	11	291	291	0				Ѵ	Ѵ	Ѵ	Ѵ	Ѵ	M	MSEKLQKVLAR						1326852	1326854	NC_000913:1326852-1326854	NC_000913:1326852-1327724	1327724	1326852	1326854	NC_000913:1326852-1326854	NC_000913:1326852-1327724	NC_000913:1326843-1326863	CCTGGGAAGGCGACACCAAAAGGAAGCTCTATGAGCGAAAAGCTACAGAAAGTGCTGGCG	2	2	7	2	TRUE
279	b1269	Ѵ	Ribo-RET, INRI	REPARATION	dbTIS	ATG	ATG	ATG	+	rluB yciL b1269 JW1261	P37765	RLUB_ECOLI	Ribosomal large subunit pseudouridine synthase B (EC 5.4.99.22) (23S rRNA pseudouridine(2605) synthase) (rRNA pseudouridylate synthase B) (rRNA-uridine isomerase B)	2	11	291	291	0				Ѵ					S	SEKLQKVLAR		NaN				1326852	1326854	NC_000913:1326852-1326854	NC_000913:1326852-1327724	1327724	1326852	1326854	NC_000913:1326852-1326854	NC_000913:1326852-1327724	NC_000913:1326843-1326863	CCTGGGAAGGCGACACCAAAAGGAAGCTCTATGAGCGAAAAGCTACAGAAAGTGCTGGCG	2	2	7	2	TRUE
280	b1271	Ѵ	Ribo-RET, INRI	REPARATION	dbTIS	ATG	ATG	ATG	-	yciK b1271 JW1263	P31808	YCIK_ECOLI	Uncharacterized oxidoreductase YciK (EC 1.-.-.-)	1	13	252	252	0				Ѵ	Ѵ	Ѵ	Ѵ		M	MHYQPKQDLLNDR						1329112	1329110	NC_000913:1329110-1329112	NC_000913:1328357-1329112	1328357	1329112	1329110	NC_000913:1329110-1329112	NC_000913:1329112-1328357	NC_000913:1329101-1329121	CGCGACAGACAACGTCGTTGAGGAGTAGCCATGCATTACCAGCCAAAACAAGATTTACTC	0	2	7	3	TRUE
281	b1273	Ѵ	Ribo-RET, INRI	REPARATION	dbTIS	ATG	ATG	ATG	-	yciN b1273 JW1265	P0AB61	YCIN_ECOLI	Protein YciN	1	22	83	83	0				Ѵ	Ѵ			Ѵ	M	MNKETQPIDRETLLKEANKIIR						1330668	1330666	NC_000913:1330666-1330668	NC_000913:1330420-1330668	1330420	1330668	1330666	NC_000913:1330666-1330668	NC_000913:1330668-1330420	NC_000913:1330657-1330677	AGACTAATGTCCTTGTTTAAGGAGTAAATAATGAACAAAGAGACACAACCCATCGACCGC	2	2	7	3	TRUE
282	b1273	Ѵ	Ribo-RET, INRI	REPARATION	dbTIS	ATG	ATG	ATG	-	yciN b1273 JW1265	P0AB61	YCIN_ECOLI	Protein YciN	1	10	83	83	0				Ѵ	Ѵ	Ѵ	Ѵ	Ѵ	M	MNKETQPIDR						1330668	1330666	NC_000913:1330666-1330668	NC_000913:1330420-1330668	1330420	1330668	1330666	NC_000913:1330666-1330668	NC_000913:1330668-1330420	NC_000913:1330657-1330677	AGACTAATGTCCTTGTTTAAGGAGTAAATAATGAACAAAGAGACACAACCCATCGACCGC	2	2	7	3	TRUE
283	b1275	Ѵ	Ribo-RET, INRI	REPARATION	dbTIS	ATG	ATG	ATG	+	cysB b1275 JW1267	P0A9F3	CYSB_ECOLI	HTH-type transcriptional regulator CysB (Cys regulon transcriptional activator)	1	7	324	324	0				Ѵ	Ѵ	Ѵ	Ѵ	Ѵ	M	MKLQQLR						1333855	1333857	NC_000913:1333855-1333857	NC_000913:1333855-1334826	1334826	1333855	1333857	NC_000913:1333855-1333857	NC_000913:1333855-1334826	NC_000913:1333846-1333866	TTCTGATGGCGTCTAAGTGGATGGTTTAACATGAAATTACAACAACTTCGCTATATTGTT	0	1	9	0	FALSE
284	b1281	Ѵ	Ribo-RET, INRI		dbTIS	ATG	ATG	ATG	+	pyrF b1281 JW1273	P08244	PYRF_ECOLI	Orotidine 5'-phosphate decarboxylase (EC 4.1.1.23) (OMP decarboxylase) (OMPDCase) (OMPdecase)	1	10	245	245	0						Ѵ	Ѵ	Ѵ	M	MTLTASSSSR	18,2550					1341921	1341923	NC_000913:1341921-1341923	NC_000913:1341921-1342655	1342655	1341921	1341923	NC_000913:1341921-1341923	NC_000913:1341921-1342655	NC_000913:1341912-1341932	TCCGGTGCCCATCATCAAGAAGGTCTGGTCATGACGTTAACTGCTTCATCTTCTTCCCGC	2	1	7	1	FALSE
285	b1281	Ѵ	Ribo-RET, INRI		dbTIS	ATG	ATG	ATG	+	pyrF b1281 JW1273	P08244	PYRF_ECOLI	Orotidine 5'-phosphate decarboxylase (EC 4.1.1.23) (OMP decarboxylase) (OMPDCase) (OMPdecase)	2	10	245	245	0				Ѵ					T	TLTASSSSR						1341921	1341923	NC_000913:1341921-1341923	NC_000913:1341921-1342655	1342655	1341921	1341923	NC_000913:1341921-1341923	NC_000913:1341921-1342655	NC_000913:1341912-1341932	TCCGGTGCCCATCATCAAGAAGGTCTGGTCATGACGTTAACTGCTTCATCTTCTTCCCGC	2	1	7	1	FALSE
286	b1288	Ѵ	Ribo-RET, INRI	REPARATION	dbTIS	ATG	ATG	ATG	-	fabI envM b1288 JW1281	P0AEK4	FABI_ECOLI	Enoyl-[acyl-carrier-protein] reductase [NADH] FabI (ENR) (EC 1.3.1.9) (NADH-dependent enoyl-ACP reductase)	1	8	262	262	0				Ѵ	Ѵ	Ѵ	Ѵ	Ѵ	M	MGFLSGKR				NaN; single H		1351039	1351037	NC_000913:1351037-1351039	NC_000913:1350254-1351039	1350254	1351039	1351037	NC_000913:1351037-1351039	NC_000913:1351039-1350254	NC_000913:1351028-1351048	CAACAAGCATCAACAATAAGGATTAAAGCTATGGGTTTTCTTTCCGGTAAGCGCATTCTG	0	2	8	2	TRUE
287	b1288	Ѵ	Ribo-RET, INRI	REPARATION	dbTIS	ATG	ATG	ATG	-	fabI envM b1288 JW1281	P0AEK4	FABI_ECOLI	Enoyl-[acyl-carrier-protein] reductase [NADH] FabI (ENR) (EC 1.3.1.9) (NADH-dependent enoyl-ACP reductase)	2	8	262	262	0				Ѵ					G	GFLSGKR						1351039	1351037	NC_000913:1351037-1351039	NC_000913:1350254-1351039	1350254	1351039	1351037	NC_000913:1351037-1351039	NC_000913:1351039-1350254	NC_000913:1351028-1351048	CAACAAGCATCAACAATAAGGATTAAAGCTATGGGTTTTCTTTCCGGTAAGCGCATTCTG	0	2	8	2	TRUE
288	b1299	Ѵ	Ribo-RET, INRI	REPARATION	dbTIS	ATG	ATG	ATG	+	puuR ycjC b1299 JW1292	P0A9U6	PUUR_ECOLI	HTH-type transcriptional regulator PuuR	1	11	185	185	0					Ѵ	Ѵ	Ѵ		M	MSDEGLAPGKR						1361911	1361913	NC_000913:1361911-1361913	NC_000913:1361911-1362465	1362465	1361911	1361913	NC_000913:1361911-1361913	NC_000913:1361911-1362465	NC_000913:1361902-1361922	CTGACCACTACAGTTTAAGGAAATGCAAATATGAGTGATGAGGGACTGGCGCCAGGAAAA	0	2	9	2	TRUE
289	b1299	Ѵ	Ribo-RET, INRI	REPARATION	dbTIS	ATG	ATG	ATG	+	puuR ycjC b1299 JW1292	P0A9U6	PUUR_ECOLI	HTH-type transcriptional regulator PuuR	2	11	185	185	0				Ѵ					S	SDEGLAPGKR						1361911	1361913	NC_000913:1361911-1361913	NC_000913:1361911-1362465	1362465	1361911	1361913	NC_000913:1361911-1361913	NC_000913:1361911-1362465	NC_000913:1361902-1361922	CTGACCACTACAGTTTAAGGAAATGCAAATATGAGTGATGAGGGACTGGCGCCAGGAAAA	0	2	9	2	TRUE
290	b1304				aTIS	ATG	ATG	ATG	+	pspA b1304 JW1297	P0AFM6	PSPA_ECOLI	Phage shock protein A	36	44	222	187	35	N-terminal truncation (35aa)				Ѵ	Ѵ	Ѵ		M	MEDTLVEVR						1368079	1368081	NC_000913:1368079-1368081	NC_000913:1368079-1368744	1368744	1368184	1368186	NC_000913:1368184-1368186	NC_000913:1368184-1368744	NC_000913:1368175-1368195	CAGAAACTGGTTCGTCTGATGATCCAGGAGATGGAAGATACACTGGTTGAAGTACGTTCT	0			2	TRUE
291	b1320	Ѵ	Ribo-RET (BL21)	REPARATION	dbTIS	ATG	ATG	ATG	-	ycjW b1320 JW1313	P77615	YCJW_ECOLI	Uncharacterized HTH-type transcriptional regulator YcjW	1	10	332	332	0				Ѵ	Ѵ	Ѵ	Ѵ		M	MSPTIYDIAR	20,5300					1383961	1383959	NC_000913:1383959-1383961	NC_000913:1382966-1383961	1382966	1383961	1383959	NC_000913:1383959-1383961	NC_000913:1383961-1382966	NC_000913:1383950-1383970	GCATTCACGTTCGGACGGAGTTCCTGACCTATGTCCCCTACTATTTATGATATTGCCAGG	0	2	11	1	FALSE
292	b1322	Ѵ	INRI	REPARATION	dbTIS	ATG	ATG	ATG	+	ycjF b1322 JW1315	P0A8R7	YCJF_ECOLI	UPF0283 membrane protein YcjF	1	8	353	353	0					Ѵ	Ѵ	Ѵ		M	MTEPLKPR						1385511	1385513	NC_000913:1385511-1385513	NC_000913:1385511-1386569	1386569	1385511	1385513	NC_000913:1385511-1385513	NC_000913:1385511-1386569	NC_000913:1385502-1385522	GCTGGAATTTTTAATAGGAGATAAATTGCGATGACCGAACCGTTAAAACCACGTATTGAT	2	2	11	2	TRUE
293	b1333	Ѵ	Ribo-RET, INRI	REPARATION	dbTIS	ATG	ATG	ATG	-	uspE ydaA b1333 JW1327	P0AAC0	USPE_ECOLI	Universal stress protein E	2	23	316	316	0				Ѵ	Ѵ				A	AMYQNMLVVIDPNQDDQPALRR						1398622	1398620	NC_000913:1398620-1398622	NC_000913:1397675-1398622	1397675	1398622	1398620	NC_000913:1398620-1398622	NC_000913:1398622-1397675	NC_000913:1398611-1398631	GCGTTGACAGTTGTTGTAAGGAGACCCTGTATGGCTATGTATCAGAACATGCTCGTTGTT	0	2	8	3	TRUE
294	b1333	Ѵ	Ribo-RET, INRI	REPARATION	dbTIS	ATG	ATG	ATG	-	uspE ydaA b1333 JW1327	P0AAC0	USPE_ECOLI	Universal stress protein E	2	22	316	316	0				Ѵ	Ѵ				A	AMYQNMLVVIDPNQDDQPALR						1398622	1398620	NC_000913:1398620-1398622	NC_000913:1397675-1398622	1397675	1398622	1398620	NC_000913:1398620-1398622	NC_000913:1398622-1397675	NC_000913:1398611-1398631	GCGTTGACAGTTGTTGTAAGGAGACCCTGTATGGCTATGTATCAGAACATGCTCGTTGTT	0	2	8	3	TRUE
295	b1344	Ѵ	Ribo-RET, INRI	REPARATION	dbTIS	ATG	ATG	ATG	-	ttcA ydaO b1344 JW1338	P76055	TTCA_ECOLI	tRNA-cytidine(32) 2-sulfurtransferase (EC 2.8.1.-) (Two-thiocytidine biosynthesis protein A) (tRNA 2-thiocytidine biosynthesis protein TtcA)	1	21	311	311	0				Ѵ	Ѵ	Ѵ	Ѵ		M	MQENQQITKKEQYNLNKLQKR						1411948	1411946	NC_000913:1411946-1411948	NC_000913:1411016-1411948	1411016	1411948	1411946	NC_000913:1411946-1411948	NC_000913:1411948-1411016	NC_000913:1411937-1411957	TGCCCCATTTAGTACCAGAGAACTGAAATAATGCAAGAAAATCAACAAATTACAAAGAAA	0			0	FALSE
296	b1350	Ѵ	INRI	REPARATION	dbTIS	ATG	ATG	ATG	-	recE b1350 JW1344	P15032	RECE_ECOLI	Exodeoxyribonuclease 8 (EC 3.1.11.-) (Exodeoxyribonuclease VIII) (EXO VIII)	1	10	866	866	0					Ѵ	Ѵ	Ѵ		M	MSTKPLFLLR						1417386	1417384	NC_000913:1417384-1417386	NC_000913:1414789-1417386	1414789	1417386	1417384	NC_000913:1417384-1417386	NC_000913:1417386-1414789	NC_000913:1417375-1417395	AATTTTAATCTGAGTTGAGGTTAAAAAACAATGAGCACAAAACCACTCTTCCTGTTACGG	2	1	10	1	FALSE
297	b1356	Ѵ	INRI	REPARATION	dbTIS	ATG	ATG	ATG	-	racR ydaR b1356 JW1351	P76062	RACR_ECOLI	DNA-binding transcriptional repressor RacR (Prophage repressor RacR) (Rac prophage repressor)	1	9	158	158	0				Ѵ	Ѵ	Ѵ	Ѵ		M	MLSGKDLGR						1420241	1420239	NC_000913:1420239-1420241	NC_000913:1419768-1420241	1419768	1420241	1420239	NC_000913:1420239-1420241	NC_000913:1420241-1419768	NC_000913:1420230-1420250	AATGTAATGCGCATAGGAGAATATTAAGCAATGCTTAGTGGTAAAGACTTAGGCCGAGCG	1	2	12	2	TRUE
298	b1393				dbTIS	ATG	ATG	ATG	+	paaF ydbR b1393 JW1388	P76082	PAAF_ECOLI	2,3-dehydroadipyl-CoA hydratase (EC 4.2.1.17) (Enoyl-CoA hydratase)	1	8	255	255	0					Ѵ	Ѵ	Ѵ		M	MSELIVSR						1457497	1457499	NC_000913:1457497-1457499	NC_000913:1457497-1458261	1458261	1457497	1457499	NC_000913:1457497-1457499	NC_000913:1457497-1458261	NC_000913:1457488-1457508	GGTGGTTGACTTTGACGCGAAGGGGATGGCATGAGCGAACTGATCGTCAGCCGTCAGCAA	0	2	7	1	FALSE
299	b1406	Ѵ	Ribo-RET, INRI	REPARATION	dbTIS	ATG	ATG	ATG	+	pdxI ydbC b1406 JW1403	P25906	PDXI_ECOLI	Pyridoxine 4-dehydrogenase (EC 1.1.1.65)	1	15	286	286	0					Ѵ	Ѵ	Ѵ		M	MSSNTFTLGTKSVNR						1474221	1474223	NC_000913:1474221-1474223	NC_000913:1474221-1475078	1475078	1474221	1474223	NC_000913:1474221-1474223	NC_000913:1474221-1475078	NC_000913:1474212-1474232	TTAATCCGTTTTATTACAGGGCAGGGTGCGATGAGCAGCAATACATTTACTCTCGGTACA	2	2	5	0	FALSE
300	b1413	Ѵ		REPARATION	dbTIS	ATG	ATG	ATG	+	hrpA b1413 JW5905	P43329	HRPA_ECOLI	ATP-dependent RNA helicase HrpA (EC 3.6.4.13)	1	15	1300	1300	0					Ѵ	Ѵ	Ѵ		M	MTEQQKLTFTALQQR						1483061	1483063	NC_000913:1483061-1483063	NC_000913:1483061-1486960	1486960	1483061	1483063	NC_000913:1483061-1483063	NC_000913:1483061-1486960	NC_000913:1483052-1483072	TAATCAGGCAGACTACTGCCCACTAACGTTATGACAGAACAACAAAAATTGACCTTTACG	1			0	FALSE
301	b1413	Ѵ		REPARATION	dbTIS	ATG	ATG	ATG	+	hrpA b1413 JW5905	P43329	HRPA_ECOLI	ATP-dependent RNA helicase HrpA (EC 3.6.4.13)	2	15	1300	1300	0				Ѵ					T	TEQQKLTFTALQQR						1483061	1483063	NC_000913:1483061-1483063	NC_000913:1483061-1486960	1486960	1483061	1483063	NC_000913:1483061-1483063	NC_000913:1483061-1486960	NC_000913:1483052-1483072	TAATCAGGCAGACTACTGCCCACTAACGTTATGACAGAACAACAAAAATTGACCTTTACG	1			0	FALSE
302	b1422	Ѵ	INRI	REPARATION	dbTIS	ATG	ATG	ATG	-	ydcI b1422 JW5226	P77171	YDCI_ECOLI	Uncharacterized HTH-type transcriptional regulator YdcI	1	10	307	307	0				Ѵ	Ѵ	Ѵ	Ѵ		M	MEKNSLFSQR						1495071	1495069	NC_000913:1495069-1495071	NC_000913:1494151-1495071	1494151	1495071	1495069	NC_000913:1495069-1495071	NC_000913:1495071-1494151	NC_000913:1495060-1495080	AGCGACACCGCTTCGTTTTTAACATCGCTTATGGAAAAAAATAGTCTGTTTAGTCAGCGC	2			0	FALSE
303	b1439	Ѵ	INRI	REPARATION	dbTIS	ATG	ATG	ATG	+	ydcR b1439 JW1434	P77730	YDCR_ECOLI	Uncharacterized HTH-type transcriptional regulator YdcR	1	12	468	468	0				Ѵ	Ѵ				M	MKKYQQLAEQLR						1510003	1510005	NC_000913:1510003-1510005	NC_000913:1510003-1511406	1511406	1510003	1510005	NC_000913:1510003-1510005	NC_000913:1510003-1511406	NC_000913:1509994-1510014	GAATCATCTGCACATAATTACGATTCGATAATGAAAAAATACCAGCAGCTTGCAGAACAA	0			0	FALSE
304	b1446	Ѵ	Ribo-RET, INRI	REPARATION	dbTIS	ATG	ATG	ATG	+	ydcY b1446 JW1441	P64455	YDCY_ECOLI	Uncharacterized protein YdcY	1	10	77	77	0				Ѵ	Ѵ	Ѵ	Ѵ		M	MSHLDEVIAR	14,7292	0,0817				1517648	1517650	NC_000913:1517648-1517650	NC_000913:1517648-1517878	1517878	1517648	1517650	NC_000913:1517648-1517650	NC_000913:1517648-1517878	NC_000913:1517639-1517659	ATAAATTTCACAAGTGGCTAAGGAGAAAGTATGTCGCATCTGGATGAAGTCATCGCGCGC	1	2	7	3	TRUE
305	b1446	Ѵ	Ribo-RET, INRI	REPARATION	dbTIS	ATG	ATG	ATG	+	ydcY b1446 JW1441	P64455	YDCY_ECOLI	Uncharacterized protein YdcY	2	10	77	77	0		Ѵ		Ѵ					S	SHLDEVIAR	14,4050				NaN; single L	1517648	1517650	NC_000913:1517648-1517650	NC_000913:1517648-1517878	1517878	1517648	1517650	NC_000913:1517648-1517650	NC_000913:1517648-1517878	NC_000913:1517639-1517659	ATAAATTTCACAAGTGGCTAAGGAGAAAGTATGTCGCATCTGGATGAAGTCATCGCGCGC	1	2	7	3	TRUE
306	b1453	Ѵ	Ribo-RET, INRI	REPARATION	dbTIS	ATG	ATG	ATG	-	ansP yncF b1453 JW5234	P77610	ANSP_ECOLI	L-asparagine permease (L-asparagine transport protein)	1	16	499	499	0						Ѵ	Ѵ		M	MSKHDTDTSDQHAAKR						1525980	1525978	NC_000913:1525978-1525980	NC_000913:1524484-1525980	1524484	1525980	1525978	NC_000913:1525978-1525980	NC_000913:1525980-1524484	NC_000913:1525969-1525989	ACTTTTTCATTAAAGCAATCAGGGAGAGCAATGAGTAAACACGACACCGACACTTCAGAT	2	2	7	1	FALSE
307	b1453	Ѵ	Ribo-RET, INRI	REPARATION	dbTIS	ATG	ATG	ATG	-	ansP yncF b1453 JW5234	P77610	ANSP_ECOLI	L-asparagine permease (L-asparagine transport protein)	2	16	499	499	0				Ѵ					S	SKHDTDTSDQHAAKR						1525980	1525978	NC_000913:1525978-1525980	NC_000913:1524484-1525980	1524484	1525980	1525978	NC_000913:1525978-1525980	NC_000913:1525980-1524484	NC_000913:1525969-1525989	ACTTTTTCATTAAAGCAATCAGGGAGAGCAATGAGTAAACACGACACCGACACTTCAGAT	2	2	7	1	FALSE
308	b1461	Ѵ	Ribo-RET, INRI	REPARATION	dbTIS	ATG	ATG	ATG	+	pptA ydcE b1461 JW1456	P31992	PPTA_ECOLI	Tautomerase PptA (EC 5.3.2.-)	2	11	77	77	0				Ѵ					P	PHIDIKCFPR						1533052	1533054	NC_000913:1533052-1533054	NC_000913:1533052-1533282	1533282	1533052	1533054	NC_000913:1533052-1533054	NC_000913:1533052-1533282	NC_000913:1533043-1533063	TTACTGACATCTTTCAAAAGGAGCGTAATCATGCCGCACATCGACATTAAATGTTTTCCG	0	2	8	3	TRUE
309	b1464	Ѵ		REPARATION	dbTIS	ATG	ATG	ATG	-	yddE b1464 JW1459	P37757	YDDE_ECOLI	Uncharacterized isomerase YddE (EC 5.1.-.-) (ORFB)	1	17	297	297	0				Ѵ	Ѵ				M	MKPQVYHVDAFTSQPFR						1535858	1535856	NC_000913:1535856-1535858	NC_000913:1534968-1535858	1534968	1535858	1535856	NC_000913:1535856-1535858	NC_000913:1535858-1534968	NC_000913:1535847-1535867	TGATAGTTCTCCAGTCACAGGAGAACGTTAATGAAACCGCAGGTGTACCACGTCGATGCT	1	2	8	2	TRUE
310	b1475				dbTIS	ATG	ATG	ATG	+	fdnH b1475 JW1471	P0AAJ3	FDNH_ECOLI	Formate dehydrogenase, nitrate-inducible, iron-sulfur subunit (Anaerobic formate dehydrogenase iron-sulfur subunit) (Formate dehydrogenase-N subunit beta) (FDH-N subunit beta)	1	11	294	294	0					Ѵ	Ѵ	Ѵ	Ѵ	M	MAMETQDIIKR						1550461	1550463	NC_000913:1550461-1550463	NC_000913:1550461-1551342	1551342	1550461	1550463	NC_000913:1550461-1550463	NC_000913:1550461-1551342	NC_000913:1550452-1550472	AACATCGAGAAGGCGTAAGGGGGCGAACAGATGGCTATGGAAACGCAGGACATTATCAAA	0	1	10	1	FALSE
311	b1475				dbTIS	ATG	ATG	ATG	+	fdnH b1475 JW1471	P0AAJ3	FDNH_ECOLI	Formate dehydrogenase, nitrate-inducible, iron-sulfur subunit (Anaerobic formate dehydrogenase iron-sulfur subunit) (Formate dehydrogenase-N subunit beta) (FDH-N subunit beta)	2	11	294	294	0				Ѵ	Ѵ				A	AMETQDIIKR						1550461	1550463	NC_000913:1550461-1550463	NC_000913:1550461-1551342	1551342	1550461	1550463	NC_000913:1550461-1550463	NC_000913:1550461-1551342	NC_000913:1550452-1550472	AACATCGAGAAGGCGTAAGGGGGCGAACAGATGGCTATGGAAACGCAGGACATTATCAAA	0	1	10	1	FALSE
312	b1477	Ѵ	Ribo-RET, INRI	REPARATION	dbTIS	ATG	ATG	ATG	-	yddM b1477 JW5908	P67699	YDDM_ECOLI	Uncharacterized HTH-type transcriptional regulator YddM	1	25	94	94	0				Ѵ	Ѵ				M	MKMANHPRPGDIIQESLDELNVSLR						1552682	1552680	NC_000913:1552680-1552682	NC_000913:1552401-1552682	1552401	1552682	1552680	NC_000913:1552680-1552682	NC_000913:1552682-1552401	NC_000913:1552671-1552691	GAAGGAACGCTACTGAGAGTAAAGACACTAATGAAAATGGCCAATCATCCCCGCCCGGGG	1			0	FALSE
313	b1477	Ѵ	Ribo-RET, INRI	REPARATION	dbTIS	ATG	ATG	ATG	-	yddM b1477 JW5908	P67699	YDDM_ECOLI	Uncharacterized HTH-type transcriptional regulator YddM	1	8	94	94	0				Ѵ	Ѵ				M	MKMANHPR						1552682	1552680	NC_000913:1552680-1552682	NC_000913:1552401-1552682	1552401	1552682	1552680	NC_000913:1552680-1552682	NC_000913:1552682-1552401	NC_000913:1552671-1552691	GAAGGAACGCTACTGAGAGTAAAGACACTAATGAAAATGGCCAATCATCCCCGCCCGGGG	1			0	FALSE
314	b1479	Ѵ	Ribo-RET, INRI	REPARATION	dbTIS	ATG	ATG	ATG	-	maeA sfcA b1479 JW5238	P26616	MAO1_ECOLI	NAD-dependent malic enzyme (NAD-ME) (EC 1.1.1.38)	1	9	565	565	0				Ѵ	Ѵ	Ѵ	Ѵ	Ѵ	M	MEPKTKKQR						1555669	1555667	NC_000913:1555667-1555669	NC_000913:1553975-1555669	1553975	1555669	1555667	NC_000913:1555667-1555669	NC_000913:1555669-1553975	NC_000913:1555658-1555678	GGGATGGATATTCAAAAAAGAGTGAGTGACATGGAACCAAAAACAAAAAAACAGCGTTCG	0			0	FALSE
315	b1482	Ѵ	Ribo-RET, INRI	REPARATION	dbTIS	ATG	ATG	ATG	+	osmC b1482 JW1477	P0C0L2	OSMC_ECOLI	Peroxiredoxin OsmC (EC 1.11.1.-) (Osmotically-inducible protein C)	2	17	143	143	0				Ѵ					T	TIHKKGQAHWEGDIKR						1556625	1556627	NC_000913:1556625-1556627	NC_000913:1556625-1557053	1557053	1556625	1556627	NC_000913:1556625-1556627	NC_000913:1556625-1557053	NC_000913:1556616-1556636	TTTCCTTTTTAAGCCCACAGGAGAGCAACAATGACAATCCATAAGAAAGGTCAGGCACAC	2	2	8	2	TRUE
316	b1483	Ѵ		REPARATION	dbTIS	GTG	near-cognate	GTG	-	ddpF yddO b1483 JW1478	P77622	DDPF_ECOLI	Probable D,D-dipeptide transport ATP-binding protein DdpF	1	9	308	308	0					Ѵ	Ѵ	Ѵ		M	MSDTLLTLR	16,6900; single H					1558038	1558036	NC_000913:1558036-1558038	NC_000913:1557115-1558038	1557115	1558038	1558036	NC_000913:1558036-1558038	NC_000913:1558038-1557115	NC_000913:1558027-1558047	CCTGTTGGTATCCGCAGCAGGAGGTTATAAGTGTCTGACACGTTATTAACGTTACGCGAC	2	3	8	3	TRUE
317	b1483				aTIS	ACG	near-cognate	ATG	-	ddpF yddO b1483 JW1478	P77622	DDPF_ECOLI	Probable D,D-dipeptide transport ATP-binding protein DdpF	7	18	308	302	6	N-terminal truncation (6aa)					Ѵ	Ѵ		M	MLRDVHINFPAR						1558038	1558036	NC_000913:1558036-1558038	NC_000913:1557115-1558038	1557115	1558020	1558018	NC_000913:1558018-1558020	NC_000913:1558020-1557115	NC_000913:1558009-1558029	AGGAGGTTATAAGTGTCTGACACGTTATTAACGTTACGCGACGTCCATATCAATTTCCCG	2			0	FALSE
318	b1493	Ѵ	INRI	REPARATION	dbTIS	ATG	ATG	ATG	-	gadB b1493 JW1488	P69910	DCEB_ECOLI	Glutamate decarboxylase beta (GAD-beta) (EC 4.1.1.15)	1	17	466	466	0				Ѵ	Ѵ			Ѵ	M	MDKKQVTDLRSELLDSR						1572045	1572043	NC_000913:1572043-1572045	NC_000913:1570648-1572045	1570648	1572045	1572043	NC_000913:1572043-1572045	NC_000913:1572045-1570648	NC_000913:1572034-1572054	ATGCGATCCAATCATTTTAAGGAGTTTAAAATGGATAAGAAGCAAGTAACGGATTTAAGG	2	2	7	3	TRUE
319	b1493	Ѵ	INRI	REPARATION	dbTIS	ATG	ATG	ATG	-	gadB b1493 JW1488	P69910	DCEB_ECOLI	Glutamate decarboxylase beta (GAD-beta) (EC 4.1.1.15)	1	10	466	466	0				Ѵ	Ѵ	Ѵ	Ѵ	Ѵ	M	MDKKQVTDLR						1572045	1572043	NC_000913:1572043-1572045	NC_000913:1570648-1572045	1570648	1572045	1572043	NC_000913:1572043-1572045	NC_000913:1572045-1570648	NC_000913:1572034-1572054	ATGCGATCCAATCATTTTAAGGAGTTTAAAATGGATAAGAAGCAAGTAACGGATTTAAGG	2	2	7	3	TRUE
320	b1508	Ѵ	Ribo-RET (BL21)		aTIS	ATG	ATG	ATG	-	hipB b1508 JW1501	P23873	HIPB_ECOLI	Antitoxin HipB	3	21	88	87	1	N-terminal truncation (1aa)			Ѵ	Ѵ				S	SFQKIYSPTQLANAMKLVR						1592442	1592440	NC_000913:1592440-1592442	NC_000913:1592179-1592442	1592179	1592439	1592437	NC_000913:1592437-1592439	NC_000913:1592439-1592179	NC_000913:1592428-1592448	CGGATAAACTTGCTGTGGACGTATGACATGATGAGCTTTCAGAAGATCTATAGCCCAACG	2	1	11	0	FALSE
321	b1517	Ѵ	INRI	REPARATION	dbTIS	ATG	ATG	ATG	+	lsrF yneB b1517 JW1510	P76143	LSRF_ECOLI	3-hydroxy-5-phosphonooxypentane-2,4-dione thiolase (EC 2.3.1.245)	2	14	291	291	0				Ѵ					A	ADLDDIKDGKDFR						1606100	1606102	NC_000913:1606100-1606102	NC_000913:1606100-1606972	1606972	1606100	1606102	NC_000913:1606100-1606102	NC_000913:1606100-1606972	NC_000913:1606091-1606111	CTGATGTGCATTACTTAACCGGAGTAAGTTATGGCAGATTTAGACGATATTAAAGATGGT	1	1	7	1	FALSE
322	b1523	Ѵ	INRI	REPARATION	dbTIS	ATG	ATG	ATG	-	yneG b1523 JW1516	P76148	YNEG_ECOLI	Uncharacterized protein YneG	1	10	119	119	0				Ѵ	Ѵ	Ѵ	Ѵ		M	MQSLDPLFAR	18,5990					1612325	1612323	NC_000913:1612323-1612325	NC_000913:1611969-1612325	1611969	1612325	1612323	NC_000913:1612323-1612325	NC_000913:1612325-1611969	NC_000913:1612314-1612334	GACGAAACAGTTAGGGCGTTCGGTTTATTAATGCAGTCTCTCGATCCACTCTTCGCGCGT	1	1	15	0	FALSE
323	b1524	Ѵ	INRI		dbTIS	GTG	near-cognate	GTG	-	glsA2 yneH b1524 JW1517	P0A6W0	GLSA2_ECOLI	Glutaminase 2 (EC 3.5.1.2)	2	15	308	308	0				Ѵ	Ѵ				A	AVAMDNAILENILR		0,0510				1613251	1613249	NC_000913:1613249-1613251	NC_000913:1612328-1613251	1612328	1613251	1613249	NC_000913:1613249-1613251	NC_000913:1613251-1612328	NC_000913:1613240-1613260	CTTTTCAGACCTGCGGTCCAGGAGTAGAAAGTGGCAGTCGCCATGGATAATGCAATTTTA	0	2	7	2	TRUE
324	b1524				aTIS	ATG	ATG	GTG	-	glsA2 yneH b1524 JW1517	P0A6W0	GLSA2_ECOLI	Glutaminase 2 (EC 3.5.1.2)	5	15	308	304	4	N-terminal truncation (4aa)			Ѵ	Ѵ	Ѵ	Ѵ		M	MDNAILENILR	8,4126	0,0234; single L				1613251	1613249	NC_000913:1613249-1613251	NC_000913:1612328-1613251	1612328	1613239	1613237	NC_000913:1613237-1613239	NC_000913:1613239-1612328	NC_000913:1613228-1613248	GCGGTCCAGGAGTAGAAAGTGGCAGTCGCCATGGATAATGCAATTTTAGAAAACATCTTG	0			0	FALSE
325	b1530	Ѵ	INRI	REPARATION	dbTIS	GTG	near-cognate	GTG	+	marR cfxB inaR soxQ b1530 JW5248	P27245	MARR_ECOLI	Multiple antibiotic resistance protein MarR	1	16	144	144	0				Ѵ	Ѵ	Ѵ	Ѵ		M	MKSTSDLFNEIIPLGR						1619120	1619122	NC_000913:1619120-1619122	NC_000913:1619120-1619551	1619551	1619120	1619122	NC_000913:1619120-1619122	NC_000913:1619120-1619551	NC_000913:1619111-1619131	TGCAACTAATTACTTGCCAGGGCAACTAATGTGAAAAGTACCAGCGATCTGTTCAATGAA	1	1	9	0	FALSE
326	b1540	Ѵ	INRI	REPARATION	dbTIS	ATG	ATG	ATG	+	rspR ydfH b1540 JW1533	P0ACM2	RSPR_ECOLI	HTH-type transcriptional repressor RspR	1	19	228	228	0						Ѵ	Ѵ		M	MTVETQLNPTQPVNQQIYR						1628352	1628354	NC_000913:1628352-1628354	NC_000913:1628352-1629035	1629035	1628352	1628354	NC_000913:1628352-1628354	NC_000913:1628352-1629035	NC_000913:1628343-1628363	TGCAGTTAACTCACTCACAAGCAAGAACGAATGACCGTCGAAACGCAACTTAATCCCACA	2			0	FALSE
327	b1540	Ѵ	INRI	REPARATION	dbTIS	ATG	ATG	ATG	+	rspR ydfH b1540 JW1533	P0ACM2	RSPR_ECOLI	HTH-type transcriptional repressor RspR	2	19	228	228	0				Ѵ					T	TVETQLNPTQPVNQQIYR		0,3266			NaN; single L	1628352	1628354	NC_000913:1628352-1628354	NC_000913:1628352-1629035	1629035	1628352	1628354	NC_000913:1628352-1628354	NC_000913:1628352-1629035	NC_000913:1628343-1628363	TGCAGTTAACTCACTCACAAGCAAGAACGAATGACCGTCGAAACGCAACTTAATCCCACA	2			0	FALSE
328	b1563	Ѵ	INRI	REPARATION	dbTIS	ATG	ATG	ATG	-	relE b1563 JW1555	P0C077	RELE_ECOLI	mRNA interferase toxin RelE (EC 3.1.-.-) (Endoribonuclease RelE) (Toxin RelE)	1	10	95	95	0					Ѵ	Ѵ	Ѵ		M	MAYFLDFDER	16,5680					1645633	1645631	NC_000913:1645631-1645633	NC_000913:1645349-1645633	1645349	1645633	1645631	NC_000913:1645631-1645633	NC_000913:1645633-1645349	NC_000913:1645622-1645642	GCCAGTACGTGTGACGCTGGATGAACTCTGATGGCGTATTTTCTGGATTTTGACGAGCGG	0	1	9	0	FALSE
329	b1563	Ѵ	INRI	REPARATION	dbTIS	ATG	ATG	ATG	-	relE b1563 JW1555	P0C077	RELE_ECOLI	mRNA interferase toxin RelE (EC 3.1.-.-) (Endoribonuclease RelE) (Toxin RelE)	2	10	95	95	0				Ѵ					A	AYFLDFDER		0,0993				1645633	1645631	NC_000913:1645631-1645633	NC_000913:1645349-1645633	1645349	1645633	1645631	NC_000913:1645631-1645633	NC_000913:1645633-1645349	NC_000913:1645622-1645642	GCCAGTACGTGTGACGCTGGATGAACTCTGATGGCGTATTTTCTGGATTTTGACGAGCGG	0	1	9	0	FALSE
330	b1564	Ѵ	Ribo-RET, INRI	REPARATION	dbTIS	ATG	ATG	ATG	-	relB b1564 JW1556	P0C079	RELB_ECOLI	Antitoxin RelB	1	7	79	79	0					Ѵ	Ѵ	Ѵ		M	MGSINLR				18,6030		1645872	1645870	NC_000913:1645870-1645872	NC_000913:1645636-1645872	1645636	1645872	1645870	NC_000913:1645870-1645872	NC_000913:1645872-1645636	NC_000913:1645861-1645881	TGACATTTGTAATTACAAGAGGTGTAAGACATGGGTAGCATTAACCTGCGTATTGACGAT	2	1	8	1	FALSE
331	b1570	Ѵ	INRI	REPARATION	dbTIS	ATG	ATG	ATG	+	dicA b1570 JW1562	P06966	DICA_ECOLI	HTH-type transcriptional regulator DicA (Repressor protein of division inhibition gene dicA)	1	11	135	135	0				Ѵ	Ѵ	Ѵ	Ѵ		M	METKNLTIGER						1647934	1647936	NC_000913:1647934-1647936	NC_000913:1647934-1648338	1648338	1647934	1647936	NC_000913:1647934-1647936	NC_000913:1647934-1648338	NC_000913:1647925-1647945	ATAGTCAATACGATTTAGCATTAGCTAACTATGGAAACAAAAAATTTAACTATCGGCGAA	0			0	FALSE
332	b1584	Ѵ	Ribo-RET, INRI	REPARATION	dbTIS	ATG	ATG	ATG	+	speG b1584 JW1576	P0A951	ATDA_ECOLI	Spermidine N(1)-acetyltransferase (SAT) (EC 2.3.1.57) (Spermidine/spermine N(1)-acetyltransferase) (SSAT)	2	14	186	186	0				Ѵ					P	PSAHSVKLRPLER						1656184	1656186	NC_000913:1656184-1656186	NC_000913:1656184-1656741	1656741	1656184	1656186	NC_000913:1656184-1656186	NC_000913:1656184-1656741	NC_000913:1656175-1656195	TTATTGATTTAAGGAATGTAAGGACACGTTATGCCAAGCGCCCACAGTGTTAAGCTACGC	0	3	7	4	TRUE
333	b1591	Ѵ	Ribo-RET, INRI	REPARATION	dbTIS	ATG	ATG	ATG	+	dmsD ynfI b1591 JW5262	P69853	DMSD_ECOLI	Tat proofreading chaperone DmsD (DMSO reductase maturation protein) (Twin-arginine leader-binding protein DmsD)	1	15	204	204	0						Ѵ	Ѵ		M	MTHFSQQDNFSVAAR						1664506	1664508	NC_000913:1664506-1664508	NC_000913:1664506-1665117	1665117	1664506	1664508	NC_000913:1664506-1664508	NC_000913:1664506-1665117	NC_000913:1664497-1664517	GGGCAACCCGCACATTTCAGGATGTTAGGAATGACCCATTTTTCACAGCAAGATAATTTT	0	2	8	2	TRUE
334	b1591	Ѵ	Ribo-RET, INRI	REPARATION	dbTIS	ATG	ATG	ATG	+	dmsD ynfI b1591 JW5262	P69853	DMSD_ECOLI	Tat proofreading chaperone DmsD (DMSO reductase maturation protein) (Twin-arginine leader-binding protein DmsD)	2	15	204	204	0				Ѵ					T	THFSQQDNFSVAAR						1664506	1664508	NC_000913:1664506-1664508	NC_000913:1664506-1665117	1665117	1664506	1664508	NC_000913:1664506-1664508	NC_000913:1664506-1665117	NC_000913:1664497-1664517	GGGCAACCCGCACATTTCAGGATGTTAGGAATGACCCATTTTTCACAGCAAGATAATTTT	0	2	8	2	TRUE
335	b1594	Ѵ	Ribo-RET (BL21), INRI	REPARATION	dbTIS	GTG	near-cognate	GTG	-	mlc dgsA b1594 JW1586	P50456	MLC_ECOLI	DNA-binding transcriptional repressor Mlc (Making large colonies protein) (Membrane linked control)	1	23	406	406	0						Ѵ	Ѵ		M	MVAENQPGHIDQIKQTNAGAVYR						1668564	1668562	NC_000913:1668562-1668564	NC_000913:1667347-1668564	1667347	1668564	1668562	NC_000913:1668562-1668564	NC_000913:1668564-1667347	NC_000913:1668553-1668573	TTCGGAGCGCGAAAATATAGGGAGTATGCGGTGGTTGCTGAAAACCAGCCTGGGCACATT	2	2	7	1	FALSE
336	b1602				aTIS	AAG	near-cognate	ATG	-	pntB b1602 JW1594	P0AB67	PNTB_ECOLI	NAD(P) transhydrogenase subunit beta (EC 7.1.1.1) (Nicotinamide nucleotide transhydrogenase subunit beta) (Pyridine nucleotide transhydrogenase subunit beta)	149	160	462	314	148	N-terminal truncation (148aa)					Ѵ	Ѵ		M	MISSKPLMLPNR						1676360	1676358	NC_000913:1676358-1676360	NC_000913:1674975-1676360	1674975	1675916	1675914	NC_000913:1675914-1675916	NC_000913:1675916-1674975	NC_000913:1675905-1675925	TCGGTGGTGGCGTTCGGCAAACTGTGTGGCAAGATTTCGTCTAAACCATTGATGCTGCCA	1			0	FALSE
337	b1606	Ѵ	INRI	REPARATION	dbTIS	ATG	ATG	ATG	+	folM ydgB b1606 JW1598	P0AFS3	FOLM_ECOLI	Dihydromonapterin reductase (H(2)-MPt reductase) (EC 1.5.1.50) (Dihydrofolate reductase) (DHFR) (EC 1.5.1.3)	2	16	240	240	0				Ѵ					G	GKTQPLPILITGGGR						1680976	1680978	NC_000913:1680976-1680978	NC_000913:1680976-1681695	1681695	1680976	1680978	NC_000913:1680976-1680978	NC_000913:1680976-1681695	NC_000913:1680967-1680987	TCCCATCGTTGGATAGCAAAGGAGATAACGATGGGTAAAACCCAGCCCTTGCCAATATTA	0	2	7	3	TRUE
338	b1617	Ѵ	INRI	REPARATION	dbTIS	ATG	ATG	ATG	-	uidA gurA gusA b1617 JW1609	P05804	BGLR_ECOLI	Beta-glucuronidase (GUS) (EC 3.2.1.31) (Beta-D-glucuronoside glucuronosohydrolase) (EcGUS) (UID)	1	10	603	603	0				Ѵ					M	MLRPVETPTR						1696071	1696069	NC_000913:1696069-1696071	NC_000913:1694263-1696071	1694263	1696071	1696069	NC_000913:1696069-1696071	NC_000913:1696071-1694263	NC_000913:1696060-1696080	CAGTATTATTATCTTAATGAGGAGTCCCTTATGTTACGTCCTGTAGAAACCCCAACCCGT	2	2	7	3	TRUE
339	b1618	Ѵ	Ribo-RET (BL21)		aTIS	ATG	ATG	ATG	-	uidR gusR b1618 JW1610	P0ACT6	UIDR_ECOLI	HTH-type transcriptional regulator UidR (Gus operon repressor) (Uid operon repressor)	2	13	196	195	1	N-terminal truncation (1aa)					Ѵ	Ѵ		M	MDNMQTEAQPTR	19,9800	0,1923				1697052	1697050	NC_000913:1697050-1697052	NC_000913:1696465-1697052	1696465	1697049	1697047	NC_000913:1697047-1697049	NC_000913:1697049-1696465	NC_000913:1697038-1697058	GTTATTCACGCTAACTATAATGGTTTAATGATGGATAACATGCAGACTGAAGCACAACCG	2			0	FALSE
340	b1618	Ѵ	Ribo-RET (BL21)	REPARATION	aTIS	ATG	ATG	ATG	-	uidR gusR b1618 JW1610	P0ACT6	UIDR_ECOLI	HTH-type transcriptional regulator UidR (Gus operon repressor) (Uid operon repressor)	5	13	196	192	4	N-terminal truncation (4aa)			Ѵ					M	MQTEAQPTR						1697052	1697050	NC_000913:1697050-1697052	NC_000913:1696465-1697052	1696465	1697040	1697038	NC_000913:1697038-1697040	NC_000913:1697040-1696465	NC_000913:1697029-1697049	GCTAACTATAATGGTTTAATGATGGATAACATGCAGACTGAAGCACAACCGACACGGACC	2	1	4	0	FALSE
341	b1619	Ѵ	Ribo-RET, INRI	REPARATION	dbTIS	GTG	near-cognate	GTG	-	hdhA hsdH b1619 JW1611	P0AET8	HDHA_ECOLI	7alpha-hydroxysteroid dehydrogenase (7alpha-HSDH) (EC 1.1.1.159) (NAD-dependent 7alpha-hydroxysteroid dehydrogenase)	1	8	255	255	0				Ѵ	Ѵ	Ѵ	Ѵ		M	MFNSDNLR	18,6010; single L	0,0172				1698040	1698038	NC_000913:1698038-1698040	NC_000913:1697276-1698040	1697276	1698040	1698038	NC_000913:1698038-1698040	NC_000913:1698040-1697276	NC_000913:1698029-1698049	TATTTTTACTGAAGTTCACAGGAGGTTTATGTGTTTAATTCTGACAACCTGAGACTCGAC	0	3	7	3	TRUE
342	b1622	Ѵ	INRI	REPARATION	dbTIS	ATG	ATG	ATG	+	malY b1622 JW1614	P23256	MALY_ECOLI	Protein MalY [Includes: Cystathionine beta-lyase MalY (CBL) (EC 4.4.1.13) (Beta-cystathionase MalY) (Cysteine lyase MalY) (Cysteine-S-conjugate beta-lyase MalY); Maltose regulon modulator]	1	10	390	390	0				Ѵ	Ѵ	Ѵ	Ѵ		M	MFDFSKVVDR						1700957	1700959	NC_000913:1700957-1700959	NC_000913:1700957-1702126	1702126	1700957	1700959	NC_000913:1700957-1700959	NC_000913:1700957-1702126	NC_000913:1700948-1700968	ATGCATACTGTCCAGGCATAAGGATAAGATATGTTCGATTTTTCAAAGGTCGTGGATCGT	1	3	7	2	TRUE
343	b1623	Ѵ	Ribo-RET (BL21)	REPARATION	dbTIS	ATG	ATG	ATG	+	add b1623 JW1615	P22333	ADD_ECOLI	Adenosine deaminase (EC 3.5.4.4) (Adenosine aminohydrolase)	1	13	333	333	0				Ѵ	Ѵ	Ѵ	Ѵ		M	MIDTTLPLTDIHR	16,6630; single H	0,0467; single L				1702233	1702235	NC_000913:1702233-1702235	NC_000913:1702233-1703231	1703231	1702233	1702235	NC_000913:1702233-1702235	NC_000913:1702233-1703231	NC_000913:1702224-1702244	CACTTTTATATCCAGAAAAAGAGTGCGACCATGATTGATACCACCCTGCCATTAACTGAT	2			0	FALSE
344	b1625	Ѵ	Ribo-RET, INRI	REPARATION	dbTIS	ATG	ATG	ATG	+	cnu ydgT b1625 JW1617	P64467	CNU_ECOLI	OriC-binding nucleoid-associated protein (H-NS/StpA-binding protein 2) (Transcription modulator YdgT)	1	11	71	71	0				Ѵ	Ѵ	Ѵ	Ѵ		M	MTVQDYLLKFR		NaN; single H				1704949	1704951	NC_000913:1704949-1704951	NC_000913:1704949-1705161	1705161	1704949	1704951	NC_000913:1704949-1704951	NC_000913:1704949-1705161	NC_000913:1704940-1704960	CTTTGGTATTAATTATTTTATGGACCTTTTATGACTGTTCAGGACTACTTATTAAAATTT	0	1	6	0	FALSE
345	b1635	Ѵ	Ribo-RET, INRI	REPARATION	dbTIS	ATG	ATG	ATG	+	gstA gst b1635 JW1627	P0A9D2	GSTA_ECOLI	Glutathione S-transferase GstA (EC 2.5.1.18) (GST B1-1)	1	19	201	201	0				Ѵ	Ѵ				M	MKLFYKPGACSLASHITLR						1714377	1714379	NC_000913:1714377-1714379	NC_000913:1714377-1714979	1714979	1714377	1714379	NC_000913:1714377-1714379	NC_000913:1714377-1714979	NC_000913:1714368-1714388	ACTTTAAACCACAGACAAAAGGAGTTACCGATGAAATTGTTCTACAAACCGGGTGCCTGC	2	2	7	3	TRUE
346	b1637	Ѵ	Ribo-RET, INRI	REPARATION	dbTIS	ATG	ATG	ATG	-	tyrS b1637 JW1629	P0AGJ9	SYY_ECOLI	Tyrosine--tRNA ligase (EC 6.1.1.1) (Tyrosyl-tRNA synthetase) (TyrRS)	1	13	424	424	0				Ѵ	Ѵ	Ѵ	Ѵ	Ѵ	M	MASSNLIKQLQER	NaN; single L					1717222	1717220	NC_000913:1717220-1717222	NC_000913:1715951-1717222	1715951	1717222	1717220	NC_000913:1717220-1717222	NC_000913:1717222-1715951	NC_000913:1717211-1717231	GGTGCAGTCGTTATATACATGGAGATTTTGATGGCAAGCAGTAACTTGATTAAACAATTG	0	1	7	1	FALSE
347	b1637	Ѵ	Ribo-RET, INRI	REPARATION	dbTIS	ATG	ATG	ATG	-	tyrS b1637 JW1629	P0AGJ9	SYY_ECOLI	Tyrosine--tRNA ligase (EC 6.1.1.1) (Tyrosyl-tRNA synthetase) (TyrRS)	2	13	424	424	0				Ѵ					A	ASSNLIKQLQER					NaN; single H	1717222	1717220	NC_000913:1717220-1717222	NC_000913:1715951-1717222	1715951	1717222	1717220	NC_000913:1717220-1717222	NC_000913:1717222-1715951	NC_000913:1717211-1717231	GGTGCAGTCGTTATATACATGGAGATTTTGATGGCAAGCAGTAACTTGATTAAACAATTG	0	1	7	1	FALSE
348	b1637				aTIS	CTG	near-cognate	ATG	-	tyrS b1637 JW1629	P0AGJ9	SYY_ECOLI	Tyrosine--tRNA ligase (EC 6.1.1.1) (Tyrosyl-tRNA synthetase) (TyrRS)	286	298	424	139	285	N-terminal truncation (285aa)					Ѵ	Ѵ		M	MEEEDKNSGKAPR						1717222	1717220	NC_000913:1717220-1717222	NC_000913:1715951-1717222	1715951	1716367	1716365	NC_000913:1716365-1716367	NC_000913:1716367-1715951	NC_000913:1716356-1716376	ACCTTTATGAGCATTGAAGAGATCAACGCCCTGGAAGAAGAAGATAAAAACAGCGGTAAA	0			0	FALSE
349	b1638	Ѵ	INRI	REPARATION	dbTIS	ATG	ATG	ATG	-	pdxH b1638 JW1630	P0AFI7	PDXH_ECOLI	Pyridoxine/pyridoxamine 5'-phosphate oxidase (EC 1.4.3.5) (PNP/PMP oxidase) (PNPOx) (Pyridoxal 5'-phosphate synthase)	1	15	218	218	0						Ѵ		Ѵ	M	MSDNDELQQIAHLRR						1718007	1718005	NC_000913:1718005-1718007	NC_000913:1717354-1718007	1717354	1718007	1718005	NC_000913:1718005-1718007	NC_000913:1718007-1717354	NC_000913:1717996-1718016	GTCACCCACTGACAATCCGTAAAGAAAACCATGTCTGATAACGACGAATTGCAGCAAATC	2			0	FALSE
350	b1638	Ѵ	INRI	REPARATION	dbTIS	ATG	ATG	ATG	-	pdxH b1638 JW1630	P0AFI7	PDXH_ECOLI	Pyridoxine/pyridoxamine 5'-phosphate oxidase (EC 1.4.3.5) (PNP/PMP oxidase) (PNPOx) (Pyridoxal 5'-phosphate synthase)	1	14	218	218	0					Ѵ	Ѵ	Ѵ	Ѵ	M	MSDNDELQQIAHLR	25,9850					1718007	1718005	NC_000913:1718005-1718007	NC_000913:1717354-1718007	1717354	1718007	1718005	NC_000913:1718005-1718007	NC_000913:1718007-1717354	NC_000913:1717996-1718016	GTCACCCACTGACAATCCGTAAAGAAAACCATGTCTGATAACGACGAATTGCAGCAAATC	2			0	FALSE
351	b1638	Ѵ	INRI	REPARATION	dbTIS	ATG	ATG	ATG	-	pdxH b1638 JW1630	P0AFI7	PDXH_ECOLI	Pyridoxine/pyridoxamine 5'-phosphate oxidase (EC 1.4.3.5) (PNP/PMP oxidase) (PNPOx) (Pyridoxal 5'-phosphate synthase)	2	14	218	218	0		Ѵ		Ѵ					S	SDNDELQQIAHLR		0,0169	NaN; single L			1718007	1718005	NC_000913:1718005-1718007	NC_000913:1717354-1718007	1717354	1718007	1718005	NC_000913:1718005-1718007	NC_000913:1718007-1717354	NC_000913:1717996-1718016	GTCACCCACTGACAATCCGTAAAGAAAACCATGTCTGATAACGACGAATTGCAGCAAATC	2			0	FALSE
352	b1642	Ѵ	Ribo-RET, INRI	REPARATION	dbTIS	TTG	near-cognate	TTG	-	slyA b1642 JW5267	P0A8W2	SLYA_ECOLI	Transcriptional regulator SlyA	1	11	144	144	0				Ѵ	Ѵ	Ѵ	Ѵ		M	MESPLGSDLAR	12,6065	0,3371				1720824	1720822	NC_000913:1720822-1720824	NC_000913:1720393-1720824	1720393	1720824	1720822	NC_000913:1720822-1720824	NC_000913:1720824-1720393	NC_000913:1720813-1720833	TCTTAGCAAGCTAATTATAAGGAGATGAAATTGGAATCGCCACTAGGTTCTGATCTGGCA	2	2	7	3	TRUE
353	b1650	Ѵ	Ribo-RET, INRI	REPARATION	dbTIS	ATG	ATG	ATG	+	nemA ydhN b1650 JW1642	P77258	NEMA_ECOLI	N-ethylmaleimide reductase (NEM reductase) (EC 1.3.1.-) (N-ethylmaleimide reducing enzyme)	1	20	365	365	0						Ѵ	Ѵ		M	MSSEKLYSPLKVGAITAANR						1726659	1726661	NC_000913:1726659-1726661	NC_000913:1726659-1727753	1727753	1726659	1726661	NC_000913:1726659-1726661	NC_000913:1726659-1727753	NC_000913:1726650-1726670	TTTTTTATCACCAGACGACCGGGAGCCTTTATGTCATCTGAAAAACTGTATTCCCCACTG	2	1	6	1	FALSE
354	b1650	Ѵ	Ribo-RET, INRI	REPARATION	dbTIS	ATG	ATG	ATG	+	nemA ydhN b1650 JW1642	P77258	NEMA_ECOLI	N-ethylmaleimide reductase (NEM reductase) (EC 1.3.1.-) (N-ethylmaleimide reducing enzyme)	2	20	365	365	0				Ѵ					S	SSEKLYSPLKVGAITAANR						1726659	1726661	NC_000913:1726659-1726661	NC_000913:1726659-1727753	1727753	1726659	1726661	NC_000913:1726659-1726661	NC_000913:1726659-1727753	NC_000913:1726650-1726670	TTTTTTATCACCAGACGACCGGGAGCCTTTATGTCATCTGAAAAACTGTATTCCCCACTG	2	1	6	1	FALSE
355	b1652	Ѵ	Ribo-RET (BL21), INRI	REPARATION	dbTIS	ATG	ATG	ATG	+	rnt b1652 JW1644	P30014	RNT_ECOLI	Ribonuclease T (EC 3.1.13.-) (Exoribonuclease T) (RNase T)	1	13	215	215	0					Ѵ	Ѵ	Ѵ		M	MSDNAQLTGLCDR						1728347	1728349	NC_000913:1728347-1728349	NC_000913:1728347-1728991	1728991	1728347	1728349	NC_000913:1728347-1728349	NC_000913:1728347-1728991	NC_000913:1728338-1728358	GCTGCAATTTATCCGTATTAAGAGAATCAGATGTCCGATAACGCTCAACTTACCGGTCTG	1			0	FALSE
356	b1652	Ѵ	Ribo-RET (BL21), INRI	REPARATION	dbTIS	ATG	ATG	ATG	+	rnt b1652 JW1644	P30014	RNT_ECOLI	Ribonuclease T (EC 3.1.13.-) (Exoribonuclease T) (RNase T)	2	13	215	215	0				Ѵ					S	SDNAQLTGLCDR						1728347	1728349	NC_000913:1728347-1728349	NC_000913:1728347-1728991	1728991	1728347	1728349	NC_000913:1728347-1728349	NC_000913:1728347-1728991	NC_000913:1728338-1728358	GCTGCAATTTATCCGTATTAAGAGAATCAGATGTCCGATAACGCTCAACTTACCGGTCTG	1			0	FALSE
357	b1654	Ѵ	Ribo-RET, INRI	REPARATION	dbTIS	ATG	ATG	ATG	-	grxD ydhD b1654 JW1646	P0AC69	GLRX4_ECOLI	Glutaredoxin 4 (Grx4) (Monothiol glutaredoxin)	1	10	115	115	0			Ѵ	Ѵ	Ѵ	Ѵ	Ѵ	Ѵ	M	MSTTIEKIQR						1734101	1734099	NC_000913:1734099-1734101	NC_000913:1733757-1734101	1733757	1734101	1734099	NC_000913:1734099-1734101	NC_000913:1734101-1733757	NC_000913:1734090-1734110	TGCCGTAAAGAAGTTTGAGGAAGCAAGACAATGAGCACCACTATCGAAAAAATCCAACGC	1	2	9	2	TRUE
358	b1654	Ѵ	Ribo-RET, INRI	REPARATION	dbTIS	ATG	ATG	ATG	-	grxD ydhD b1654 JW1646	P0AC69	GLRX4_ECOLI	Glutaredoxin 4 (Grx4) (Monothiol glutaredoxin)	2	10	115	115	0				Ѵ					S	STTIEKIQR					NaN; single H	1734101	1734099	NC_000913:1734099-1734101	NC_000913:1733757-1734101	1733757	1734101	1734099	NC_000913:1734099-1734101	NC_000913:1734101-1733757	NC_000913:1734090-1734110	TGCCGTAAAGAAGTTTGAGGAAGCAAGACAATGAGCACCACTATCGAAAAAATCCAACGC	1	2	9	2	TRUE
359	b1658	Ѵ	Ribo-RET, INRI	REPARATION	dbTIS	ATG	ATG	ATG	+	purR b1658 JW1650	P0ACP7	PURR_ECOLI	HTH-type transcriptional repressor PurR (Pur regulon repressor) (Purine nucleotide synthesis repressor)	1	10	341	341	0					Ѵ	Ѵ	Ѵ	Ѵ	M	MATIKDVAKR	26,9455					1737844	1737846	NC_000913:1737844-1737846	NC_000913:1737844-1738866	1738866	1737844	1737846	NC_000913:1737844-1737846	NC_000913:1737844-1738866	NC_000913:1737835-1737855	AGCTGAAGTTAGGGTCTGGAGTGAAATGGAATGGCAACAATAAAAGATGTAGCGAAACGA	0	1	10	1	FALSE
360	b1658	Ѵ	Ribo-RET, INRI	REPARATION	dbTIS	ATG	ATG	ATG	+	purR b1658 JW1650	P0ACP7	PURR_ECOLI	HTH-type transcriptional repressor PurR (Pur regulon repressor) (Purine nucleotide synthesis repressor)	2	10	341	341	0				Ѵ					A	ATIKDVAKR						1737844	1737846	NC_000913:1737844-1737846	NC_000913:1737844-1738866	1738866	1737844	1737846	NC_000913:1737844-1737846	NC_000913:1737844-1738866	NC_000913:1737835-1737855	AGCTGAAGTTAGGGTCTGGAGTGAAATGGAATGGCAACAATAAAAGATGTAGCGAAACGA	0	1	10	1	FALSE
361	b1663	Ѵ	Ribo-RET, INRI	REPARATION	dbTIS	GTG	near-cognate	GTG	+	mdtK norE norM ydhE b1663 JW1655	P37340	MDTK_ECOLI	Multidrug resistance protein MdtK (Multidrug-efflux transporter)	1	9	457	457	0					Ѵ	Ѵ	Ѵ		M	MQKYISEAR						1743457	1743459	NC_000913:1743457-1743459	NC_000913:1743457-1744827	1744827	1743457	1743459	NC_000913:1743457-1743459	NC_000913:1743457-1744827	NC_000913:1743448-1743468	CTCATATAACTACAAATAAAAGGTGTTCACGTGCAGAAGTATATCAGTGAAGCGCGTCTG	0	1	7	1	FALSE
362	b1674	Ѵ	INRI		dbTIS	ATG	ATG	ATG	-	ydhY b1674 JW1664	P0AAL6	YDHY_ECOLI	Uncharacterized ferredoxin-like protein YdhY	1	15	208	208	0					Ѵ	Ѵ	Ѵ		M	MNPVDRPLLDIGLTR						1754477	1754475	NC_000913:1754475-1754477	NC_000913:1753854-1754477	1753854	1754477	1754475	NC_000913:1754475-1754477	NC_000913:1754477-1753854	NC_000913:1754466-1754486	CACTGTGTTTGCGAAGAGGATGCGAAATAAATGAACCCGGTTGATCGTCCACTATTAGAT	1	2	10	2	TRUE
363	b1680	Ѵ	Ribo-RET, INRI	REPARATION	dbTIS	ATG	ATG	ATG	-	sufS csdB ynhB b1680 JW1670	P77444	SUFS_ECOLI	Cysteine desulfurase (EC 2.8.1.7) (Cysteine sulfinate desulfinase) (CSD) (EC 3.13.1.-) (Selenocysteine beta-lyase) (SCL) (Selenocysteine lyase) (EC 4.4.1.16) (Selenocysteine reductase)	1	9	406	406	0				Ѵ	Ѵ	Ѵ	Ѵ		M	MIFSVDKVR						1760523	1760521	NC_000913:1760521-1760523	NC_000913:1759306-1760523	1759306	1760523	1760521	NC_000913:1760521-1760523	NC_000913:1760523-1759306	NC_000913:1760512-1760532	AATCGGTCAACGGCTGCCAGGAGGTGCAAGATGATTTTTTCCGTCGACAAAGTGCGGGCC	2	3	8	3	TRUE
364	b1685	Ѵ	Ribo-RET, INRI	REPARATION	dbTIS	ATG	ATG	ATG	-	ydiH b1685 JW1675	P64476	YDIH_ECOLI	Uncharacterized protein YdiH	1	16	62	62	0						Ѵ	Ѵ		M	MSTQLDPTQLAIEFLR						1765122	1765120	NC_000913:1765120-1765122	NC_000913:1764937-1765122	1764937	1765122	1765120	NC_000913:1765120-1765122	NC_000913:1765122-1764937	NC_000913:1765111-1765131	GTGCAGGTCTTGTCTAAAAGCGAGGATGCTATGTCTACTCAACTTGATCCCACCCAGCTG	2	2	5	2	TRUE
365	b1685	Ѵ	Ribo-RET, INRI	REPARATION	dbTIS	ATG	ATG	ATG	-	ydiH b1685 JW1675	P64476	YDIH_ECOLI	Uncharacterized protein YdiH	2	16	62	62	0				Ѵ					S	STQLDPTQLAIEFLR						1765122	1765120	NC_000913:1765120-1765122	NC_000913:1764937-1765122	1764937	1765122	1765120	NC_000913:1765120-1765122	NC_000913:1765122-1764937	NC_000913:1765111-1765131	GTGCAGGTCTTGTCTAAAAGCGAGGATGCTATGTCTACTCAACTTGATCCCACCCAGCTG	2	2	5	2	TRUE
366	b1689	Ѵ		REPARATION	dbTIS	ATG	ATG	ATG	+	ydiL b1689 JW1679	P76196	YDIL_ECOLI	Uncharacterized protein YdiL	1	10	118	118	0					Ѵ	Ѵ	Ѵ		M	MNAYELQALR						1770615	1770617	NC_000913:1770615-1770617	NC_000913:1770615-1770968	1770968	1770615	1770617	NC_000913:1770615-1770617	NC_000913:1770615-1770968	NC_000913:1770606-1770626	TTATTGTTTATTTCATGCAGCCATTACACGATGAACGCTTATGAACTCCAGGCACTCCGC	2			0	FALSE
367	b1709	Ѵ	Ribo-RET (BL21), INRI	REPARATION	dbTIS	ATG	ATG	ATG	-	btuD b1709 JW1699	P06611	BTUD_ECOLI	Vitamin B12 import ATP-binding protein BtuD (EC 7.6.2.8) (Vitamin B12-transporting ATPase)	2	15	249	249	0				Ѵ	Ѵ				S	SIVMQLQDVAESTR						1793558	1793556	NC_000913:1793556-1793558	NC_000913:1792812-1793558	1792812	1793558	1793556	NC_000913:1793556-1793558	NC_000913:1793558-1792812	NC_000913:1793547-1793567	GGAAAGCATTAAACTGGCGTTGGCAAAATAATGTCTATTGTGATGCAGTTACAAGATGTT	1			0	FALSE
368	b1712	Ѵ	Ribo-RET, INRI	REPARATION	dbTIS	ATG	ATG	ATG	-	ihfA hid himA b1712 JW1702	P0A6X7	IHFA_ECOLI	Integration host factor subunit alpha (IHF-alpha)	1	21	99	99	0					Ѵ	Ѵ			M	MALTKAEMSEYLFDKLGLSKR						1795552	1795550	NC_000913:1795550-1795552	NC_000913:1795256-1795552	1795256	1795552	1795550	NC_000913:1795550-1795552	NC_000913:1795552-1795256	NC_000913:1795541-1795561	GATTCCAGGCATCATTGAGGGATTGAACCTATGGCGCTTACAAAAGCTGAAATGTCAGAA	0	2	8	1	FALSE
369	b1712	Ѵ	Ribo-RET, INRI	REPARATION	dbTIS	ATG	ATG	ATG	-	ihfA hid himA b1712 JW1702	P0A6X7	IHFA_ECOLI	Integration host factor subunit alpha (IHF-alpha)	2	21	99	99	0				Ѵ	Ѵ				A	ALTKAEMSEYLFDKLGLSKR						1795552	1795550	NC_000913:1795550-1795552	NC_000913:1795256-1795552	1795256	1795552	1795550	NC_000913:1795550-1795552	NC_000913:1795552-1795256	NC_000913:1795541-1795561	GATTCCAGGCATCATTGAGGGATTGAACCTATGGCGCTTACAAAAGCTGAAATGTCAGAA	0	2	8	1	FALSE
370	b1714				aTIS	ATG	ATG	ATG	-	pheS b1714 JW5277	P08312	SYFA_ECOLI	Phenylalanine--tRNA ligase alpha subunit (EC 6.1.1.20) (Phenylalanyl-tRNA synthetase alpha subunit) (PheRS)	178	186	327	150	177	N-terminal truncation (177aa)					Ѵ	Ѵ		M	MKAQQPPIR						1798942	1798940	NC_000913:1798940-1798942	NC_000913:1797962-1798942	1797962	1798411	1798409	NC_000913:1798409-1798411	NC_000913:1798411-1797962	NC_000913:1798400-1798420	ACCCAGACCTCTGGCGTACAGATCCGCACCATGAAAGCCCAGCAGCCACCGATTCGTATC	0			0	FALSE
371	b1717	Ѵ (-/+3 codons)	Ribo-RET -/+ 3 codons		aTIS	GTG	near-cognate	ATG	-	rpmI b1717 JW1707	P0A7Q1	RL35_ECOLI	Large ribosomal subunit protein bL35 (50S ribosomal protein L35) (Ribosomal protein A)	-4	8	65	70	-5	N-terminal extension (5aa)			Ѵ	Ѵ				M	MEVIKMPKIKTVR						1799999	1799997	NC_000913:1799997-1799999	NC_000913:1799805-1799999	1799805	1800014	1800012	NC_000913:1800012-1800014	NC_000913:1800014-1799805	NC_000913:1800003-1800023	CGCCTTTGTTTCGTTTATTAACAATGCGAAGTGGAAGTTATTAAAATGCCAAAAATTAAG	1			0	FALSE
372	b1717	Ѵ	Ribo-RET, INRI	REPARATION	dbTIS	ATG	ATG	ATG	-	rpmI b1717 JW1707	P0A7Q1	RL35_ECOLI	Large ribosomal subunit protein bL35 (50S ribosomal protein L35) (Ribosomal protein A)	1	8	65	65	0				Ѵ	Ѵ	Ѵ	Ѵ	Ѵ	M	MPKIKTVR	33,7670					1799999	1799997	NC_000913:1799997-1799999	NC_000913:1799805-1799999	1799805	1799999	1799997	NC_000913:1799997-1799999	NC_000913:1799999-1799805	NC_000913:1799988-1800008	TATTAACAATGCGAAGTGGAAGTTATTAAAATGCCAAAAATTAAGACCGTACGCGGTGCT	1	1	10	0	FALSE
373	b1717	Ѵ	Ribo-RET, INRI	REPARATION	dbTIS	ATG	ATG	ATG	-	rpmI b1717 JW1707	P0A7Q1	RL35_ECOLI	Large ribosomal subunit protein bL35 (50S ribosomal protein L35) (Ribosomal protein A)	2	8	65	65	0				Ѵ					P	PKIKTVR					NaN	1799999	1799997	NC_000913:1799997-1799999	NC_000913:1799805-1799999	1799805	1799999	1799997	NC_000913:1799997-1799999	NC_000913:1799999-1799805	NC_000913:1799988-1800008	TATTAACAATGCGAAGTGGAAGTTATTAAAATGCCAAAAATTAAGACCGTACGCGGTGCT	1	1	10	0	FALSE
374	b1719	Ѵ	Ribo-RET	REPARATION	dbTIS	ATG	ATG	ATG	-	thrS b1719 JW1709	P0A8M3	SYT_ECOLI	Threonine--tRNA ligase (EC 6.1.1.3) (Threonyl-tRNA synthetase) (ThrRS)	1	12	642	642	0					Ѵ	Ѵ	Ѵ	Ѵ	M	MPVITLPDGSQR	18,3610			15,8540		1802570	1802568	NC_000913:1802568-1802570	NC_000913:1800645-1802570	1800645	1802570	1802568	NC_000913:1802568-1802570	NC_000913:1802570-1800645	NC_000913:1802559-1802579	GTGGGTCACCACTGCAAATAAGGATATAAAATGCCTGTTATAACTCTTCCTGATGGCAGC	1	2	7	2	TRUE
375	b1719	Ѵ	Ribo-RET	REPARATION	dbTIS	ATG	ATG	ATG	-	thrS b1719 JW1709	P0A8M3	SYT_ECOLI	Threonine--tRNA ligase (EC 6.1.1.3) (Threonyl-tRNA synthetase) (ThrRS)	2	12	642	642	0				Ѵ					P	PVITLPDGSQR	NaN; single L	0,0215				1802570	1802568	NC_000913:1802568-1802570	NC_000913:1800645-1802570	1800645	1802570	1802568	NC_000913:1802568-1802570	NC_000913:1802570-1800645	NC_000913:1802559-1802579	GTGGGTCACCACTGCAAATAAGGATATAAAATGCCTGTTATAACTCTTCCTGATGGCAGC	1	2	7	2	TRUE
376	b1740	Ѵ	Ribo-RET, INRI	REPARATION	dbTIS	ATG	ATG	ATG	+	nadE efg ntrL b1740 JW1729	P18843	NADE_ECOLI	NH(3)-dependent NAD(+) synthetase (EC 6.3.1.5) (Nicotinamide adenine dinucleotide synthetase) (NADS) (Nitrogen regulatory protein)	1	25	275	275	0				Ѵ	Ѵ				M	MTLQQQIIKALGAKPQINAEEEIRR						1822458	1822460	NC_000913:1822458-1822460	NC_000913:1822458-1823282	1823282	1822458	1822460	NC_000913:1822458-1822460	NC_000913:1822458-1823282	NC_000913:1822449-1822469	AGTTTTGTCTTTTCTGTCTGGAGGGGTTCAATGACATTGCAACAACAAATAATAAAGGCG	2	2	8	2	TRUE
377	b1740	Ѵ	Ribo-RET, INRI	REPARATION	dbTIS	ATG	ATG	ATG	+	nadE efg ntrL b1740 JW1729	P18843	NADE_ECOLI	NH(3)-dependent NAD(+) synthetase (EC 6.3.1.5) (Nicotinamide adenine dinucleotide synthetase) (NADS) (Nitrogen regulatory protein)	2	25	275	275	0				Ѵ					T	TLQQQIIKALGAKPQINAEEEIRR						1822458	1822460	NC_000913:1822458-1822460	NC_000913:1822458-1823282	1823282	1822458	1822460	NC_000913:1822458-1822460	NC_000913:1822458-1823282	NC_000913:1822449-1822469	AGTTTTGTCTTTTCTGTCTGGAGGGGTTCAATGACATTGCAACAACAAATAATAAAGGCG	2	2	8	2	TRUE
378	b1749	Ѵ	Ribo-RET (BL21), INRI	REPARATION	dbTIS	ATG	ATG	ATG	+	xthA xth b1749 JW1738	P09030	EX3_ECOLI	Exodeoxyribonuclease III (EXO III) (Exonuclease III) (EC 3.1.11.2) (AP endonuclease VI)	1	12	268	268	0				Ѵ	Ѵ				M	MKFVSFNINGLR						1832428	1832430	NC_000913:1832428-1832430	NC_000913:1832428-1833231	1833231	1832428	1832430	NC_000913:1832428-1832430	NC_000913:1832428-1833231	NC_000913:1832419-1832439	CACTCTTTATCTGAATAAATGGCAGCGACTATGAAATTTGTCTCTTTTAATATCAACGGC	0			0	FALSE
379	b1756	Ѵ		REPARATION	dbTIS	ATG	ATG	ATG	+	ynjD b1756 JW5286	P76909	YNJD_ECOLI	Uncharacterized ABC transporter ATP-binding protein YnjD	1	10	217	217	0					Ѵ	Ѵ	Ѵ		M	MLCVKNVSLR						1838747	1838749	NC_000913:1838747-1838749	NC_000913:1838747-1839397	1839397	1838747	1838749	NC_000913:1838747-1838749	NC_000913:1838747-1839397	NC_000913:1838738-1838758	GGTAGGTTATGTCAGACAAGGACTCCGCTAATGCTCTGCGTGAAAAATGTTTCGCTACGT	1	2	8	2	TRUE
380	b1761	Ѵ	Ribo-RET, INRI	REPARATION	dbTIS	ATG	ATG	ATG	+	gdhA b1761 JW1750	P00370	DHE4_ECOLI	NADP-specific glutamate dehydrogenase (NADP-GDH) (EC 1.4.1.4)	1	17	447	447	0				Ѵ	Ѵ				M	MDQTYSLESFLNHVQKR		NaN; single H				1842371	1842373	NC_000913:1842371-1842373	NC_000913:1842371-1843711	1843711	1842371	1842373	NC_000913:1842371-1842373	NC_000913:1842371-1843711	NC_000913:1842362-1842382	ATCGTATTAATATATAAGGGTTTTATATCTATGGATCAGACATATTCTCTGGAGTCATTC	1	1	11	1	FALSE
381	b1765	Ѵ	Ribo-RET, INRI	REPARATION	dbTIS	ATG	ATG	ATG	-	ydjA b1765 JW1754	P0ACY1	YDJA_ECOLI	Putative NAD(P)H nitroreductase YdjA (EC 1.-.-.-)	1	11	183	183	0					Ѵ	Ѵ	Ѵ	Ѵ	M	MDALELLINRR						1848676	1848674	NC_000913:1848674-1848676	NC_000913:1848128-1848676	1848128	1848676	1848674	NC_000913:1848674-1848676	NC_000913:1848676-1848128	NC_000913:1848665-1848685	TGAATAAATATCACGACAGGAGTTAATCAAATGGATGCACTCGAACTATTGATCAATCGC	0	2	9	2	TRUE
382	b1765	Ѵ	Ribo-RET, INRI	REPARATION	dbTIS	ATG	ATG	ATG	-	ydjA b1765 JW1754	P0ACY1	YDJA_ECOLI	Putative NAD(P)H nitroreductase YdjA (EC 1.-.-.-)	1	10	183	183	0				Ѵ	Ѵ	Ѵ	Ѵ	Ѵ	M	MDALELLINR	17,1655	0,0231				1848676	1848674	NC_000913:1848674-1848676	NC_000913:1848128-1848676	1848128	1848676	1848674	NC_000913:1848674-1848676	NC_000913:1848676-1848128	NC_000913:1848665-1848685	TGAATAAATATCACGACAGGAGTTAATCAAATGGATGCACTCGAACTATTGATCAATCGC	0	2	9	2	TRUE
383	b1768	Ѵ		REPARATION	aTIS	ATG	ATG	ATG	+	pncA b1768	P21369	PNCA_ECOLI	Nicotinamidase	-5	4	213	219	-6	N-terminal extension (6aa)			Ѵ	Ѵ	Ѵ	Ѵ		M	MIKETVMPPR						1851887	1851889	NC_000913:1851887-1851889	NC_000913:1851887-1852525	1852525	1851869	1851871	NC_000913:1851869-1851871	NC_000913:1851869-1852525	NC_000913:1851860-1851880	GCCAAAACCTGCGCGGCGAACTGACGCCGGATGATTAAGGAGACTGTAATGCCCCCTCGC	1			0	FALSE
384	b1769	Ѵ	INRI		dbTIS	ATG	ATG	ATG	-	ydjE b1769 JW1758	P38055	YDJE_ECOLI	Inner membrane metabolite transport protein YdjE	1	10	452	452	0					Ѵ	Ѵ	Ѵ		M	MEQYDQIGAR						1853979	1853977	NC_000913:1853977-1853979	NC_000913:1852624-1853979	1852624	1853979	1853977	NC_000913:1853977-1853979	NC_000913:1853979-1852624	NC_000913:1853968-1853988	GCTACCTTTTTAGCAAATCCGAGGCACCTAATGGAACAATATGATCAAATTGGCGCAAGA	2	1	6	1	FALSE
385	b1778	Ѵ	Ribo-RET, INRI	REPARATION	dbTIS	ATG	ATG	ATG	-	msrB yeaA b1778 JW1767	P0A746	MSRB_ECOLI	Peptide methionine sulfoxide reductase MsrB (EC 1.8.4.12) (Peptide-methionine (R)-S-oxide reductase)	2	34	137	137	0				Ѵ	Ѵ				A	ANKPSAEELKKNLSEMQFYVTQNHGTEPPFTGR						1862429	1862427	NC_000913:1862427-1862429	NC_000913:1862019-1862429	1862019	1862429	1862427	NC_000913:1862427-1862429	NC_000913:1862429-1862019	NC_000913:1862418-1862438	GTGAGCACGATTAAAGTGAGATGTGAGCAAATGGCTAATAAACCTTCGGCAGAAGAACTG	1			0	FALSE
386	b1779	Ѵ	Ribo-RET, INRI	REPARATION	dbTIS	ATG	ATG	ATG	+	gapA b1779 JW1768	P0A9B2	G3P1_ECOLI	Glyceraldehyde-3-phosphate dehydrogenase A (GAPDH-A) (EC 1.2.1.12) (NAD-dependent glyceraldehyde-3-phosphate dehydrogenase)	1	12	331	331	0				Ѵ	Ѵ			Ѵ	M	MTIKVGINGFGR						1862771	1862773	NC_000913:1862771-1862773	NC_000913:1862771-1863763	1863763	1862771	1862773	NC_000913:1862771-1862773	NC_000913:1862771-1863763	NC_000913:1862762-1862782	TTATTCACTAACAAATAGCTGGTGGAATATATGACTATCAAAGTAGGTATCAACGGTTTT	1	1	4	0	FALSE
387	b1779	Ѵ	Ribo-RET, INRI	REPARATION	dbTIS	ATG	ATG	ATG	+	gapA b1779 JW1768	P0A9B2	G3P1_ECOLI	Glyceraldehyde-3-phosphate dehydrogenase A (GAPDH-A) (EC 1.2.1.12) (NAD-dependent glyceraldehyde-3-phosphate dehydrogenase)	2	12	331	331	0				Ѵ					T	TIKVGINGFGR		NaN				1862771	1862773	NC_000913:1862771-1862773	NC_000913:1862771-1863763	1863763	1862771	1862773	NC_000913:1862771-1862773	NC_000913:1862771-1863763	NC_000913:1862762-1862782	TTATTCACTAACAAATAGCTGGTGGAATATATGACTATCAAAGTAGGTATCAACGGTTTT	1	1	4	0	FALSE
388	b1783	Ѵ	Ribo-RET, INRI	REPARATION	dbTIS	ATG	ATG	ATG	+	yeaG b1783 JW1772	P0ACY3	YEAG_ECOLI	Serine/threonine kinase YeaG (Ser/Thr kinase YeaG) (EC 2.7.11.1) (Protein kinase YeaG) (Stress kinase YeaG)	1	8	644	644	0				Ѵ	Ѵ				M	MNIFDHYR	16,1583	0,1362				1866908	1866910	NC_000913:1866908-1866910	NC_000913:1866908-1868839	1868839	1866908	1866910	NC_000913:1866908-1866910	NC_000913:1866908-1868839	NC_000913:1866899-1866919	CTGTGCTAAAAAACGAAAGGACGGCATACCATGAATATATTCGATCACTATCGCCAGCGA	1	2	9	2	TRUE
389	b1787	Ѵ	Ribo-RET, INRI	REPARATION	dbTIS	ATG	ATG	ATG	+	proXp-y yeaK b1787 JW1776	P64483	PROXY_ECOLI	Multifunctional Ser/Thr-tRNA deacylase ProXp-y (EC 3.1.1.-) (Free-standing editing domain ProXp-y) (Homologous trans-editing factor ProXp-y) (ProXp-ST1) (Prolyl-tRNA synthetase insertion domain homolog ProXp-y) (ProRS INS domain homolog ProXp-y)	1	13	167	167	0				Ѵ	Ѵ	Ѵ	Ѵ		M	MTEMAKGSVTHQR						1873574	1873576	NC_000913:1873574-1873576	NC_000913:1873574-1874074	1874074	1873574	1873576	NC_000913:1873574-1873576	NC_000913:1873574-1874074	NC_000913:1873565-1873585	GTTGTTTGCTTGTAATCTCAGGAGCGTGAAATGACTGAAATGGCTAAAGGAAGCGTGACG	1	2	7	2	TRUE
390	b1787	Ѵ	Ribo-RET, INRI	REPARATION	dbTIS	ATG	ATG	ATG	+	proXp-y yeaK b1787 JW1776	P64483	PROXY_ECOLI	Multifunctional Ser/Thr-tRNA deacylase ProXp-y (EC 3.1.1.-) (Free-standing editing domain ProXp-y) (Homologous trans-editing factor ProXp-y) (ProXp-ST1) (Prolyl-tRNA synthetase insertion domain homolog ProXp-y) (ProRS INS domain homolog ProXp-y)	2	13	167	167	0				Ѵ	Ѵ				T	TEMAKGSVTHQR						1873574	1873576	NC_000913:1873574-1873576	NC_000913:1873574-1874074	1874074	1873574	1873576	NC_000913:1873574-1873576	NC_000913:1873574-1874074	NC_000913:1873565-1873585	GTTGTTTGCTTGTAATCTCAGGAGCGTGAAATGACTGAAATGGCTAAAGGAAGCGTGACG	1	2	7	2	TRUE
391	b1792	Ѵ	Ribo-RET, INRI	REPARATION	dbTIS	ATG	ATG	ATG	+	yeaO b1792 JW1781	P76243	YEAO_ECOLI	Uncharacterized protein YeaO	1	7	115	115	0				Ѵ	Ѵ	Ѵ	Ѵ		M	MNIQCKR						1876909	1876911	NC_000913:1876909-1876911	NC_000913:1876909-1877253	1877253	1876909	1876911	NC_000913:1876909-1876911	NC_000913:1876909-1877253	NC_000913:1876900-1876920	AAATCATGCGTGAAAGGGAGAACAAACACGATGAATATTCAGTGCAAACGCGTTTATGAT	0	2	11	2	TRUE
392	b1794	Ѵ	Ribo-RET, INRI	REPARATION	dbTIS	GTG	near-cognate	GTG	+	dgcP yeaP b1794 JW5292	P76245	DGCP_ECOLI	Diguanylate cyclase DgcP (DGC) (EC 2.7.7.65)	1	8	341	341	0					Ѵ	Ѵ	Ѵ	Ѵ	M	MSDQIIAR						1877715	1877717	NC_000913:1877715-1877717	NC_000913:1877715-1878737	1878737	1877715	1877717	NC_000913:1877715-1877717	NC_000913:1877715-1878737	NC_000913:1877706-1877726	CATTTACCCGCCGTATCCTGGAGTTGTTCCGTGTCAGATCAGATTATCGCCCGCGTCTCG	2	1	8	1	FALSE
393	b1794	Ѵ	Ribo-RET, INRI	REPARATION	dbTIS	GTG	near-cognate	GTG	+	dgcP yeaP b1794 JW5292	P76245	DGCP_ECOLI	Diguanylate cyclase DgcP (DGC) (EC 2.7.7.65)	2	8	341	341	0		Ѵ							S	SDQIIAR						1877715	1877717	NC_000913:1877715-1877717	NC_000913:1877715-1878737	1878737	1877715	1877717	NC_000913:1877715-1877717	NC_000913:1877715-1878737	NC_000913:1877706-1877726	CATTTACCCGCCGTATCCTGGAGTTGTTCCGTGTCAGATCAGATTATCGCCCGCGTCTCG	2	1	8	1	FALSE
394	b1797	Ѵ	Ribo-RET, INRI	REPARATION	dbTIS	ATG	ATG	ATG	-	yeaR b1797 JW1786	P64488	YEAR_ECOLI	Uncharacterized protein YeaR	1	12	119	119	0				Ѵ	Ѵ	Ѵ	Ѵ		M	MLQIPQNYIHTR	17,2790	0,1368				1879948	1879946	NC_000913:1879946-1879948	NC_000913:1879592-1879948	1879592	1879948	1879946	NC_000913:1879946-1879948	NC_000913:1879948-1879592	NC_000913:1879937-1879957	TTCAGCGCATTCACCGAAGGAGGGAAAAGGATGCTTCAAATCCCACAGAATTATATTCAT	0	4	7	5	TRUE
395	b1811	Ѵ	Ribo-RET, INRI	REPARATION	dbTIS	ATG	ATG	ATG	-	yoaH b1811 JW1800	P67338	YOAH_ECOLI	UPF0181 protein YoaH	1	19	59	59	0				Ѵ	Ѵ				M	MFAGLPSLTHEQQQKAVER		NaN; single H				1894731	1894729	NC_000913:1894729-1894731	NC_000913:1894555-1894731	1894555	1894731	1894729	NC_000913:1894729-1894731	NC_000913:1894731-1894555	NC_000913:1894720-1894740	TTAGCGCCAACAATTTAGCAGGAGTTAACAATGTTTGCAGGTTTACCTTCACTCACCCAT	2	2	7	2	TRUE
396	b1819	Ѵ	Ribo-RET, INRI		dbTIS	ATG	ATG	ATG	+	manZ gptB ptsM b1819 JW1808	P69805	PTND_ECOLI	PTS system mannose-specific EIID component (EII-M-Man) (EIID-Man) (Mannose permease IID component)	2	19	283	283	0		Ѵ							V	VDTTQTTTEKKLTQSDIR						1903895	1903897	NC_000913:1903895-1903897	NC_000913:1903895-1904743	1904743	1903895	1903897	NC_000913:1903895-1903897	NC_000913:1903895-1904743	NC_000913:1903886-1903906	GATAACGAACTGGACTAACAGGTGAGCGAAATGGTTGATACAACTCAAACTACCACCGAG	1	1	8	0	FALSE
397	b1822	Ѵ	Ribo-RET, INRI	REPARATION	dbTIS	ATG	ATG	ATG	-	rlmA rrmA yebH b1822 JW1811	P36999	RLMA_ECOLI	23S rRNA (guanine(745)-N(1))-methyltransferase (EC 2.1.1.187) (23S rRNA m1G745 methyltransferase) (Ribosomal RNA large subunit methyltransferase A)	1	14	269	269	0					Ѵ	Ѵ	Ѵ		M	MSFSCPLCHQPLSR	16,9030					1907060	1907058	NC_000913:1907058-1907060	NC_000913:1906254-1907060	1906254	1907060	1907058	NC_000913:1907058-1907060	NC_000913:1907060-1906254	NC_000913:1907049-1907069	TGCGGCCTTTAGTATCCTGCCGGAGTTGTCATGTCTTTTTCCTGTCCACTTTGCCATCAG	1	1	6	1	FALSE
398	b1822	Ѵ	Ribo-RET, INRI	REPARATION	dbTIS	ATG	ATG	ATG	-	rlmA rrmA yebH b1822 JW1811	P36999	RLMA_ECOLI	23S rRNA (guanine(745)-N(1))-methyltransferase (EC 2.1.1.187) (23S rRNA m1G745 methyltransferase) (Ribosomal RNA large subunit methyltransferase A)	2	14	269	269	0				Ѵ					S	SFSCPLCHQPLSR		0,0650				1907060	1907058	NC_000913:1907058-1907060	NC_000913:1906254-1907060	1906254	1907060	1907058	NC_000913:1907058-1907060	NC_000913:1907060-1906254	NC_000913:1907049-1907069	TGCGGCCTTTAGTATCCTGCCGGAGTTGTCATGTCTTTTTCCTGTCCACTTTGCCATCAG	1	1	6	1	FALSE
399	b1831	Ѵ	Ribo-RET, INRI	REPARATION	dbTIS	ATG	ATG	ATG	-	proQ yebJ yobE yoeC b1831 JW5300	P45577	PROQ_ECOLI	RNA chaperone ProQ	1	20	232	232	0				Ѵ	Ѵ				M	MENQPKLNSSKEVIAFLAER						1915534	1915532	NC_000913:1915532-1915534	NC_000913:1914839-1915534	1914839	1915534	1915532	NC_000913:1915532-1915534	NC_000913:1915534-1914839	NC_000913:1915523-1915543	TGGCTACGTCCGTTGTAATCAGGAAATTTCATGGAAAATCAACCTAAGTTGAATAGCAGT	0	2	7	1	FALSE
400	b1831	Ѵ	Ribo-RET		aTIS	TTG	near-cognate	ATG	-	proQ yebJ yobE yoeC b1831 JW5300	P45577	PROQ_ECOLI	RNA chaperone ProQ	7	20	232	226	6	N-terminal truncation (6aa)					Ѵ	Ѵ		M	MNSSKEVIAFLAER						1915534	1915532	NC_000913:1915532-1915534	NC_000913:1914839-1915534	1914839	1915516	1915514	NC_000913:1915514-1915516	NC_000913:1915516-1914839	NC_000913:1915505-1915525	TCAGGAAATTTCATGGAAAATCAACCTAAGTTGAATAGCAGTAAAGAAGTAATCGCGTTT	0	1	13	0	FALSE
401	b1832	Ѵ	Ribo-RET, INRI		dbTIS	ATG	ATG	ATG	-	msrC yebR b1832 JW1821	P76270	MSRC_ECOLI	Free methionine-R-sulfoxide reductase (fRMsr) (EC 1.8.4.14)	1	12	165	165	0					Ѵ	Ѵ	Ѵ		M	MNKTEFYADLNR						1916128	1916126	NC_000913:1916126-1916128	NC_000913:1915634-1916128	1915634	1916128	1916126	NC_000913:1916126-1916128	NC_000913:1916128-1915634	NC_000913:1916117-1916137	ATCCAGGTAAGACAACCAAGTGATTATATAATGAACAAAACAGAATTTTACGCGGATTTA	0			0	FALSE
402	b1835	Ѵ	Ribo-RET (BL21)		dbTIS	GTG	near-cognate	GTG	+	rsmF yebU b1835 JW5301	P76273	RSMF_ECOLI	Ribosomal RNA small subunit methyltransferase F (EC 2.1.1.178) (16S rRNA m5C1407 methyltransferase) (rRNA (cytosine-C(5)-)-methyltransferase RsmF)	2	17	479	479	0				Ѵ	Ѵ				A	AQHTVYFPDAFLTQMR						1920223	1920225	NC_000913:1920223-1920225	NC_000913:1920223-1921659	1921659	1920223	1920225	NC_000913:1920223-1920225	NC_000913:1920223-1921659	NC_000913:1920214-1920234	CGCCTGTTTTTTTGCCAGTGGTACATGCTCGTGGCCCAACACACCGTTTATTTCCCGGAC	0			0	FALSE
403	b1849	Ѵ	Ribo-RET, INRI	REPARATION	dbTIS	ATG	ATG	ATG	+	purT b1849 JW1838	P33221	PURT_ECOLI	Formate-dependent phosphoribosylglycinamide formyltransferase (EC 6.3.1.21) (5'-phosphoribosylglycinamide transformylase 2) (Formate-dependent GAR transformylase) (GAR transformylase 2) (GART 2) (GAR transformylase T) (Non-folate glycinamide ribonucleotide transformylase) (Phosphoribosylglycinamide formyltransferase 2)	2	14	392	392	0				Ѵ					T	TLLGTALRPAATR		0,0760			NaN; single L	1930881	1930883	NC_000913:1930881-1930883	NC_000913:1930881-1932056	1932056	1930881	1930883	NC_000913:1930881-1930883	NC_000913:1930881-1932056	NC_000913:1930872-1930892	GCGCGCGGAATTAATCAGGGGATATTCGTTATGACGTTATTAGGCACTGCGCTGCGTCCG	2	2	8	0	FALSE
404	b1849	Ѵ	Ribo-RET, INRI	REPARATION	dbTIS	ATG	ATG	ATG	+	purT b1849 JW1838	P33221	PURT_ECOLI	Formate-dependent phosphoribosylglycinamide formyltransferase (EC 6.3.1.21) (5'-phosphoribosylglycinamide transformylase 2) (Formate-dependent GAR transformylase) (GAR transformylase 2) (GART 2) (GAR transformylase T) (Non-folate glycinamide ribonucleotide transformylase) (Phosphoribosylglycinamide formyltransferase 2)	2	9	392	392	0				Ѵ					T	TLLGTALR		0,0885			NaN; single L	1930881	1930883	NC_000913:1930881-1930883	NC_000913:1930881-1932056	1932056	1930881	1930883	NC_000913:1930881-1930883	NC_000913:1930881-1932056	NC_000913:1930872-1930892	GCGCGCGGAATTAATCAGGGGATATTCGTTATGACGTTATTAGGCACTGCGCTGCGTCCG	2	2	8	0	FALSE
405	b1851	Ѵ	Ribo-RET (BL21), INRI	REPARATION	dbTIS	ATG	ATG	ATG	-	edd b1851 JW1840	P0ADF6	EDD_ECOLI	Phosphogluconate dehydratase (EC 4.2.1.12) (6-phosphogluconate dehydratase) (Entner-Doudoroff dehydrase)	1	7	603	603	0				Ѵ	Ѵ				M	MNPQLLR						1934604	1934602	NC_000913:1934602-1934604	NC_000913:1932796-1934604	1932796	1934604	1934602	NC_000913:1934602-1934604	NC_000913:1934604-1932796	NC_000913:1934593-1934613	TGCTCTGACAACTCAATTTCAGGAGCCTTTATGAATCCACAATTGTTACGCGTAACAAAT	2	2	7	2	TRUE
406	b1852	Ѵ	Ribo-RET, INRI	REPARATION	dbTIS	ATG	ATG	ATG	-	zwf b1852 JW1841	P0AC53	G6PD_ECOLI	Glucose-6-phosphate 1-dehydrogenase (G6PD) (EC 1.1.1.49) [Cleaved into: Extracellular death factor (EDF)]	2	23	491	491	0				Ѵ					A	AVTQTAQACDLVIFGAKGDLAR		NaN; single H			NaN; single H	1936314	1936312	NC_000913:1936312-1936314	NC_000913:1934842-1936314	1934842	1936314	1936312	NC_000913:1936312-1936314	NC_000913:1936314-1934842	NC_000913:1936303-1936323	TACCGGGTTAGTTAACTTAAGGAGAATGACATGGCGGTAACGCAAACAGCCCAGGCCTGT	2	2	7	3	TRUE
407	b1855	Ѵ	INRI	REPARATION	dbTIS	ATG	ATG	ATG	-	lpxM msbB b1855 JW1844	P24205	LPXM_ECOLI	Lipid A biosynthesis myristoyltransferase (EC 2.3.1.243) (Kdo(2)-lauroyl-lipid IV(A) myristoyltransferase)	1	19	323	323	0						Ѵ			M	METKKNNSEYIPEFDKSFR						1940193	1940191	NC_000913:1940191-1940193	NC_000913:1939225-1940193	1939225	1940193	1940191	NC_000913:1940191-1940193	NC_000913:1940193-1939225	NC_000913:1940182-1940202	GATTTTTGCCTTATCCGAAACTGGAAAAGCATGGAAACGAAAAAAAATAATAGCGAATAC	2	1	5	0	FALSE
408	b1863	Ѵ	INRI	REPARATION	dbTIS	ATG	ATG	ATG	-	ruvC b1863 JW1852	P0A814	RUVC_ECOLI	Crossover junction endodeoxyribonuclease RuvC (EC 3.1.21.10) (Holliday junction endonuclease RuvC) (Holliday junction nuclease RuvC) (Holliday junction resolvase RuvC)	1	12	173	173	0					Ѵ	Ѵ	Ѵ	Ѵ	M	MAIILGIDPGSR						1947376	1947374	NC_000913:1947374-1947376	NC_000913:1946858-1947376	1946858	1947376	1947374	NC_000913:1947374-1947376	NC_000913:1947376-1946858	NC_000913:1947365-1947385	GCCTGCTAAACAGCAAAACGGAGACGCGTGATGGCTATTATTCTCGGCATTGATCCGGGT	0	1	8	1	FALSE
409	b1863	Ѵ	INRI	REPARATION	dbTIS	ATG	ATG	ATG	-	ruvC b1863 JW1852	P0A814	RUVC_ECOLI	Crossover junction endodeoxyribonuclease RuvC (EC 3.1.21.10) (Holliday junction endonuclease RuvC) (Holliday junction nuclease RuvC) (Holliday junction resolvase RuvC)	2	12	173	173	0				Ѵ					A	AIILGIDPGSR						1947376	1947374	NC_000913:1947374-1947376	NC_000913:1946858-1947376	1946858	1947376	1947374	NC_000913:1947374-1947376	NC_000913:1947376-1946858	NC_000913:1947365-1947385	GCCTGCTAAACAGCAAAACGGAGACGCGTGATGGCTATTATTCTCGGCATTGATCCGGGT	0	1	8	1	FALSE
410	b1864	Ѵ	Ribo-RET, INRI	REPARATION	dbTIS	ATG	ATG	ATG	-	yebC b1864 JW1853	P0A8A0	YEBC_ECOLI	Probable transcriptional regulatory protein YebC	1	11	246	246	0					Ѵ	Ѵ	Ѵ		M	MAGHSKWANTR						1948151	1948149	NC_000913:1948149-1948151	NC_000913:1947414-1948151	1947414	1948151	1948149	NC_000913:1948149-1948151	NC_000913:1948151-1947414	NC_000913:1948140-1948160	GAACAGGCAGGGCTATCTGGAGATATTTTTATGGCAGGTCATAGTAAATGGGCCAACACC	1	1	9	1	FALSE
411	b1864	Ѵ	Ribo-RET, INRI	REPARATION	dbTIS	ATG	ATG	ATG	-	yebC b1864 JW1853	P0A8A0	YEBC_ECOLI	Probable transcriptional regulatory protein YebC	2	11	246	246	0				Ѵ					A	AGHSKWANTR						1948151	1948149	NC_000913:1948149-1948151	NC_000913:1947414-1948151	1947414	1948151	1948149	NC_000913:1948149-1948151	NC_000913:1948151-1947414	NC_000913:1948140-1948160	GAACAGGCAGGGCTATCTGGAGATATTTTTATGGCAGGTCATAGTAAATGGGCCAACACC	1	1	9	1	FALSE
412	b1870	Ѵ	Ribo-RET (BL21), INRI	REPARATION	dbTIS	ATG	ATG	ATG	+	cmoA yecO b1870 JW1859	P76290	CMOA_ECOLI	Carboxy-S-adenosyl-L-methionine synthase (Cx-SAM synthase) (EC 2.1.3.-)	2	14	247	247	0				Ѵ					S	SHRDTLFSAPIAR		0,3688				1952702	1952704	NC_000913:1952702-1952704	NC_000913:1952702-1953442	1953442	1952702	1952704	NC_000913:1952702-1952704	NC_000913:1952702-1953442	NC_000913:1952693-1952713	GCCACTTTCTTTTTCCCGGATTTTTACGTTATGTCTCACCGCGACACGCTATTTTCTGCC	1	1	10	0	FALSE
413	b1876	Ѵ	Ribo-RET, INRI	REPARATION	dbTIS	GTG	near-cognate	GTG	+	argS b1876 JW1865	P11875	SYR_ECOLI	Arginine--tRNA ligase (EC 6.1.1.19) (Arginyl-tRNA synthetase) (ArgRS)	1	12	577	577	0				Ѵ	Ѵ	Ѵ	Ѵ	Ѵ	M	MNIQALLSEKVR		NaN; single H				1960062	1960064	NC_000913:1960062-1960064	NC_000913:1960062-1961792	1961792	1960062	1960064	NC_000913:1960062-1960064	NC_000913:1960062-1961792	NC_000913:1960053-1960073	TTGCTCGCTTCATCAATGTAAGGTATTCCGGTGAATATTCAGGCTCTTCTCTCAGAAAAA	2	1	7	1	FALSE
414	b1879	Ѵ	Ribo-RET (BL21), INRI		dbTIS	ATG	ATG	ATG	-	flhA b1879 JW1868	P76298	FLHA_ECOLI	Flagellar biosynthesis protein FlhA	1	9	692	692	0					Ѵ	Ѵ	Ѵ		M	MSNLAAMLR						1965050	1965048	NC_000913:1965048-1965050	NC_000913:1962975-1965050	1962975	1965050	1965048	NC_000913:1965048-1965050	NC_000913:1965050-1962975	NC_000913:1965039-1965059	CCCTGGATTTTATTAACGAGAAACCGACCCATGAGTAATCTGGCCGCGATGCTGCGCCTG	1			0	FALSE
415	b1881	Ѵ	Ribo-RET (BL21), INRI	REPARATION	dbTIS	ATG	ATG	ATG	-	cheZ b1881 JW1870	P0A9H9	CHEZ_ECOLI	Protein phosphatase CheZ (EC 3.1.3.-) (Chemotaxis protein CheZ)	1	20	214	214	0					Ѵ	Ѵ	Ѵ		M	MMQPSIKPADEHSAGDIIAR						1967037	1967035	NC_000913:1967035-1967037	NC_000913:1966396-1967037	1966396	1967037	1967035	NC_000913:1967035-1967037	NC_000913:1967037-1966396	NC_000913:1967026-1967046	TTGAGAAACTGGGCATGTGAGGATGCGACTATGATGCAACCATCAATCAAACCTGCTGAC	2	2	7	2	TRUE
416	b1919	Ѵ	INRI	REPARATION	dbTIS	ATG	ATG	ATG	-	dcyD yedO b1919 JW5313	P76316	DCYD_ECOLI	D-cysteine desulfhydrase (EC 4.4.1.15)	2	8	328	328	0				Ѵ					P	PLHNLTR						1999480	1999478	NC_000913:1999478-1999480	NC_000913:1998497-1999480	1998497	1999480	1999478	NC_000913:1999478-1999480	NC_000913:1999480-1998497	NC_000913:1999469-1999489	AAATCACAACAACACACATCGGAGGCTGTTATGCCACTGCATAATTTAACCCGTTTTCCA	0	2	7	2	TRUE
417	b1920	Ѵ	Ribo-RET, INRI	REPARATION	dbTIS	ATG	ATG	ATG	-	tcyJ fliY yzzR b1920 JW1905	P0AEM9	TCYJ_ECOLI	L-cystine-binding protein TcyJ (CBP) (Protein FliY) (Sulfate starvation-induced protein 7) (SSI7)	1	8	266	266	0				Ѵ					M	MKLAHLGR						2000385	2000383	NC_000913:2000383-2000385	NC_000913:1999588-2000385	1999588	2000385	2000383	NC_000913:2000383-2000385	NC_000913:2000385-1999588	NC_000913:2000374-2000394	CAAACAGACATAACAACATTCGGGGTGAATATGAAATTAGCACATCTGGGACGTCAGGCA	2			0	FALSE
418	b1921	Ѵ	INRI	REPARATION	dbTIS	ATG	ATG	ATG	-	fliZ yedH b1921 JW1906	P52627	FLIZ_ECOLI	Regulator of sigma S factor FliZ	1	8	183	183	0				Ѵ	Ѵ				M	MMVQHLKR						2001024	2001022	NC_000913:2001022-2001024	NC_000913:2000476-2001024	2000476	2001024	2001022	NC_000913:2001022-2001024	NC_000913:2001024-2000476	NC_000913:2001013-2001033	CACTTTAACTTTGACTACCAGGAGTTCTTAATGATGGTGCAGCACCTGAAAAGACGGCCA	2	2	7	2	TRUE
419	b1921	Ѵ		REPARATION	aTIS	ATG	ATG	ATG	-	fliZ yedH b1921 JW1906	P52627	FLIZ_ECOLI	Regulator of sigma S factor FliZ	2	8	183	182	1	N-terminal truncation (1aa)					Ѵ	Ѵ		M	MVQHLKR						2001024	2001022	NC_000913:2001022-2001024	NC_000913:2000476-2001024	2000476	2001021	2001019	NC_000913:2001019-2001021	NC_000913:2001021-2000476	NC_000913:2001010-2001030	TTTAACTTTGACTACCAGGAGTTCTTAATGATGGTGCAGCACCTGAAAAGACGGCCATTA	2	2	10	2	TRUE
420	b1930	Ѵ	Meydan (INRI)	REPARATION	dbTIS	ATG	ATG	ATG	+	yedF b1930 JW1915	P0AA31	YEDF_ECOLI	Putative sulfur carrier protein YedF	1	9	77	77	0				Ѵ	Ѵ	Ѵ	Ѵ		M	MKNIVPDYR	NaN					2009479	2009481	NC_000913:2009479-2009481	NC_000913:2009479-2009709	2009709	2009479	2009481	NC_000913:2009479-2009481	NC_000913:2009479-2009709	NC_000913:2009470-2009490	TGCGGCACCGCAGACTGCTAAGGAGATCGCATGAAAAATATCGTTCCTGATTACCGCCTT	0	2	7	3	TRUE
421	b1944	Ѵ	INRI	REPARATION	dbTIS	ATG	ATG	ATG	+	fliL cheC1 fla AI fla QI b1944 JW1928	P0ABX8	FLIL_ECOLI	Flagellar protein FliL	1	12	154	154	0					Ѵ	Ѵ	Ѵ	Ѵ	M	MTDYAISKKSKR						2019618	2019620	NC_000913:2019618-2019620	NC_000913:2019618-2020079	2020079	2019618	2019620	NC_000913:2019618-2019620	NC_000913:2019618-2020079	NC_000913:2019609-2019629	AGCAGTAGCGACACAGGAAGACCGCAACACATGACTGATTACGCGATAAGCAAGAAAAGC	2	2	12	1	FALSE
422	b1944	Ѵ	INRI	REPARATION	dbTIS	ATG	ATG	ATG	+	fliL cheC1 fla AI fla QI b1944 JW1928	P0ABX8	FLIL_ECOLI	Flagellar protein FliL	2	12	154	154	0		Ѵ							T	TDYAISKKSKR						2019618	2019620	NC_000913:2019618-2019620	NC_000913:2019618-2020079	2020079	2019618	2019620	NC_000913:2019618-2019620	NC_000913:2019618-2020079	NC_000913:2019609-2019629	AGCAGTAGCGACACAGGAAGACCGCAACACATGACTGATTACGCGATAAGCAAGAAAAGC	2	2	12	1	FALSE
423	b1952	Ѵ	Ribo-RET, INRI	REPARATION	dbTIS	ATG	ATG	ATG	-	dsrB b1952 JW1936	P0AEG8	DSRB_ECOLI	Protein DsrB	1	16	62	62	0				Ѵ	Ѵ				M	MKVNDRVTVKTDGGPR						2024823	2024821	NC_000913:2024821-2024823	NC_000913:2024638-2024823	2024638	2024823	2024821	NC_000913:2024821-2024823	NC_000913:2024823-2024638	NC_000913:2024812-2024832	ACACTGGCACAAAGCCACAGGAGGAAAACGATGAAGGTGAATGATCGGGTAACAGTCAAA	2	4	8	4	TRUE
424	b1953	Ѵ	INRI		dbTIS	ATG	ATG	ATG	+	yodD b1953 JW5317	P64519	YODD_ECOLI	Uncharacterized protein YodD	1	13	75	75	0				Ѵ	Ѵ	Ѵ	Ѵ		M	MKTAKEYSDTAKR						2024986	2024988	NC_000913:2024986-2024988	NC_000913:2024986-2025210	2025210	2024986	2024988	NC_000913:2024986-2024988	NC_000913:2024986-2025210	NC_000913:2024977-2024997	ACAACAGAGTAACGGTTGCGAGGAAAGATGATGAAAACCGCAAAAGAGTACAGCGATACC	0	2	7	2	TRUE
425	b1957	Ѵ	Ribo-RET, INRI	REPARATION	dbTIS	ATG	ATG	ATG	-	yodC b1957 JW1940	P64517	YODC_ECOLI	Uncharacterized protein YodC	2	17	60	60	0				Ѵ	Ѵ				S	SFMVSEEVTVKEGGPR						2028370	2028368	NC_000913:2028368-2028370	NC_000913:2028191-2028370	2028191	2028370	2028368	NC_000913:2028368-2028370	NC_000913:2028370-2028191	NC_000913:2028359-2028379	ACAAGTTTCACTCGAAAAAAGGAGGCGAGTATGAGCTTTATGGTTAGTGAGGAAGTTACG	0	3	7	4	TRUE
426	b1969	Ѵ	INRI		dbTIS	ATG	ATG	ATG	-	hprR yedW b1969 JW5322	P76340	HPRR_ECOLI	Transcriptional regulatory protein HprR (Hydrogen peroxide response regulator)	1	11	223	223	0				Ѵ	Ѵ				M	MKILLIEDNQR						2038823	2038821	NC_000913:2038821-2038823	NC_000913:2038155-2038823	2038155	2038823	2038821	NC_000913:2038821-2038823	NC_000913:2038823-2038155	NC_000913:2038812-2038832	ATAACATATGATTTATGGCATATTATTTTCATGAAGATTCTACTTATTGAAGATAATCAA	1			0	FALSE
427	b1981	Ѵ	Ribo-RET (BL21), INRI	REPARATION	dbTIS	ATG	ATG	ATG	+	shiA yeeM b1981 JW1962	P76350	SHIA_ECOLI	Shikimate transporter (Shikimate permease)	1	19	438	438	0				Ѵ	Ѵ	Ѵ			M	MDSTLISTRPDEGTLSLSR	NaN; single H	NaN; single L				2053643	2053645	NC_000913:2053643-2053645	NC_000913:2053643-2054956	2054956	2053643	2053645	NC_000913:2053643-2053645	NC_000913:2053643-2054956	NC_000913:2053634-2053654	TTATAAAAAGACAGTACAAACAGGATCATTATGGACTCCACGCTCATCTCCACTCGTCCC	1	2	6	1	FALSE
428	b1993	Ѵ	INRI		dbTIS	ATG	ATG	ATG	-	cobU b1993 JW1971	P0AE76	COBU_ECOLI	Bifunctional adenosylcobalamin biosynthesis protein CobU (Adenosylcobinamide kinase) (EC 2.7.1.156) (Adenosylcobinamide-phosphate guanylyltransferase) (EC 2.7.7.62)	1	10	181	181	0				Ѵ	Ѵ				M	MMILVTGGAR						2065764	2065762	NC_000913:2065762-2065764	NC_000913:2065222-2065764	2065222	2065764	2065762	NC_000913:2065762-2065764	NC_000913:2065764-2065222	NC_000913:2065753-2065773	TACCATCATACATTTGAATCAGGAGTCGGTATGATGATTTTGGTGACGGGGGGCGCACGG	2	2	7	2	TRUE
429	b2007	Ѵ	Ribo-RET, INRI	REPARATION	dbTIS	ATG	ATG	ATG	-	tmaR yeeX b2007 JW1989	P0A8M6	TMAR_ECOLI	Pole-localizer protein TmaR (PTS system regulator TmaR) (Targeting of sugar metabolism-associated regulator)	1	16	109	109	0				Ѵ	Ѵ	Ѵ	Ѵ		M	METTKPSFQDVLEFVR						2079361	2079359	NC_000913:2079359-2079361	NC_000913:2079035-2079361	2079035	2079361	2079359	NC_000913:2079359-2079361	NC_000913:2079361-2079035	NC_000913:2079350-2079370	TCCGACTCTCACATTATCAGGGGTATAAAAATGGAAACTACCAAGCCTTCATTCCAGGAC	0	1	9	0	FALSE
430	b2009	Ѵ	Ribo-RET, INRI	REPARATION	dbTIS	ATG	ATG	ATG	-	sbmC gyrI yeeB b2009 JW1991	P33012	SBMC_ECOLI	DNA gyrase inhibitor	1	11	157	157	0					Ѵ	Ѵ	Ѵ	Ѵ	M	MNYEIKQEEKR						2081262	2081260	NC_000913:2081260-2081262	NC_000913:2080792-2081262	2080792	2081262	2081260	NC_000913:2081260-2081262	NC_000913:2081262-2080792	NC_000913:2081251-2081271	GTATATAAAAACAGTATCAATGGAGGCGTCATGAACTACGAGATTAAGCAGGAAGAGAAA	2	2	6	2	TRUE
431	b2021	Ѵ	INRI	REPARATION	dbTIS	ATG	ATG	ATG	+	hisC b2021 JW2003	P06986	HIS8_ECOLI	Histidinol-phosphate aminotransferase (EC 2.6.1.9) (Imidazole acetol-phosphate transaminase) (HPAT) (HspAT)	1	11	356	356	0					Ѵ	Ѵ	Ѵ		M	MSTVTITDLAR	17,8610					2092398	2092400	NC_000913:2092398-2092400	NC_000913:2092398-2093465	2093465	2092398	2092400	NC_000913:2092398-2092400	NC_000913:2092398-2093465	NC_000913:2092389-2092409	TTTGCGTGTTAACGCCCTTAAGGAGCAAGCATGAGCACCGTGACTATTACCGATTTAGCG	2	2	7	3	TRUE
432	b2022	Ѵ	INRI		dbTIS	ATG	ATG	ATG	+	hisB b2022 JW2004	P06987	HIS7_ECOLI	Histidine biosynthesis bifunctional protein HisB [Includes: Histidinol-phosphatase (EC 3.1.3.15); Imidazoleglycerol-phosphate dehydratase (IGPD) (EC 4.2.1.19)]	1	10	355	355	0						Ѵ	Ѵ		M	MSQKYLFIDR						2093468	2093470	NC_000913:2093468-2093470	NC_000913:2093468-2094532	2094532	2093468	2093470	NC_000913:2093468-2093470	NC_000913:2093468-2094532	NC_000913:2093459-2093479	CATTGACGCCTTACGTGCGGAGCAAGTTTGATGAGTCAGAAGTATCTTTTTATCGATCGC	1	1	9	1	FALSE
433	b2022	Ѵ	INRI		dbTIS	ATG	ATG	ATG	+	hisB b2022 JW2004	P06987	HIS7_ECOLI	Histidine biosynthesis bifunctional protein HisB [Includes: Histidinol-phosphatase (EC 3.1.3.15); Imidazoleglycerol-phosphate dehydratase (IGPD) (EC 4.2.1.19)]	2	10	355	355	0				Ѵ					S	SQKYLFIDR						2093468	2093470	NC_000913:2093468-2093470	NC_000913:2093468-2094532	2094532	2093468	2093470	NC_000913:2093468-2093470	NC_000913:2093468-2094532	NC_000913:2093459-2093479	CATTGACGCCTTACGTGCGGAGCAAGTTTGATGAGTCAGAAGTATCTTTTTATCGATCGC	1	1	9	1	FALSE
434	b2024	Ѵ	INRI	REPARATION	dbTIS	ATG	ATG	ATG	+	hisA b2024 JW2006	P10371	HIS4_ECOLI	1-(5-phosphoribosyl)-5-[(5-phosphoribosylamino)methylideneamino] imidazole-4-carboxamide isomerase (EC 5.3.1.16) (Phosphoribosylformimino-5-aminoimidazole carboxamide ribotide isomerase)	1	15	245	245	0				Ѵ	Ѵ				M	MIIPALDLIDGTVVR		0,0451				2095125	2095127	NC_000913:2095125-2095127	NC_000913:2095125-2095859	2095859	2095125	2095127	NC_000913:2095125-2095127	NC_000913:2095125-2095859	NC_000913:2095116-2095136	TAAGTTGCTGAAAAACTTCCTGGAGATGTGATGATTATTCCGGCATTAGATTTAATCGAC	2	1	6	1	FALSE
435	b2029	Ѵ	Ribo-RET, INRI	REPARATION	dbTIS	ATG	ATG	ATG	-	gnd b2029 JW2011	P00350	6PGD_ECOLI	6-phosphogluconate dehydrogenase, decarboxylating (EC 1.1.1.44)	1	16	468	468	0					Ѵ	Ѵ	Ѵ	Ѵ	M	MSKQQIGVVGMAVMGR						2101268	2101266	NC_000913:2101266-2101268	NC_000913:2099865-2101268	2099865	2101268	2101266	NC_000913:2101266-2101268	NC_000913:2101268-2099865	NC_000913:2101257-2101277	CGCGGTGATCACACCTGACAGGAGTATGTAATGTCCAAGCAACAGATCGGCGTAGTCGGT	1	2	7	2	TRUE
436	b2029	Ѵ	Ribo-RET, INRI	REPARATION	dbTIS	ATG	ATG	ATG	-	gnd b2029 JW2011	P00350	6PGD_ECOLI	6-phosphogluconate dehydrogenase, decarboxylating (EC 1.1.1.44)	2	16	468	468	0				Ѵ	Ѵ				S	SKQQIGVVGMAVMGR		26,0140				2101268	2101266	NC_000913:2101266-2101268	NC_000913:2099865-2101268	2099865	2101268	2101266	NC_000913:2101266-2101268	NC_000913:2101268-2099865	NC_000913:2101257-2101277	CGCGGTGATCACACCTGACAGGAGTATGTAATGTCCAAGCAACAGATCGGCGTAGTCGGT	1	2	7	2	TRUE
437	b2033	Ѵ	Ribo-RET, INRI	REPARATION	dbTIS	ATG	ATG	ATG	-	wbbJ yefH b2033 JW2018	P37750	WBBJ_ECOLI	Putative lipopolysaccharide biosynthesis O-acetyl transferase WbbJ (EC 2.3.1.-)	1	8	196	196	0				Ѵ	Ѵ	Ѵ	Ѵ	Ѵ	M	MILKLAKR						2105084	2105082	NC_000913:2105082-2105084	NC_000913:2104497-2105084	2104497	2105084	2105082	NC_000913:2105082-2105084	NC_000913:2105084-2104497	NC_000913:2105073-2105093	ACTTCAGGGATGTTCTTGAAGAGGTGATCGATGATCTTAAAACTCGCTAAACGATATGGT	1	1	6	1	FALSE
438	b2037	Ѵ	INRI		dbTIS	ATG	ATG	ATG	-	rfbX wzx b2037 JW2022	P37746	RFBX_ECOLI	Putative O-antigen transporter	1	9	415	415	0				Ѵ	Ѵ	Ѵ	Ѵ	Ѵ	M	MNTNKLSLR						2109584	2109582	NC_000913:2109582-2109584	NC_000913:2108340-2109584	2108340	2109584	2109582	NC_000913:2109582-2109584	NC_000913:2109584-2108340	NC_000913:2109573-2109593	AGATGAGCTTATCAGATTAAAATTAATTGCATGAATACGAATAAATTATCTTTAAGAAGA	1			0	FALSE
439	b2079	Ѵ	INRI	REPARATION	dbTIS	ATG	ATG	ATG	+	baeR b2079 JW2064	P69228	BAER_ECOLI	Transcriptional regulatory protein BaeR	1	12	240	240	0				Ѵ	Ѵ	Ѵ	Ѵ		M	MTELPIDENTPR	NaN; single H					2164276	2164278	NC_000913:2164276-2164278	NC_000913:2164276-2164995	2164995	2164276	2164278	NC_000913:2164276-2164278	NC_000913:2164276-2164995	NC_000913:2164267-2164287	ACCGCTGGAACGGGATTTACAGAGAGAAGTATGACCGAGTTACCAATCGACGAAAACACA	0	1	15	0	FALSE
440	b2079	Ѵ	INRI	REPARATION	dbTIS	ATG	ATG	ATG	+	baeR b2079 JW2064	P69228	BAER_ECOLI	Transcriptional regulatory protein BaeR	2	12	240	240	0		Ѵ							T	TELPIDENTPR					NaN; single L	2164276	2164278	NC_000913:2164276-2164278	NC_000913:2164276-2164995	2164995	2164276	2164278	NC_000913:2164276-2164278	NC_000913:2164276-2164995	NC_000913:2164267-2164287	ACCGCTGGAACGGGATTTACAGAGAGAAGTATGACCGAGTTACCAATCGACGAAAACACA	0	1	15	0	FALSE
441	b2081	Ѵ	Ribo-RET, INRI	REPARATION	dbTIS	ATG	ATG	ATG	+	trhP yegQ b2081 JW2066	P76403	TRHP_ECOLI	tRNA hydroxylation protein P (EC 3.4.-.-)	1	17	453	453	0				Ѵ	Ѵ				M	MFKPELLSPAGTLKNMR						2165668	2165670	NC_000913:2165668-2165670	NC_000913:2165668-2167026	2167026	2165668	2165670	NC_000913:2165668-2165670	NC_000913:2165668-2167026	NC_000913:2165659-2165679	GATCTGACCTGTCATCAGAACGAGAGAATTATGTTTAAACCGGAACTCCTTTCCCCGGCG	0			0	FALSE
442	b2091	Ѵ	Ribo-RET (BL21), INRI	REPARATION	dbTIS	ATG	ATG	ATG	-	gatD b2091 JW2075	P0A9S3	GATD_ECOLI	Galactitol 1-phosphate 5-dehydrogenase (EC 1.1.1.251)	1	13	346	346	0				Ѵ	Ѵ	Ѵ	Ѵ	Ѵ	M	MKSVVNDTDGIVR						2172873	2172871	NC_000913:2172871-2172873	NC_000913:2171836-2172873	2171836	2172873	2172871	NC_000913:2172871-2172873	NC_000913:2172873-2171836	NC_000913:2172862-2172882	GGTTATCCCCCTTAACAATCAGGAGTTTTTATGAAATCAGTGGTGAATGATACTGATGGT	2	2	7	2	TRUE
443	b2094	Ѵ		REPARATION	dbTIS	ATG	ATG	ATG	-	gatA b2094 JW2078/JW2081	P69828	PTKA_ECOLI	PTS system galactitol-specific EIIA component (EIIB-Gat) (Galactitol-specific phosphotransferase enzyme IIA component)	1	7	150	150	0				Ѵ	Ѵ	Ѵ	Ѵ	Ѵ	M	MTNLFVR						2175049	2175047	NC_000913:2175047-2175049	NC_000913:2174600-2175049	2174600	2175049	2175047	NC_000913:2175047-2175049	NC_000913:2175049-2174600	NC_000913:2175038-2175058	CGCTACGGCTGTGCGGAATAAGGACGGTATATGACTAACCTGTTTGTTCGTAGCGGAATT	0	3	7	2	TRUE
444	b2095	Ѵ	Ribo-RET (BL21), INRI	REPARATION	dbTIS	ATG	ATG	ATG	-	gatZ b2095 JW2082	P0C8J8	GATZ_ECOLI	D-tagatose-1,6-bisphosphate aldolase subunit GatZ	1	7	420	420	0				Ѵ	Ѵ	Ѵ	Ѵ	Ѵ	M	MKTLIAR						2176321	2176319	NC_000913:2176319-2176321	NC_000913:2175062-2176321	2175062	2176321	2176319	NC_000913:2176319-2176321	NC_000913:2176321-2175062	NC_000913:2176310-2176330	AACGCACCTGCCATTTAACAAGGAAAAAACATGAAAACGTTAATTGCCCGGCATAAAGCT	0	2	7	2	TRUE
445	b2095				aTIS	ATG	ATG	ATG	-	gatZ b2095 JW2082	P0C8J8	GATZ_ECOLI	D-tagatose-1,6-bisphosphate aldolase subunit GatZ	252	264	420	169	251	N-terminal truncation (251aa)			Ѵ	Ѵ	Ѵ			M	MVYEAHSTDYQTR						2176321	2176319	NC_000913:2176319-2176321	NC_000913:2175062-2176321	2175062	2175568	2175566	NC_000913:2175566-2175568	NC_000913:2175568-2175062	NC_000913:2175557-2175577	CCGCTGGCGCAATGGATAGAAAACACCCGAATGGTTTATGAAGCACATTCTACCGATTAC	0	1	14	0	FALSE
446	b2096	Ѵ	INRI	REPARATION	dbTIS	ATG	ATG	ATG	-	gatY yegF b2096 JW5343	P0C8J6	GATY_ECOLI	D-tagatose-1,6-bisphosphate aldolase subunit GatY (TBPA) (TagBP aldolase) (EC 4.1.2.40) (D-tagatose-bisphosphate aldolase class II) (Tagatose-bisphosphate aldolase)	1	15	284	284	0				Ѵ	Ѵ	Ѵ	Ѵ	Ѵ	M	MYVVSTKQMLNNAQR						2177204	2177202	NC_000913:2177202-2177204	NC_000913:2176353-2177204	2176353	2177204	2177202	NC_000913:2177202-2177204	NC_000913:2177204-2176353	NC_000913:2177193-2177213	GAAATCGAAAACAAACGACAGGATATGAAAATGTACGTGGTATCGACAAAGCAGATGCTG	1	2	7	1	FALSE
447	b2096				aTIS	GTG	near-cognate	ATG	-	gatY yegF b2096 JW5343	P0C8J6	GATY_ECOLI	D-tagatose-1,6-bisphosphate aldolase subunit GatY (TBPA) (TagBP aldolase) (EC 4.1.2.40) (D-tagatose-bisphosphate aldolase class II) (Tagatose-bisphosphate aldolase)	3	15	284	282	2	N-terminal truncation (2aa)				Ѵ	Ѵ	Ѵ		M	MVSTKQMLNNAQR						2177204	2177202	NC_000913:2177202-2177204	NC_000913:2176353-2177204	2176353	2177198	2177196	NC_000913:2177196-2177198	NC_000913:2177198-2176353	NC_000913:2177187-2177207	GAAAACAAACGACAGGATATGAAAATGTACGTGGTATCGACAAAGCAGATGCTGAACAAC	1	2	13	1	FALSE
448	b2097	Ѵ	Ribo-RET (BL21), INRI	REPARATION	dbTIS	ATG	ATG	ATG	-	fbaB dhnA b2097 JW5344	P0A991	ALF1_ECOLI	Fructose-bisphosphate aldolase class 1 (EC 4.1.2.13) (Fructose-bisphosphate aldolase class I) (FBP aldolase)	1	19	350	350	0					Ѵ	Ѵ			M	MTDIAQLLGKDADNLLQHR						2178564	2178562	NC_000913:2178562-2178564	NC_000913:2177515-2178564	2177515	2178564	2178562	NC_000913:2178562-2178564	NC_000913:2178564-2177515	NC_000913:2178553-2178573	TATCCAATCGGAATTTACGGGAGCATAGTAATGACAGATATTGCGCAGTTGCTTGGCAAA	2	1	8	1	FALSE
449	b2097	Ѵ	Ribo-RET (BL21), INRI	REPARATION	dbTIS	ATG	ATG	ATG	-	fbaB dhnA b2097 JW5344	P0A991	ALF1_ECOLI	Fructose-bisphosphate aldolase class 1 (EC 4.1.2.13) (Fructose-bisphosphate aldolase class I) (FBP aldolase)	2	19	350	350	0				Ѵ					T	TDIAQLLGKDADNLLQHR						2178564	2178562	NC_000913:2178562-2178564	NC_000913:2177515-2178564	2177515	2178564	2178562	NC_000913:2178562-2178564	NC_000913:2178564-2177515	NC_000913:2178553-2178573	TATCCAATCGGAATTTACGGGAGCATAGTAATGACAGATATTGCGCAGTTGCTTGGCAAA	2	1	8	1	FALSE
450	b2097				aTIS	GTG	near-cognate	ATG	-	fbaB dhnA b2097 JW5344	P0A991	ALF1_ECOLI	Fructose-bisphosphate aldolase class 1 (EC 4.1.2.13) (Fructose-bisphosphate aldolase class I) (FBP aldolase)	195	203	350	156	194	N-terminal truncation (194aa)					Ѵ	Ѵ		M	MTVLWAYLR						2178564	2178562	NC_000913:2178562-2178564	NC_000913:2177515-2178564	2177515	2177982	2177980	NC_000913:2177980-2177982	NC_000913:2177982-2177515	NC_000913:2177971-2177991	GCTTTTGAACGTGCGCACGAGCTGGGTATGGTGACAGTGCTGTGGGCCTATTTGCGTAAC	2			0	FALSE
451	b2101	Ѵ		REPARATION	dbTIS	ATG	ATG	ATG	-	ggaR yegW b2101 JW2088	P0ACM5	GGAR_ECOLI	HTH-type transcriptional regulator GgaR (Repressor of glycogen accumulation) (Transcription factor GgaR)	1	15	248	248	0				Ѵ	Ѵ	Ѵ	Ѵ		M	MEQAHTQLIAQLNER	NaN; single H					2182781	2182779	NC_000913:2182779-2182781	NC_000913:2182038-2182781	2182038	2182781	2182779	NC_000913:2182779-2182781	NC_000913:2182781-2182038	NC_000913:2182770-2182790	CCACCAGACTCCCCGGCAGGAAAAAGACAAATGGAACAAGCGCATACCCAGCTGATTGCC	1	2	9	1	FALSE
452	b2113	Ѵ	Ribo-RET, INRI	REPARATION	dbTIS	ATG	ATG	ATG	-	mrp b2113 JW2100	P0AF08	APBC_ECOLI	Iron-sulfur cluster carrier protein	1	14	369	369	0				Ѵ	Ѵ	Ѵ	Ѵ	Ѵ	M	MNEQSQAKSPEALR		23,4120; single H				2194168	2194166	NC_000913:2194166-2194168	NC_000913:2193062-2194168	2193062	2194168	2194166	NC_000913:2194166-2194168	NC_000913:2194168-2193062	NC_000913:2194157-2194177	ATGGTTTATCTATACAAAAAAGGAGTCGGGATGAACGAACAATCCCAGGCCAAATCACCA	0	2	7	3	TRUE
453	b2124	Ѵ	Ribo-RET (BL21)	REPARATION	dbTIS	ATG	ATG	ATG	-	yehS b2124 JW2112	P33355	YEHS_ECOLI	Uncharacterized protein YehS	1	8	156	156	0				Ѵ	Ѵ	Ѵ	Ѵ		M	MLSNDILR	17,4410; single H	0,0260			NaN; single L	2212196	2212194	NC_000913:2212194-2212196	NC_000913:2211729-2212196	2211729	2212196	2212194	NC_000913:2212194-2212196	NC_000913:2212196-2211729	NC_000913:2212185-2212205	CTTTTTGCCTCATCAACACCTGAAGGCCTCATGCTAAGTAACGATATTCTGCGCAGCGTG	1	1	4	1	FALSE
454	b2133	Ѵ	Ribo-RET (BL21), INRI	REPARATION	dbTIS	ATG	ATG	ATG	+	dld b2133 JW2121	P06149	DLD_ECOLI	Quinone-dependent D-lactate dehydrogenase (EC 1.1.5.12) ((R)-lactate:quinone 2-oxidoreductase) (D-lactate dehydrogenase) (D-LDH) (Respiratory D-lactate dehydrogenase)	1	18	571	571	0				Ѵ	Ѵ	Ѵ	Ѵ		M	MSSMTTTDNKAFLNELAR						2222185	2222187	NC_000913:2222185-2222187	NC_000913:2222185-2223897	2223897	2222185	2222187	NC_000913:2222185-2222187	NC_000913:2222185-2223897	NC_000913:2222176-2222196	ATATTTTTTCGCCACCACAAGGAGTGGAAAATGTCTTCCATGACAACAACTGATAATAAA	0	2	7	3	TRUE
455	b2133	Ѵ	Ribo-RET (BL21), INRI	REPARATION	dbTIS	ATG	ATG	ATG	+	dld b2133 JW2121	P06149	DLD_ECOLI	Quinone-dependent D-lactate dehydrogenase (EC 1.1.5.12) ((R)-lactate:quinone 2-oxidoreductase) (D-lactate dehydrogenase) (D-LDH) (Respiratory D-lactate dehydrogenase)	2	18	571	571	0				Ѵ	Ѵ				S	SSMTTTDNKAFLNELAR						2222185	2222187	NC_000913:2222185-2222187	NC_000913:2222185-2223897	2223897	2222185	2222187	NC_000913:2222185-2222187	NC_000913:2222185-2223897	NC_000913:2222176-2222196	ATATTTTTTCGCCACCACAAGGAGTGGAAAATGTCTTCCATGACAACAACTGATAATAAA	0	2	7	3	TRUE
456	b2133				aTIS	ATG	ATG	ATG	+	dld b2133 JW2121	P06149	DLD_ECOLI	Quinone-dependent D-lactate dehydrogenase (EC 1.1.5.12) ((R)-lactate:quinone 2-oxidoreductase) (D-lactate dehydrogenase) (D-LDH) (Respiratory D-lactate dehydrogenase)	4	18	571	568	3	N-terminal truncation (3aa)					Ѵ	Ѵ		M	MTTTDNKAFLNELAR						2222185	2222187	NC_000913:2222185-2222187	NC_000913:2222185-2223897	2223897	2222194	2222196	NC_000913:2222194-2222196	NC_000913:2222194-2223897	NC_000913:2222185-2222205	CGCCACCACAAGGAGTGGAAAATGTCTTCCATGACAACAACTGATAATAAAGCCTTTTTG	0	1	11	2	TRUE
457	b2153	Ѵ	Ribo-RET	REPARATION	dbTIS	ATG	ATG	ATG	-	folE b2153 JW2140	P0A6T5	GCH1_ECOLI	GTP cyclohydrolase 1 (EC 3.5.4.16) (GTP cyclohydrolase I) (GTP-CH-I)	1	18	222	222	0					Ѵ	Ѵ	Ѵ	Ѵ	M	MPSLSKEAALVHEALVAR						2243652	2243650	NC_000913:2243650-2243652	NC_000913:2242987-2243652	2242987	2243652	2243650	NC_000913:2243650-2243652	NC_000913:2243652-2242987	NC_000913:2243641-2243661	GAGGCGTCACACCTGCAGGAGAAATCATAAATGCCATCACTCAGTAAAGAAGCGGCCCTG	2	2	10	2	TRUE
458	b2153	Ѵ	Ribo-RET	REPARATION	dbTIS	ATG	ATG	ATG	-	folE b2153 JW2140	P0A6T5	GCH1_ECOLI	GTP cyclohydrolase 1 (EC 3.5.4.16) (GTP cyclohydrolase I) (GTP-CH-I)	2	18	222	222	0				Ѵ					P	PSLSKEAALVHEALVAR						2243652	2243650	NC_000913:2243650-2243652	NC_000913:2242987-2243652	2242987	2243652	2243650	NC_000913:2243650-2243652	NC_000913:2243652-2242987	NC_000913:2243641-2243661	GAGGCGTCACACCTGCAGGAGAAATCATAAATGCCATCACTCAGTAAAGAAGCGGCCCTG	2	2	10	2	TRUE
459	b2154	Ѵ	Ribo-RET, INRI	REPARATION	dbTIS	ATG	ATG	ATG	+	yeiG b2154 JW2141	P33018	SFGH2_ECOLI	S-formylglutathione hydrolase YeiG (FGH) (EC 3.1.2.12)	1	8	278	278	0				Ѵ	Ѵ				M	MEMLEEHR	18,3647	0,0211				2243910	2243912	NC_000913:2243910-2243912	NC_000913:2243910-2244743	2244743	2243910	2243912	NC_000913:2243910-2243912	NC_000913:2243910-2244743	NC_000913:2243901-2243921	AATTGCAAACAACACAACAAGGAGCCACGCATGGAAATGCTCGAAGAGCACCGCTGTTTT	2	2	7	3	TRUE
460	b2156	Ѵ	Ribo-RET (BL21), INRI	REPARATION	dbTIS	ATG	ATG	ATG	-	lysP cadR b2156 JW2143	P25737	LYSP_ECOLI	Lysine-specific permease LysP (Lysine transporter LysP) (Trigger transporter LysP)	1	15	489	489	0					Ѵ	Ѵ	Ѵ	Ѵ	M	MVSETKTTEAPGLRR						2248532	2248530	NC_000913:2248530-2248532	NC_000913:2247066-2248532	2247066	2248532	2248530	NC_000913:2248530-2248532	NC_000913:2248532-2247066	NC_000913:2248521-2248541	CCTCATTTTTAAGATGGATAGCATTTTTGTATGGTTTCCGAAACTAAAACCACAGAAGCG	1	1	12	0	FALSE
461	b2156	Ѵ	Ribo-RET (BL21), INRI	REPARATION	dbTIS	ATG	ATG	ATG	-	lysP cadR b2156 JW2143	P25737	LYSP_ECOLI	Lysine-specific permease LysP (Lysine transporter LysP) (Trigger transporter LysP)	1	14	489	489	0					Ѵ	Ѵ	Ѵ	Ѵ	M	MVSETKTTEAPGLR						2248532	2248530	NC_000913:2248530-2248532	NC_000913:2247066-2248532	2247066	2248532	2248530	NC_000913:2248530-2248532	NC_000913:2248532-2247066	NC_000913:2248521-2248541	CCTCATTTTTAAGATGGATAGCATTTTTGTATGGTTTCCGAAACTAAAACCACAGAAGCG	1	1	12	0	FALSE
462	b2156	Ѵ	Ribo-RET (BL21), INRI	REPARATION	dbTIS	ATG	ATG	ATG	-	lysP cadR b2156 JW2143	P25737	LYSP_ECOLI	Lysine-specific permease LysP (Lysine transporter LysP) (Trigger transporter LysP)	2	15	489	489	0				Ѵ					V	VSETKTTEAPGLRR						2248532	2248530	NC_000913:2248530-2248532	NC_000913:2247066-2248532	2247066	2248532	2248530	NC_000913:2248530-2248532	NC_000913:2248532-2247066	NC_000913:2248521-2248541	CCTCATTTTTAAGATGGATAGCATTTTTGTATGGTTTCCGAAACTAAAACCACAGAAGCG	1	1	12	0	FALSE
463	b2156	Ѵ	Ribo-RET (BL21), INRI	REPARATION	dbTIS	ATG	ATG	ATG	-	lysP cadR b2156 JW2143	P25737	LYSP_ECOLI	Lysine-specific permease LysP (Lysine transporter LysP) (Trigger transporter LysP)	2	14	489	489	0				Ѵ					V	VSETKTTEAPGLR						2248532	2248530	NC_000913:2248530-2248532	NC_000913:2247066-2248532	2247066	2248532	2248530	NC_000913:2248530-2248532	NC_000913:2248532-2247066	NC_000913:2248521-2248541	CCTCATTTTTAAGATGGATAGCATTTTTGTATGGTTTCCGAAACTAAAACCACAGAAGCG	1	1	12	0	FALSE
464	b2158	Ѵ	Ribo-RET, INRI	REPARATION	dbTIS	ATG	ATG	ATG	+	yeiH b2158 JW2145	P62723	YEIH_ECOLI	UPF0324 inner membrane protein YeiH	2	11	349	349	0		Ѵ		Ѵ					T	TNITLQKQHR						2249717	2249719	NC_000913:2249717-2249719	NC_000913:2249717-2250763	2250763	2249717	2249719	NC_000913:2249717-2249719	NC_000913:2249717-2250763	NC_000913:2249708-2249728	TAACCTTATGCCCGGTTAAAGGAGAGGGTTATGACGAATATCACCTTACAGAAACAACAT	1	3	7	4	TRUE
465	b2169	Ѵ	Ribo-RET (BL21), INRI	REPARATION	dbTIS	ATG	ATG	ATG	-	fruB fpr fruF b2169 JW2156	P69811	PTFAH_ECOLI	Multiphosphoryl transfer protein (MTP) (Diphosphoryl transfer protein) (DTP) (Phosphotransferase FPr protein) (Pseudo-HPr) [Includes: Phosphocarrier protein HPr (Protein H); PTS system fructose-specific EIIA component (EIIA-Fru) (EIII-Fru) (Fructose-specific phosphotransferase enzyme IIA component)]	1	23	376	376	0				Ѵ	Ѵ	Ѵ	Ѵ		M	MFQLSVQDIHPGEKAGDKEEAIR						2263495	2263493	NC_000913:2263493-2263495	NC_000913:2262368-2263495	2262368	2263495	2263493	NC_000913:2263493-2263495	NC_000913:2263495-2262368	NC_000913:2263484-2263504	ATCGTTTCAATTCAGCAAGAGAGGAGAACTATGTTCCAGTTATCCGTACAGGACATCCAT	0	2	6	3	TRUE
466	b2181	Ѵ	Ribo-RET, INRI	REPARATION	dbTIS	GTG	near-cognate	GTG	-	yejG b2181 JW2169	P0AD21	YEJG_ECOLI	Uncharacterized protein YejG	1	11	114	114	0					Ѵ	Ѵ	Ѵ		M	MTSLQLSIVHR						2278237	2278235	NC_000913:2278235-2278237	NC_000913:2277896-2278237	2277896	2278237	2278235	NC_000913:2278235-2278237	NC_000913:2278237-2277896	NC_000913:2278226-2278246	GTGAAGTGAATGTGCTTCCGGGGAAAATAAGTGACTTCATTACAACTCTCAATCGTCCAT	0	1	6	0	FALSE
467	b2185				aTIS	AGA	non-cognate	ATG	+	rplY b2185 JW2173	P68919	RL25_ECOLI	Large ribosomal subunit protein bL25 (50S ribosomal protein L25)	-3	9	94	98	-4	N-terminal extension (4aa)				Ѵ	Ѵ			M	MEKEMFTINAEVR						2282517	2282519	NC_000913:2282517-2282519	NC_000913:2282517-2282798	2282798	2282505	2282507	NC_000913:2282505-2282507	NC_000913:2282505-2282798	NC_000913:2282496-2282516	TGCTGGGTCGCCTGTAGCAGGATTAATTTAAGAGAGAAAGAAATGTTTACTATCAACGCA	2	2	8	1	FALSE
468	b2185	Ѵ	Ribo-RET, INRI	REPARATION	dbTIS	ATG	ATG	ATG	+	rplY b2185 JW2173	P68919	RL25_ECOLI	Large ribosomal subunit protein bL25 (50S ribosomal protein L25)	1	9	94	94	0				Ѵ	Ѵ	Ѵ	Ѵ	Ѵ	M	MFTINAEVR	16,4406	0,0332		17,8960	NaN; single L	2282517	2282519	NC_000913:2282517-2282519	NC_000913:2282517-2282798	2282798	2282517	2282519	NC_000913:2282517-2282519	NC_000913:2282517-2282798	NC_000913:2282508-2282528	TGTAGCAGGATTAATTTAAGAGAGAAAGAAATGTTTACTATCAACGCAGAAGTACGTAAA	2			0	FALSE
469	b2186	Ѵ	Ribo-RET, INRI	REPARATION	dbTIS	ATG	ATG	ATG	-	yejK b2186 JW2174	P33920	NDPA_ECOLI	Nucleoid-associated protein YejK	1	16	335	335	0					Ѵ	Ѵ	Ѵ	Ѵ	M	MSLDINQIALHQLIKR						2283947	2283945	NC_000913:2283945-2283947	NC_000913:2282943-2283947	2282943	2283947	2283945	NC_000913:2283945-2283947	NC_000913:2283947-2282943	NC_000913:2283936-2283956	ATACCGCCCGGTCTTAAAGGAGAGTTTATCATGAGTCTGGATATCAACCAGATTGCTCTG	1	2	9	3	TRUE
470	b2186	Ѵ	Ribo-RET, INRI	REPARATION	dbTIS	ATG	ATG	ATG	-	yejK b2186 JW2174	P33920	NDPA_ECOLI	Nucleoid-associated protein YejK	2	16	335	335	0				Ѵ					S	SLDINQIALHQLIKR						2283947	2283945	NC_000913:2283945-2283947	NC_000913:2282943-2283947	2282943	2283947	2283945	NC_000913:2283945-2283947	NC_000913:2283947-2282943	NC_000913:2283936-2283956	ATACCGCCCGGTCTTAAAGGAGAGTTTATCATGAGTCTGGATATCAACCAGATTGCTCTG	1	2	9	3	TRUE
471	b2193	Ѵ	Ribo-RET, INRI	REPARATION	dbTIS	ATG	ATG	ATG	+	narP b2193 JW2181	P31802	NARP_ECOLI	Nitrate/nitrite response regulator protein NarP	1	19	215	215	0					Ѵ	Ѵ	Ѵ		M	MPEATPFQVMIVDDHPLMR	16,2649; single H					2290500	2290502	NC_000913:2290500-2290502	NC_000913:2290500-2291144	2291144	2290500	2290502	NC_000913:2290500-2290502	NC_000913:2290500-2291144	NC_000913:2290491-2290511	ATGATTCTAATAAAACCTCAGGAGACTACTATGCCTGAAGCAACACCTTTTCAGGTGATG	2	2	7	2	TRUE
472	b2193	Ѵ	Ribo-RET, INRI	REPARATION	dbTIS	ATG	ATG	ATG	+	narP b2193 JW2181	P31802	NARP_ECOLI	Nitrate/nitrite response regulator protein NarP	2	19	215	215	0				Ѵ	Ѵ				P	PEATPFQVMIVDDHPLMR		0,0536; single L				2290500	2290502	NC_000913:2290500-2290502	NC_000913:2290500-2291144	2291144	2290500	2290502	NC_000913:2290500-2290502	NC_000913:2290500-2291144	NC_000913:2290491-2290511	ATGATTCTAATAAAACCTCAGGAGACTACTATGCCTGAAGCAACACCTTTTCAGGTGATG	2	2	7	2	TRUE
473	b2213	Ѵ		REPARATION	dbTIS	ATG	ATG	ATG	-	ada b2213 JW2201	P06134	ADA_ECOLI	Bifunctional transcriptional activator/DNA repair enzyme Ada (Regulatory protein of adaptive response) [Includes: Methylphosphotriester-DNA--protein-cysteine S-methyltransferase (EC 2.1.1.n11) (Methylphosphotriester-DNA methyltransferase); Methylated-DNA--protein-cysteine methyltransferase (EC 2.1.1.63) (O6-methylguanine-DNA alkyltransferase)]	1	12	354	354	0					Ѵ	Ѵ	Ѵ		M	MKKATCLTDDQR						2310405	2310403	NC_000913:2310403-2310405	NC_000913:2309344-2310405	2309344	2310405	2310403	NC_000913:2310403-2310405	NC_000913:2310405-2309344	NC_000913:2310394-2310414	TAAAGGCTATCCTTAACCAGGGAGCTGATTATGAAAAAAGCCACATGCTTAACTGACGAT	2	2	7	1	FALSE
474	b2216				aTIS	CTG	near-cognate	ATG	+	rcsD yojN yojP yojQ b2216 JW2204	P39838	RCSD_ECOLI	Phosphotransferase RcsD (EC 2.7.2.-) (Phosphotransfer intermediate RcsD)	552	563	890	339	551	N-terminal truncation (551aa)				Ѵ	Ѵ	Ѵ		M	MINNHLKAHDMR						2313488	2313490	NC_000913:2313488-2313490	NC_000913:2313488-2316157	2316157	2315141	2315143	NC_000913:2315141-2315143	NC_000913:2315141-2316157	NC_000913:2315132-2315152	CCTGCCATCAAGCGTAAAGGTCTGCAACTGCTGATTAACAATCATCTGAAAGCACACGAT	1	1	10	1	FALSE
475	b2217	Ѵ	Ribo-RET, INRI	REPARATION	dbTIS	ATG	ATG	ATG	+	rcsB b2217 JW2205	P0DMC7	RCSB_ECOLI	Transcriptional regulatory protein RcsB (Capsular synthesis regulator component B)	1	20	216	216	0				Ѵ	Ѵ				M	MNNMNVIIADDHPIVLFGIR						2316177	2316179	NC_000913:2316177-2316179	NC_000913:2316177-2316824	2316824	2316177	2316179	NC_000913:2316177-2316179	NC_000913:2316177-2316824	NC_000913:2316168-2316188	AGAGCTTGCTGTAGCAAGGTAGCCTATTACATGAACAATATGAACGTAATTATTGCCGAT	2	1	11	1	FALSE
476	b2217				aTIS	AAG	near-cognate	ATG	+	rcsB b2217 JW2205	P0DMC7	RCSB_ECOLI	Transcriptional regulatory protein RcsB (Capsular synthesis regulator component B)	149	160	216	68	148	N-terminal truncation (148aa)					Ѵ	Ѵ		M	MRLSPKESEVLR						2316177	2316179	NC_000913:2316177-2316179	NC_000913:2316177-2316824	2316824	2316621	2316623	NC_000913:2316621-2316623	NC_000913:2316621-2316824	NC_000913:2316612-2316632	GAAAAAATCAGTGCTGGTGGTTACGGTGACAAGCGTCTCTCGCCAAAAGAGAGTGAAGTT	2			0	FALSE
477	b2218	Ѵ	Ribo-RET (BL21)	REPARATION	dbTIS	TTG	near-cognate	TTG	-	rcsC b2218 JW5917/JW5920	P0DMC5	RCSC_ECOLI	Sensor histidine kinase RcsC (EC 2.7.13.3) (Capsular synthesis regulator component C)	1	8	949	949	0				Ѵ	Ѵ				M	MKYLASFR						2319876	2319874	NC_000913:2319874-2319876	NC_000913:2317030-2319876	2317030	2319876	2319874	NC_000913:2319874-2319876	NC_000913:2319876-2317030	NC_000913:2319865-2319885	ATCGGTCACCTGAGGCGGAGCTTCGCCCCTTTGAAATACCTTGCTTCTTTTCGTACAACC	2	2	11	2	TRUE
478	b2232	Ѵ	Ribo-RET, INRI		dbTIS	ATG	ATG	ATG	+	ubiG pufX yfaB b2232 JW2226	P17993	UBIG_ECOLI	Ubiquinone biosynthesis O-methyltransferase (2-octaprenyl-6-hydroxyphenol methylase) (EC 2.1.1.222) (3-demethylubiquinone-8 3-O-methyltransferase) (EC 2.1.1.64)	1	26	240	240	0				Ѵ	Ѵ	Ѵ			M	MNAEKSPVNHNVDHEEIAKFEAVASR						2339567	2339569	NC_000913:2339567-2339569	NC_000913:2339567-2340286	2340286	2339567	2339569	NC_000913:2339567-2339569	NC_000913:2339567-2340286	NC_000913:2339558-2339578	TGTCTTGCCAATTACGGAGTAGAAGTGCCAATGAATGCCGAAAAATCGCCGGTAAACCAT	1	1	12	1	FALSE
479	b2234	Ѵ	Ribo-RET, INRI	REPARATION	dbTIS	ATG	ATG	ATG	+	nrdA dnaF b2234 JW2228	P00452	RIR1_ECOLI	Ribonucleoside-diphosphate reductase 1 subunit alpha (EC 1.17.4.1) (Protein B1) (Ribonucleoside-diphosphate reductase 1 R1 subunit) (Ribonucleotide reductase 1)	1	10	761	761	0				Ѵ	Ѵ	Ѵ	Ѵ	Ѵ	M	MNQNLLVTKR						2344865	2344867	NC_000913:2344865-2344867	NC_000913:2344865-2347147	2347147	2344865	2344867	NC_000913:2344865-2344867	NC_000913:2344865-2347147	NC_000913:2344856-2344876	GAAAGAATTCCAAAAACAGGTACGACATACATGAATCAGAATCTGCTGGTGACAAAGCGC	1	1	10	0	FALSE
480	b2240	Ѵ	Ribo-RET (BL21), INRI		dbTIS	ATG	ATG	ATG	-	glpT b2240 JW2234	P08194	GLPT_ECOLI	Glycerol-3-phosphate transporter (G-3-P transporter) (G-3-P permease)	1	13	452	452	0				Ѵ	Ѵ	Ѵ	Ѵ	Ѵ	M	MLSIFKPAPHKAR						2352374	2352372	NC_000913:2352372-2352374	NC_000913:2351019-2352374	2351019	2352374	2352372	NC_000913:2352372-2352374	NC_000913:2352374-2351019	NC_000913:2352363-2352383	AAATAAGACCACGGGCCACGGAGGCTATCAATGTTGAGTATTTTTAAACCAGCGCCACAC	1	2	8	2	TRUE
481	b2245	Ѵ	Ribo-RET (BL21), INRI	REPARATION	dbTIS	ATG	ATG	ATG	-	rhmA yfaU b2245 JW2239	P76469	RHMA_ECOLI	2-keto-3-deoxy-L-rhamnonate aldolase (KDR aldolase) (EC 4.1.2.53) (2-dehydro-3-deoxyrhamnonate aldolase) (2-keto-3-deoxy acid sugar aldolase)	1	12	267	267	0				Ѵ	Ѵ				M	MNALLSNPFKER						2358845	2358843	NC_000913:2358843-2358845	NC_000913:2358045-2358845	2358045	2358845	2358843	NC_000913:2358843-2358845	NC_000913:2358845-2358045	NC_000913:2358834-2358854	GGCACATCATTAAATAGGTTAAGGAACACGATGAACGCATTATTAAGCAATCCCTTTAAA	1	3	6	2	TRUE
482	b2264				dbTIS	ATG	ATG	ATG	-	menD b2264 JW5374	P17109	MEND_ECOLI	2-succinyl-5-enolpyruvyl-6-hydroxy-3-cyclohexene-1-carboxylate synthase (SEPHCHC synthase) (EC 2.2.1.9) (Menaquinone biosynthesis protein MenD)	2	8	556	556	0				Ѵ					S	SVSAFNR						2379259	2379257	NC_000913:2379257-2379259	NC_000913:2377592-2379259	2377592	2379259	2379257	NC_000913:2379257-2379259	NC_000913:2379259-2377592	NC_000913:2379248-2379268	TTAGCCGCAATATTGATACCGGACAAACTCATGTCAGTAAGCGCATTTAACCGACGCTGG	0	1	7	0	FALSE
483	b2266	Ѵ	Ribo-RET, INRI	REPARATION	dbTIS	ATG	ATG	ATG	-	elaB yfbD b2266 JW2261	P0AEH5	ELAB_ECOLI	Protein ElaB	1	9	101	101	0						Ѵ	Ѵ		M	MSNQFGDTR	17,4530					2381027	2381025	NC_000913:2381025-2381027	NC_000913:2380725-2381027	2380725	2381027	2381025	NC_000913:2381025-2381027	NC_000913:2381027-2380725	NC_000913:2381016-2381036	TGACAGGTTTTACGCAAATGGAGAACGAGAATGTCTAATCAGTTTGGTGATACACGTATC	1	1	8	1	FALSE
484	b2285	Ѵ	Ribo-RET (BL21)	REPARATION	dbTIS	ATG	ATG	ATG	-	nuoE b2285 JW2280	P0AFD1	NUOE_ECOLI	NADH-quinone oxidoreductase subunit E (EC 7.1.1.-) (NADH dehydrogenase I subunit E) (NDH-1 subunit E) (NUO5)	1	19	166	166	0				Ѵ	Ѵ	Ѵ		Ѵ	M	MHENQQPQTEAFELSAAER	NaN; single H	0,0303; single L				2402052	2402050	NC_000913:2402050-2402052	NC_000913:2401555-2402052	2401555	2402052	2402050	NC_000913:2402050-2402052	NC_000913:2402052-2401555	NC_000913:2402041-2402061	TTTTGTTATGTCAGATGTGGACCGCTAATTATGCACGAGAATCAACAACCACAAACCGAG	2	1	9	0	FALSE
485	b2286	Ѵ	Ribo-RET (BL21)		dbTIS	ATG	ATG	ATG	-	nuoC nuoCD nuoD b2286 JW5375	P33599	NUOCD_ECOLI	NADH-quinone oxidoreductase subunit C/D (EC 7.1.1.-) (NADH dehydrogenase I subunit C/D) (NDH-1 subunit C/D) (NUO3/NUO4)	1	14	596	596	0						Ѵ	Ѵ	Ѵ	M	MTDLTAQEPAWQTR	17,4690					2403845	2403843	NC_000913:2403843-2403845	NC_000913:2402058-2403845	2402058	2403845	2403843	NC_000913:2403843-2403845	NC_000913:2403845-2402058	NC_000913:2403834-2403854	CACCACGGACCATTTGCAATGGTGAACAATATGACCGACTTAACCGCGCAAGAACCCGCC	1			0	FALSE
486	b2286	Ѵ	Ribo-RET (BL21)		dbTIS	ATG	ATG	ATG	-	nuoC nuoCD nuoD b2286 JW5375	P33599	NUOCD_ECOLI	NADH-quinone oxidoreductase subunit C/D (EC 7.1.1.-) (NADH dehydrogenase I subunit C/D) (NDH-1 subunit C/D) (NUO3/NUO4)	2	14	596	596	0				Ѵ					T	TDLTAQEPAWQTR		NaN; single L				2403845	2403843	NC_000913:2403843-2403845	NC_000913:2402058-2403845	2402058	2403845	2403843	NC_000913:2403843-2403845	NC_000913:2403845-2402058	NC_000913:2403834-2403854	CACCACGGACCATTTGCAATGGTGAACAATATGACCGACTTAACCGCGCAAGAACCCGCC	1			0	FALSE
487	b2287	Ѵ	Ribo-RET, INRI	REPARATION	dbTIS	ATG	ATG	ATG	-	nuoB b2287 JW5875	P0AFC7	NUOB_ECOLI	NADH-quinone oxidoreductase subunit B (EC 7.1.1.-) (NADH dehydrogenase I subunit B) (NDH-1 subunit B) (NUO2)	1	7	220	220	0				Ѵ	Ѵ	Ѵ	Ѵ	Ѵ	M	MDYTLTR				NaN	0,0868	2404613	2404611	NC_000913:2404611-2404613	NC_000913:2403954-2404613	2403954	2404613	2404611	NC_000913:2404611-2404613	NC_000913:2404613-2403954	NC_000913:2404602-2404622	AATCGTCAACGCTAACCGCGAGGCATTAAGATGGATTATACGCTCACCCGCATAGATCCC	1	1	7	1	FALSE
488	b2291	Ѵ	Ribo-RET (BL21)	REPARATION	dbTIS	ATG	ATG	ATG	+	yfbR b2291 JW2288	P76491	5DNU_ECOLI	5'-deoxynucleotidase YfbR (EC 3.1.3.89) (5'-deoxyribonucleotidase) (Nucleoside 5'-monophosphate phosphohydrolase)	1	12	199	199	0				Ѵ	Ѵ				M	MKQSHFFAHLSR						2408862	2408864	NC_000913:2408862-2408864	NC_000913:2408862-2409458	2409458	2408862	2408864	NC_000913:2408862-2408864	NC_000913:2408862-2409458	NC_000913:2408853-2408873	CCTGATGATGTCATCATACGTAAGGTCACTATGAAACAGAGCCATTTTTTTGCCCATCTC	2	1	5	1	FALSE
489	b2294	Ѵ	Ribo-RET, INRI	REPARATION	dbTIS	ATG	ATG	ATG	-	yfbU b2294 JW2291	P0A8W8	YFBU_ECOLI	UPF0304 protein YfbU	1	8	164	164	0				Ѵ	Ѵ				M	MEMTNAQR	15,6305	NaN; single L			0,0152	2412594	2412592	NC_000913:2412592-2412594	NC_000913:2412103-2412594	2412103	2412594	2412592	NC_000913:2412592-2412594	NC_000913:2412594-2412103	NC_000913:2412583-2412603	CACCGTAGTAGAGTGATACAGGAGTCAACAATGGAAATGACCAACGCGCAACGTCTTATT	2	2	7	2	TRUE
490	b2298	Ѵ	INRI		dbTIS	ATG	ATG	ATG	+	yfcC b2298 JW2295	P39263	YFCC_ECOLI	Putative basic amino acid antiporter YfcC	1	12	506	506	0					Ѵ	Ѵ	Ѵ	Ѵ	M	MSAITESKPTRR						2417081	2417083	NC_000913:2417081-2417083	NC_000913:2417081-2418598	2418598	2417081	2417083	NC_000913:2417081-2417083	NC_000913:2417081-2418598	NC_000913:2417072-2417092	CTTTGTTTTGTGCAAGGGAATATTTGCGCTATGTCCGCAATCACTGAATCCAAACCAACA	1	2	11	1	FALSE
491	b2298	Ѵ	INRI		dbTIS	ATG	ATG	ATG	+	yfcC b2298 JW2295	P39263	YFCC_ECOLI	Putative basic amino acid antiporter YfcC	1	11	506	506	0						Ѵ	Ѵ	Ѵ	M	MSAITESKPTR						2417081	2417083	NC_000913:2417081-2417083	NC_000913:2417081-2418598	2418598	2417081	2417083	NC_000913:2417081-2417083	NC_000913:2417081-2418598	NC_000913:2417072-2417092	CTTTGTTTTGTGCAAGGGAATATTTGCGCTATGTCCGCAATCACTGAATCCAAACCAACA	1	2	11	1	FALSE
492	b2298	Ѵ	INRI		dbTIS	ATG	ATG	ATG	+	yfcC b2298 JW2295	P39263	YFCC_ECOLI	Putative basic amino acid antiporter YfcC	2	11	506	506	0				Ѵ					S	SAITESKPTR						2417081	2417083	NC_000913:2417081-2417083	NC_000913:2417081-2418598	2418598	2417081	2417083	NC_000913:2417081-2417083	NC_000913:2417081-2418598	NC_000913:2417072-2417092	CTTTGTTTTGTGCAAGGGAATATTTGCGCTATGTCCGCAATCACTGAATCCAAACCAACA	1	2	11	1	FALSE
493	b2303	Ѵ	Ribo-RET, INRI	REPARATION	dbTIS	ATG	ATG	ATG	+	folX b2303 JW2300	P0AC19	FOLX_ECOLI	Dihydroneopterin triphosphate 2'-epimerase (EC 5.1.99.7) (D-erythro-7,8-dihydroneopterin triphosphate epimerase)	1	9	120	120	0					Ѵ	Ѵ	Ѵ	Ѵ	M	MAQPAAIIR	17,6320; single H					2421325	2421327	NC_000913:2421325-2421327	NC_000913:2421325-2421684	2421684	2421325	2421327	NC_000913:2421325-2421327	NC_000913:2421325-2421684	NC_000913:2421316-2421336	CATCCTAAGTAAAACAACGGAGAACCTGCAATGGCACAACCTGCCGCTATTATTCGTATA	0	1	9	1	FALSE
494	b2304	Ѵ	Ribo-RET	REPARATION	dbTIS	ATG	ATG	ATG	+	yfcH b2304 JW2301	P77775	YFCH_ECOLI	Epimerase family protein YfcH	1	14	297	297	0				Ѵ	Ѵ				M	MNIVITGGTGLIGR						2421708	2421710	NC_000913:2421708-2421710	NC_000913:2421708-2422598	2422598	2421708	2421710	NC_000913:2421708-2421710	NC_000913:2421708-2422598	NC_000913:2421699-2421719	GCAGCGTTAATCGCCATATCGGGAGGCTGCATGAACATAGTGATCACCGGAGGGACAGGA	2	2	6	2	TRUE
495	b2306	Ѵ	Ribo-RET (BL21), INRI	REPARATION	dbTIS	ATG	ATG	ATG	-	hisP b2306 JW2303	P07109	HISP_ECOLI	Histidine/lysine/arginine/ornithine transport ATP-binding protein HisP (EC 7.4.2.1)	1	14	257	257	0					Ѵ	Ѵ	Ѵ		M	MSENKLNVIDLHKR						2424509	2424507	NC_000913:2424507-2424509	NC_000913:2423739-2424509	2423739	2424509	2424507	NC_000913:2424507-2424509	NC_000913:2424509-2423739	NC_000913:2424498-2424518	TGAAACCTTCTTCAACGCACTGAGAATACGATGTCCGAGAATAAATTAAACGTTATCGAT	1			0	FALSE
496	b2306	Ѵ	Ribo-RET (BL21), INRI	REPARATION	dbTIS	ATG	ATG	ATG	-	hisP b2306 JW2303	P07109	HISP_ECOLI	Histidine/lysine/arginine/ornithine transport ATP-binding protein HisP (EC 7.4.2.1)	2	14	257	257	0				Ѵ					S	SENKLNVIDLHKR						2424509	2424507	NC_000913:2424507-2424509	NC_000913:2423739-2424509	2423739	2424509	2424507	NC_000913:2424507-2424509	NC_000913:2424509-2423739	NC_000913:2424498-2424518	TGAAACCTTCTTCAACGCACTGAGAATACGATGTCCGAGAATAAATTAAACGTTATCGAT	1			0	FALSE
497	b2314	Ѵ	Ribo-RET, INRI	REPARATION	dbTIS	GTG	near-cognate	GTG	-	dedD b2314 JW5378	P09549	DEDD_ECOLI	Cell division protein DedD	1	8	220	220	0					Ѵ	Ѵ	Ѵ		M	MASKFQNR						2431684	2431682	NC_000913:2431682-2431684	NC_000913:2431025-2431684	2431025	2431684	2431682	NC_000913:2431682-2431684	NC_000913:2431684-2431025	NC_000913:2431673-2431693	TCATGGAAGTGATTGACGCGAGGAGAAGCGGTGGCAAGTAAGTTTCAGAATCGGTTAGTG	0	2	7	3	TRUE
498	b2314	Ѵ	Ribo-RET, INRI	REPARATION	dbTIS	GTG	near-cognate	GTG	-	dedD b2314 JW5378	P09549	DEDD_ECOLI	Cell division protein DedD	2	8	220	220	0				Ѵ					A	ASKFQNR						2431684	2431682	NC_000913:2431682-2431684	NC_000913:2431025-2431684	2431025	2431684	2431682	NC_000913:2431682-2431684	NC_000913:2431684-2431025	NC_000913:2431673-2431693	TCATGGAAGTGATTGACGCGAGGAGAAGCGGTGGCAAGTAAGTTTCAGAATCGGTTAGTG	0	2	7	3	TRUE
499	b2320	Ѵ	Ribo-RET, INRI	REPARATION	dbTIS	GTG	near-cognate	GTG	-	pdxB b2320 JW2317	P05459	PDXB_ECOLI	Erythronate-4-phosphate dehydrogenase (EC 1.1.1.290)	1	13	378	378	0				Ѵ	Ѵ	Ѵ	Ѵ	Ѵ	M	MKILVDENMPYAR						2437851	2437849	NC_000913:2437849-2437851	NC_000913:2436718-2437851	2436718	2437851	2437849	NC_000913:2437849-2437851	NC_000913:2437851-2436718	NC_000913:2437840-2437860	TAACTCTCGTCTCATACAGGTAACACAAACGTGAAAATCCTTGTTGATGAAAATATGCCT	2	1	10	0	FALSE
500	b2324	Ѵ		REPARATION	dbTIS	GTG	near-cognate	GTG	+	mnmC yfcK b2324 JW5380	P77182	MNMC_ECOLI	tRNA 5-methylaminomethyl-2-thiouridine biosynthesis bifunctional protein MnmC (tRNA mnm(5)s(2)U biosynthesis bifunctional protein) [Includes: tRNA (mnm(5)s(2)U34)-methyltransferase (EC 2.1.1.61); FAD-dependent cmnm(5)s(2)U34 oxidoreductase (EC 1.5.-.-)]	1	22	668	668	0				Ѵ					M	MKHYSIQPANLEFNAEGTPVSR						2441764	2441766	NC_000913:2441764-2441766	NC_000913:2441764-2443767	2443767	2441764	2441766	NC_000913:2441764-2441766	NC_000913:2441764-2443767	NC_000913:2441755-2441775	GAGCCACCGCCTGTAAGACGAGTAACTTACGTGAAACACTACTCCATACAACCTGCCAAC	0			0	FALSE
501	b2325	Ѵ	Ribo-RET (BL21), INRI	REPARATION	dbTIS	ATG	ATG	ATG	-	yfcL b2325 JW2322	P64540	YFCL_ECOLI	Uncharacterized protein YfcL	1	8	92	92	0				Ѵ	Ѵ	Ѵ	Ѵ	Ѵ	M	MIAEFESR	14,6348	0,0219		NaN; single H	0,0188	2444169	2444167	NC_000913:2444167-2444169	NC_000913:2443894-2444169	2443894	2444169	2444167	NC_000913:2444167-2444169	NC_000913:2444169-2443894	NC_000913:2444158-2444178	CAGCGCCACGTTTTACAATGAGGAAAGAAGATGATCGCGGAGTTTGAATCACGCATTCTG	2	2	7	2	TRUE
502	b2329				aTIS	GTG	near-cognate	ATG	-	aroC b2329 JW2326	P12008	AROC_ECOLI	Chorismate synthase (CS) (EC 4.2.3.5) (5-enolpyruvylshikimate-3-phosphate phospholyase) (EPSP phospholyase)	0	11	361	362	-1	N-terminal extension (1aa)				Ѵ	Ѵ	Ѵ		M	MMAGNTIGQLFR						2447473	2447471	NC_000913:2447471-2447473	NC_000913:2446391-2447473	2446391	2447476	2447474	NC_000913:2447474-2447476	NC_000913:2447476-2446391	NC_000913:2447465-2447485	TAAACACGCAAACACAACAATAACGGAGCCGTGATGGCTGGAAACACAATTGGACAACTC	0	1	3	1	FALSE
503	b2329	Ѵ	Ribo-RET (BL21), INRI	REPARATION	dbTIS	ATG	ATG	ATG	-	aroC b2329 JW2326	P12008	AROC_ECOLI	Chorismate synthase (CS) (EC 4.2.3.5) (5-enolpyruvylshikimate-3-phosphate phospholyase) (EPSP phospholyase)	1	11	361	361	0					Ѵ	Ѵ	Ѵ	Ѵ	M	MAGNTIGQLFR	17,6256			NaN; single H		2447473	2447471	NC_000913:2447471-2447473	NC_000913:2446391-2447473	2446391	2447473	2447471	NC_000913:2447471-2447473	NC_000913:2447473-2446391	NC_000913:2447462-2447482	ACACGCAAACACAACAATAACGGAGCCGTGATGGCTGGAAACACAATTGGACAACTCTTT	0	1	6	1	FALSE
504	b2329	Ѵ	Ribo-RET (BL21), INRI	REPARATION	dbTIS	ATG	ATG	ATG	-	aroC b2329 JW2326	P12008	AROC_ECOLI	Chorismate synthase (CS) (EC 4.2.3.5) (5-enolpyruvylshikimate-3-phosphate phospholyase) (EPSP phospholyase)	2	11	361	361	0				Ѵ					A	AGNTIGQLFR		0,0359				2447473	2447471	NC_000913:2447471-2447473	NC_000913:2446391-2447473	2446391	2447473	2447471	NC_000913:2447471-2447473	NC_000913:2447473-2446391	NC_000913:2447462-2447482	ACACGCAAACACAACAATAACGGAGCCGTGATGGCTGGAAACACAATTGGACAACTCTTT	0	1	6	1	FALSE
505	b2331	Ѵ	Ribo-RET, INRI	REPARATION	dbTIS	ATG	ATG	ATG	+	smrB yfcN b2331 JW2328	P0A8B2	SMRB_ECOLI	Ribosome rescue factor SmrB (EC 3.1.-.-)	1	16	183	183	0				Ѵ	Ѵ				M	MKKKTTLSEEDQALFR						2448606	2448608	NC_000913:2448606-2448608	NC_000913:2448606-2449154	2449154	2448606	2448608	NC_000913:2448606-2448608	NC_000913:2448606-2449154	NC_000913:2448597-2448617	TGTAGGAAAATTAGAAATAGAGACAGATAAATGAAAAAGAAAACAACACTTAGCGAGGAG	2			0	FALSE
506	b2340	Ѵ	Ribo-RET	REPARATION	dbTIS	ATG	ATG	ATG	-	sixA yfcW b2340 JW2337	P76502	SIXA_ECOLI	Phosphohistidine phosphatase SixA (EC 3.1.3.-) (RX6)	1	7	161	161	0				Ѵ	Ѵ	Ѵ	Ѵ		M	MQVFIMR						2456812	2456810	NC_000913:2456810-2456812	NC_000913:2456330-2456812	2456330	2456812	2456810	NC_000913:2456810-2456812	NC_000913:2456812-2456330	NC_000913:2456801-2456821	GGCGAATCTGGTTAACAAAAGCGGTGCAATATGCAAGTTTTTATCATGCGTCACGGCGAC	0			0	FALSE
507	b2342	Ѵ	INRI	REPARATION	dbTIS	ATG	ATG	ATG	-	fadI yfcY b2342 JW2339	P76503	FADI_ECOLI	3-ketoacyl-CoA thiolase FadI (EC 2.3.1.16) (ACSs) (Acetyl-CoA acyltransferase) (Acyl-CoA ligase) (Beta-ketothiolase) (Fatty acid oxidation complex subunit beta)	1	10	436	436	0					Ѵ	Ѵ	Ѵ		M	MGQVLPLVTR						2460469	2460467	NC_000913:2460467-2460469	NC_000913:2459162-2460469	2459162	2460469	2460467	NC_000913:2460467-2460469	NC_000913:2460469-2459162	NC_000913:2460458-2460478	ACTTTATTTATTTTTTTACAGGGGAGTGTTATGGGTCAGGTTTTACCGCTGGTTACCCGC	0	2	8	1	FALSE
508	b2343	Ѵ	Ribo-RET, INRI	REPARATION	dbTIS	ATG	ATG	ATG	-	yfcZ b2343 JW2340	P0AD33	YFCZ_ECOLI	UPF0381 protein YfcZ	1	32	94	94	0						Ѵ			M	MSKCSADETPVCCCMDVGTIMDNSDCTASYSR						2460934	2460932	NC_000913:2460932-2460934	NC_000913:2460653-2460934	2460653	2460934	2460932	NC_000913:2460932-2460934	NC_000913:2460934-2460653	NC_000913:2460923-2460943	CCTTGGGTGCACATACAGAGGAAATCAACGATGAGTAAATGTAGTGCTGATGAAACCCCG	0	2	8	2	TRUE
509	b2343				aTIS	ATG	ATG	ATG	-	yfcZ b2343 JW2340	P0AD33	YFCZ_ECOLI	UPF0381 protein YfcZ	15	32	94	80	14	N-terminal truncation (14aa)				Ѵ	Ѵ	Ѵ		M	MDVGTIMDNSDCTASYSR	19,2620					2460934	2460932	NC_000913:2460932-2460934	NC_000913:2460653-2460934	2460653	2460892	2460890	NC_000913:2460890-2460892	NC_000913:2460892-2460653	NC_000913:2460881-2460901	AGTGCTGATGAAACCCCGGTTTGCTGCTGTATGGATGTTGGCACCATTATGGACAACTCC	0			0	FALSE
510	b2349	Ѵ		REPARATION	dbTIS	ATG	ATG	ATG	+	intS intC yfdB b2349 JW2345	P37326	INTS_ECOLI	Prophage integrase IntS (Putative prophage CPS-53 integrase)	1	18	385	385	0				Ѵ	Ѵ				M	MLTVKQIEAAKPKEKPYR						2466545	2466547	NC_000913:2466545-2466547	NC_000913:2466545-2467699	2467699	2466545	2466547	NC_000913:2466545-2466547	NC_000913:2466545-2467699	NC_000913:2466536-2466556	AAAATAATTTTACCCACCGGATTTTTACCCATGCTCACCGTTAAGCAGATTGAAGCAGCA	1	1	9	0	FALSE
511	b2369	Ѵ	Ribo-RET, INRI	REPARATION	dbTIS	ATG	ATG	ATG	+	evgA b2369 JW2366	P0ACZ4	EVGA_ECOLI	DNA-binding transcriptional activator EvgA	1	17	204	204	0				Ѵ	Ѵ	Ѵ	Ѵ		M	MNAIIIDDHPLAIAAIR	NaN; single H	0,0345; single L				2483755	2483757	NC_000913:2483755-2483757	NC_000913:2483755-2484366	2484366	2483755	2483757	NC_000913:2483755-2483757	NC_000913:2483755-2484366	NC_000913:2483746-2483766	GGAGATGCTTCATTGCAAAGGGAATAATCTATGAACGCAATAATTATTGATGACCATCCT	0	2	7	1	FALSE
512	b2388	Ѵ	Ribo-RET, INRI	REPARATION	dbTIS	ATG	ATG	ATG	-	glk b2388 JW2385	P0A6V8	GLK_ECOLI	Glucokinase (EC 2.7.1.2) (Glucose kinase)	1	16	321	321	0				Ѵ	Ѵ	Ѵ	Ѵ		M	MTKYALVGDVGGTNAR						2509426	2509424	NC_000913:2509424-2509426	NC_000913:2508464-2509426	2508464	2509426	2509424	NC_000913:2509424-2509426	NC_000913:2509426-2508464	NC_000913:2509415-2509435	TTATTTTGACTTTAGCGGAGCAGTTGAAGAATGACAAAGTATGCATTAGTCGGTGATGTG	0	1	11	1	FALSE
513	b2388	Ѵ	Ribo-RET, INRI	REPARATION	dbTIS	ATG	ATG	ATG	-	glk b2388 JW2385	P0A6V8	GLK_ECOLI	Glucokinase (EC 2.7.1.2) (Glucose kinase)	2	16	321	321	0				Ѵ					T	TKYALVGDVGGTNAR						2509426	2509424	NC_000913:2509424-2509426	NC_000913:2508464-2509426	2508464	2509426	2509424	NC_000913:2509424-2509426	NC_000913:2509426-2508464	NC_000913:2509415-2509435	TTATTTTGACTTTAGCGGAGCAGTTGAAGAATGACAAAGTATGCATTAGTCGGTGATGTG	0	1	11	1	FALSE
514	b2411	Ѵ	Ribo-RET	REPARATION	dbTIS	ATG	ATG	ATG	-	ligA dnaL lig lop pdeC b2411 JW2403	P15042	DNLJ_ECOLI	DNA ligase (EC 6.5.1.2) (Polydeoxyribonucleotide synthase [NAD(+)])	1	12	671	671	0				Ѵ	Ѵ	Ѵ	Ѵ	Ѵ	M	MESIEQQLTELR	8,4001	0,0190; single L		NaN; single H		2530176	2530174	NC_000913:2530174-2530176	NC_000913:2528164-2530176	2528164	2530176	2530174	NC_000913:2530174-2530176	NC_000913:2530176-2528164	NC_000913:2530165-2530185	GTCGGGGGTTTTTAGCATTGATGGTGCGATATGGAATCAATCGAACAACAACTGACAGAA	2			0	FALSE
515	b2413	Ѵ	Ribo-RET, INRI	REPARATION	dbTIS	ATG	ATG	ATG	+	cysZ b2413 JW2406	P0A6J3	CYSZ_ECOLI	Sulfate transporter CysZ	1	10	253	253	0					Ѵ	Ѵ	Ѵ		M	MVSSFTSAPR	19,0227					2531463	2531465	NC_000913:2531463-2531465	NC_000913:2531463-2532221	2532221	2531463	2531465	NC_000913:2531463-2531465	NC_000913:2531463-2532221	NC_000913:2531454-2531474	GGGATTGGTCAAAAGGAGCTCATCCTGATTATGGTTTCATCATTCACATCTGCCCCACGC	2	2	13	3	TRUE
516	b2414	Ѵ	Ribo-RET, INRI	REPARATION	dbTIS	ATG	ATG	ATG	+	cysK cysZ b2414 JW2407	P0ABK5	CYSK_ECOLI	Cysteine synthase A (CSase A) (EC 2.5.1.47) (O-acetylserine (thiol)-lyase A) (OAS-TL A) (O-acetylserine sulfhydrylase A) (S-carboxymethylcysteine synthase) (EC 4.5.1.5) (Sulfate starvation-induced protein 5) (SSI5)	1	19	323	323	0				Ѵ	Ѵ	Ѵ	Ѵ		M	MSKIFEDNSLTIGHTPLVR						2532409	2532411	NC_000913:2532409-2532411	NC_000913:2532409-2533377	2533377	2532409	2532411	NC_000913:2532409-2532411	NC_000913:2532409-2533377	NC_000913:2532400-2532420	ATCCCAATTTCATACAGTTAAGGACAGGCCATGAGTAAGATTTTTGAAGATAACTCGCTG	0	2	7	2	TRUE
517	b2414	Ѵ	Ribo-RET, INRI	REPARATION	dbTIS	ATG	ATG	ATG	+	cysK cysZ b2414 JW2407	P0ABK5	CYSK_ECOLI	Cysteine synthase A (CSase A) (EC 2.5.1.47) (O-acetylserine (thiol)-lyase A) (OAS-TL A) (O-acetylserine sulfhydrylase A) (S-carboxymethylcysteine synthase) (EC 4.5.1.5) (Sulfate starvation-induced protein 5) (SSI5)	2	19	323	323	0				Ѵ					S	SKIFEDNSLTIGHTPLVR						2532409	2532411	NC_000913:2532409-2532411	NC_000913:2532409-2533377	2533377	2532409	2532411	NC_000913:2532409-2532411	NC_000913:2532409-2533377	NC_000913:2532400-2532420	ATCCCAATTTCATACAGTTAAGGACAGGCCATGAGTAAGATTTTTGAAGATAACTCGCTG	0	2	7	2	TRUE
518	b2415	Ѵ	Ribo-RET, INRI	REPARATION	dbTIS	ATG	ATG	ATG	+	ptsH hpr b2415 JW2408	P0AA04	PTHP_ECOLI	Phosphocarrier protein HPr (Histidine-containing protein)	1	17	85	85	0				Ѵ	Ѵ	Ѵ	Ѵ	Ѵ	M	MFQQEVTITAPNGLHTR	0,0502; single H	0,0248; single L		NaN; single H	0,0231	2533764	2533766	NC_000913:2533764-2533766	NC_000913:2533764-2534018	2534018	2533764	2533766	NC_000913:2533764-2533766	NC_000913:2533764-2534018	NC_000913:2533755-2533775	AACACTAAACCTATAAGTTGGGGAAATACAATGTTCCAGCAAGAAGTTACCATTACCGCT	2	1	6	0	FALSE
519	b2418	Ѵ	Ribo-RET, INRI	REPARATION	dbTIS	ATG	ATG	ATG	-	pdxK yfeI b2418 JW2411	P40191	PDXK_ECOLI	Pyridoxine/pyridoxal/pyridoxamine kinase (PN/PL/PM kinase) (EC 2.7.1.35) (B6-vitamer kinase) (Pyridoxal kinase 1) (PL kinase 1)	1	12	283	283	0						Ѵ	Ѵ	Ѵ	M	MSSLLLFNDKSR						2537237	2537235	NC_000913:2537235-2537237	NC_000913:2536389-2537237	2536389	2537237	2537235	NC_000913:2537235-2537237	NC_000913:2537237-2536389	NC_000913:2537226-2537246	TGAGGATCATCGGCAAGGAGAAAAAATTAAATGAGTAGTTTGTTGTTGTTTAACGATAAG	1	2	11	3	TRUE
520	b2418	Ѵ	Ribo-RET, INRI	REPARATION	dbTIS	ATG	ATG	ATG	-	pdxK yfeI b2418 JW2411	P40191	PDXK_ECOLI	Pyridoxine/pyridoxal/pyridoxamine kinase (PN/PL/PM kinase) (EC 2.7.1.35) (B6-vitamer kinase) (Pyridoxal kinase 1) (PL kinase 1)	2	12	283	283	0		Ѵ		Ѵ					S	SSLLLFNDKSR						2537237	2537235	NC_000913:2537235-2537237	NC_000913:2536389-2537237	2536389	2537237	2537235	NC_000913:2537235-2537237	NC_000913:2537237-2536389	NC_000913:2537226-2537246	TGAGGATCATCGGCAAGGAGAAAAAATTAAATGAGTAGTTTGTTGTTGTTTAACGATAAG	1	2	11	3	TRUE
521	b2421	Ѵ	Ribo-RET, INRI	REPARATION	dbTIS	GTG	near-cognate	GTG	-	cysM b2421 JW2414	P16703	CYSM_ECOLI	Cysteine synthase B (CSase B) (EC 2.5.1.47) (O-acetylserine (thiol)-lyase B) (OAS-TL B) (O-acetylserine sulfhydrylase B)	1	18	303	303	0						Ѵ	Ѵ		M	MSTLEQTIGNTPLVKLQR						2539583	2539581	NC_000913:2539581-2539583	NC_000913:2538675-2539583	2538675	2539583	2539581	NC_000913:2539581-2539583	NC_000913:2539583-2538675	NC_000913:2539572-2539592	ATCAGGCAACACCACGTATGGATAGAGATCGTGAGTACATTAGAACAAACAATAGGCAAT	1	1	8	0	FALSE
522	b2421	Ѵ	Ribo-RET, INRI	REPARATION	dbTIS	GTG	near-cognate	GTG	-	cysM b2421 JW2414	P16703	CYSM_ECOLI	Cysteine synthase B (CSase B) (EC 2.5.1.47) (O-acetylserine (thiol)-lyase B) (OAS-TL B) (O-acetylserine sulfhydrylase B)	2	18	303	303	0				Ѵ					S	STLEQTIGNTPLVKLQR		NaN; single H				2539583	2539581	NC_000913:2539581-2539583	NC_000913:2538675-2539583	2538675	2539583	2539581	NC_000913:2539581-2539583	NC_000913:2539583-2538675	NC_000913:2539572-2539592	ATCAGGCAACACCACGTATGGATAGAGATCGTGAGTACATTAGAACAAACAATAGGCAAT	1	1	8	0	FALSE
523	b2422	Ѵ	Ribo-RET, INRI	REPARATION	dbTIS	ATG	ATG	ATG	-	cysA b2422 JW2415	P16676	CYSA_ECOLI	Sulfate/thiosulfate import ATP-binding protein CysA (EC 7.3.2.3) (Sulfate-transporting ATPase)	2	14	365	365	0				Ѵ					S	SIEIANIKKSFGR						2540814	2540812	NC_000913:2540812-2540814	NC_000913:2539720-2540814	2539720	2540814	2540812	NC_000913:2540812-2540814	NC_000913:2540814-2539720	NC_000913:2540803-2540823	AGGAAAAACGCGCACAGCAGGAGGAACATCATGAGCATTGAGATTGCCAATATTAAGAAG	2	4	8	4	TRUE
524	b2423	Ѵ		REPARATION	dbTIS	ATG	ATG	ATG	-	cysW b2423 JW2416	P0AEB0	CYSW_ECOLI	Sulfate transport system permease protein CysW	1	9	291	291	0					Ѵ	Ѵ	Ѵ		M	MAEVTQLKR						2541679	2541677	NC_000913:2541677-2541679	NC_000913:2540807-2541679	2540807	2541679	2541677	NC_000913:2541677-2541679	NC_000913:2541679-2540807	NC_000913:2541668-2541688	TCGCTTTGGTCGGCGTGTGGTAGGTCATTAATGGCGGAAGTTACCCAATTGAAGCGTTAT	0	1	6	0	FALSE
525	b2426	Ѵ	Ribo-RET, INRI	REPARATION	dbTIS	ATG	ATG	ATG	-	ucpA yfeF b2426 JW5394	P37440	UCPA_ECOLI	Oxidoreductase UcpA (EC 1.-.-.-)	2	24	263	263	0				Ѵ					G	GKLTGKTALITGALQGIGEGIAR						2544623	2544621	NC_000913:2544621-2544623	NC_000913:2543835-2544623	2543835	2544623	2544621	NC_000913:2544621-2544623	NC_000913:2544623-2543835	NC_000913:2544612-2544632	ACGCTCTGTATTAACAAGGAGAGCATTAAAATGGGTAAACTCACGGGCAAGACAGCACTG	1	2	10	3	TRUE
526	b2428				aTIS	ATG	ATG	ATG	+	murQ yfeU b2428 JW2421	P76535	MURQ_ECOLI	N-acetylmuramic acid 6-phosphate etherase (MurNAc-6-P etherase) (EC 4.2.1.126) (N-acetylmuramic acid 6-phosphate hydrolase) (N-acetylmuramic acid 6-phosphate lyase)	6	20	298	293	5	N-terminal truncation (5aa)				Ѵ	Ѵ	Ѵ		M	MITEGSNTASAEIDR						2545773	2545775	NC_000913:2545773-2545775	NC_000913:2545773-2546666	2546666	2545788	2545790	NC_000913:2545788-2545790	NC_000913:2545788-2546666	NC_000913:2545779-2545799	GTAAGGTCACCACCGATGCAATTTGAAAAGATGATTACTGAAGGCTCGAACACCGCCTCG	2			0	FALSE
527	b2431	Ѵ	Ribo-RET, INRI	REPARATION	dbTIS	ATG	ATG	ATG	-	yfeX b2431 JW2424	P76536	YFEX_ECOLI	Dye-decolorizing peroxidase YfeX (EC 1.11.1.-) (Porphyrinogen oxidase)	1	14	299	299	0				Ѵ	Ѵ	Ѵ	Ѵ		M	MSQVQSGILPEHCR	18,4400; single H			12,1070		2550545	2550543	NC_000913:2550543-2550545	NC_000913:2549649-2550545	2549649	2550545	2550543	NC_000913:2550543-2550545	NC_000913:2550545-2549649	NC_000913:2550534-2550554	TGCGTGGCATTATTATTTTCAGGAGGAACAATGTCTCAGGTTCAGAGTGGCATTTTGCCA	1	4	7	4	TRUE
528	b2431	Ѵ	Ribo-RET, INRI	REPARATION	dbTIS	ATG	ATG	ATG	-	yfeX b2431 JW2424	P76536	YFEX_ECOLI	Dye-decolorizing peroxidase YfeX (EC 1.11.1.-) (Porphyrinogen oxidase)	2	14	299	299	0				Ѵ					S	SQVQSGILPEHCR						2550545	2550543	NC_000913:2550543-2550545	NC_000913:2549649-2550545	2549649	2550545	2550543	NC_000913:2550543-2550545	NC_000913:2550545-2549649	NC_000913:2550534-2550554	TGCGTGGCATTATTATTTTCAGGAGGAACAATGTCTCAGGTTCAGAGTGGCATTTTGCCA	1	4	7	4	TRUE
529	b2440	Ѵ	Ribo-RET, INRI	REPARATION	dbTIS	ATG	ATG	ATG	-	eutC b2440 JW2433	P19636	EUTC_ECOLI	Ethanolamine ammonia-lyase small subunit (EAL small subunit) (EC 4.3.1.7) (Ethanolamine ammonia-lyase beta subunit) (Ethanolamine ammonia-lyase light chain) (Ethanolamine deaminase small subunit)	1	11	295	295	0				Ѵ	Ѵ	Ѵ	Ѵ		M	MDQKQIEEIVR						2557297	2557295	NC_000913:2557295-2557297	NC_000913:2556413-2557297	2556413	2557297	2557295	NC_000913:2557295-2557297	NC_000913:2557297-2556413	NC_000913:2557286-2557306	GTTCTTCTGATGACGCGGAGATAACATATCATGGATCAAAAACAGATTGAAGAAATTGTA	0	1	11	1	FALSE
530	b2457	Ѵ	INRI	REPARATION	dbTIS	ATG	ATG	ATG	-	eutM cchA yffZ b2457 JW2441	P0ABF4	EUTM_ECOLI	Bacterial microcompartment shell protein EutM (Bacterial microcompartment protein homohexamer) (BMC-H) (Ethanolamine utilization protein EutM)	1	10	97	97	0				Ѵ	Ѵ	Ѵ	Ѵ		M	MEALGMIETR	16,5907					2572450	2572448	NC_000913:2572448-2572450	NC_000913:2572160-2572450	2572160	2572450	2572448	NC_000913:2572448-2572450	NC_000913:2572450-2572160	NC_000913:2572439-2572459	GTTCTGGACCCTGATAAAGAGGAAAGCACAATGGAAGCATTAGGAATGATCGAAACCCGG	0	2	7	2	TRUE
531	b2460	Ѵ	INRI	REPARATION	dbTIS	GTG	near-cognate	GTG	-	eutQ ypfC b2460 JW2444	P76555	EUTQ_ECOLI	Acetate kinase EutQ (EC 2.7.2.1) (Ethanolamine utilization protein EutQ)	1	11	233	233	0				Ѵ	Ѵ	Ѵ	Ѵ		M	MKKLITANDIR						2575003	2575001	NC_000913:2575001-2575003	NC_000913:2574305-2575003	2574305	2575003	2575001	NC_000913:2575001-2575003	NC_000913:2575003-2574305	NC_000913:2574992-2575012	TGGCATCTCTCACCAAACAGGAGGAAGCAGGTGAAAAAACTCATCACAGCGAATGATATT	0	4	8	4	TRUE
532	b2463	Ѵ	Ribo-RET, INRI	REPARATION	dbTIS	ATG	ATG	ATG	-	maeB ypfF b2463 JW2447	P76558	MAO2_ECOLI	NADP-dependent malic enzyme (NADP-ME) (EC 1.1.1.40)	1	33	759	759	0				Ѵ	Ѵ				M	MDDQLKQSALDFHEFPVPGKIQVSPTKPLATQR						2578377	2578375	NC_000913:2578375-2578377	NC_000913:2576101-2578377	2576101	2578377	2578375	NC_000913:2578375-2578377	NC_000913:2578377-2576101	NC_000913:2578366-2578386	TTGTGAACGTTACGTGAAAGGAACAACCAAATGGATGACCAGTTAAAACAAAGTGCACTT	2	2	8	2	TRUE
533	b2471	Ѵ	Ribo-RET, INRI	REPARATION	dbTIS	ATG	ATG	ATG	+	yffB b2471 JW2455	P24178	YFFB_ECOLI	Protein YffB	1	17	118	118	0				Ѵ	Ѵ	Ѵ	Ѵ		M	MVTLYGIKNCDTIKKAR						2591247	2591249	NC_000913:2591247-2591249	NC_000913:2591247-2591600	2591600	2591247	2591249	NC_000913:2591247-2591249	NC_000913:2591247-2591600	NC_000913:2591238-2591258	TTATTCTCATAAATCGAAAAAGGATTCATTATGGTTACACTTTACGGTATCAAAAATTGT	2	2	7	2	TRUE
534	b2472	Ѵ	Ribo-RET, INRI	REPARATION	dbTIS	ATG	ATG	ATG	+	dapE msgB b2472 JW2456	P0AED7	DAPE_ECOLI	Succinyl-diaminopimelate desuccinylase (SDAP desuccinylase) (EC 3.5.1.18) (N-succinyl-LL-2,6-diaminoheptanedioate amidohydrolase)	2	14	375	375	0				Ѵ					S	SCPVIELTQQLIR		0,0798				2591607	2591609	NC_000913:2591607-2591609	NC_000913:2591607-2592731	2592731	2591607	2591609	NC_000913:2591607-2591609	NC_000913:2591607-2592731	NC_000913:2591598-2591618	TATCAGCAATTTTTCCATGAGGTGTAGTCTATGTCGTGCCCGGTTATTGAGCTGACACAA	2	1	8	1	FALSE
535	b2476	Ѵ	Ribo-RET, INRI	REPARATION	dbTIS	ATG	ATG	ATG	-	purC b2476 JW2461	P0A7D7	PUR7_ECOLI	Phosphoribosylaminoimidazole-succinocarboxamide synthase (EC 6.3.2.6) (SAICAR synthetase)	1	9	237	237	0				Ѵ	Ѵ	Ѵ	Ѵ	Ѵ	M	MQKQAELYR						2597618	2597616	NC_000913:2597616-2597618	NC_000913:2596908-2597618	2596908	2597618	2597616	NC_000913:2597616-2597618	NC_000913:2597618-2596908	NC_000913:2597607-2597627	AACGTTAATTCACACCCAGGAGTGATAAAGATGCAAAAGCAAGCTGAGTTGTATCGTGGT	1	2	9	2	TRUE
536	b2478	Ѵ	Ribo-RET, INRI	REPARATION	dbTIS	ATG	ATG	ATG	-	dapA b2478 JW2463	P0A6L2	DAPA_ECOLI	4-hydroxy-tetrahydrodipicolinate synthase (HTPA synthase) (EC 4.3.3.7)	1	21	292	292	0				Ѵ	Ѵ				M	MFTGSIVAIVTPMDEKGNVCR		24,5050				2599760	2599758	NC_000913:2599758-2599760	NC_000913:2598885-2599760	2598885	2599760	2599758	NC_000913:2599758-2599760	NC_000913:2599760-2598885	NC_000913:2599749-2599769	TGAGACACTTGTTTGCACAGAGGATGGCCCATGTTCACGGGAAGTATTGTCGCGATTGTT	1	2	7	2	TRUE
537	b2480	Ѵ	INRI	REPARATION	dbTIS	ATG	ATG	ATG	+	bcp b2480 JW2465	P0AE52	BCP_ECOLI	Peroxiredoxin Bcp (EC 1.11.1.24) (Bacterioferritin comigratory protein) (Thioredoxin peroxidase) (Thioredoxin-dependent peroxiredoxin Bcp)	1	32	156	156	0				Ѵ	Ѵ				M	MNPLKAGDIAPKFSLPDQDGEQVNLTDFQGQR						2600478	2600480	NC_000913:2600478-2600480	NC_000913:2600478-2600945	2600945	2600478	2600480	NC_000913:2600478-2600480	NC_000913:2600478-2600945	NC_000913:2600469-2600489	CCAACATGATGAACAGGATGGAGTTAAGTAATGAATCCACTGAAAGCCGGTGATATCGCA	2	3	8	2	TRUE
538	b2495	Ѵ	Ribo-RET (BL21), INRI	REPARATION	dbTIS	ATG	ATG	ATG	+	yfgD b2495 JW2480	P76569	YFGD_ECOLI	Uncharacterized protein YfgD	1	12	119	119	0				Ѵ	Ѵ	Ѵ	Ѵ		M	MTKQVKIYHNPR						2617578	2617580	NC_000913:2617578-2617580	NC_000913:2617578-2617934	2617934	2617578	2617580	NC_000913:2617578-2617580	NC_000913:2617578-2617934	NC_000913:2617569-2617589	CAAGATGTAATTCGCATTAAAGGAAGAACAATGACCAAACAGGTAAAAATCTACCATAAC	2	2	7	2	TRUE
539	b2495	Ѵ	Ribo-RET (BL21), INRI	REPARATION	dbTIS	ATG	ATG	ATG	+	yfgD b2495 JW2480	P76569	YFGD_ECOLI	Uncharacterized protein YfgD	2	12	119	119	0				Ѵ					T	TKQVKIYHNPR						2617578	2617580	NC_000913:2617578-2617580	NC_000913:2617578-2617934	2617934	2617578	2617580	NC_000913:2617578-2617580	NC_000913:2617578-2617934	NC_000913:2617569-2617589	CAAGATGTAATTCGCATTAAAGGAAGAACAATGACCAAACAGGTAAAAATCTACCATAAC	2	2	7	2	TRUE
540	b2498	Ѵ	Ribo-RET, INRI	REPARATION	dbTIS	ATG	ATG	ATG	-	upp uraP b2498 JW2483	P0A8F0	UPP_ECOLI	Uracil phosphoribosyltransferase (EC 2.4.2.9) (UMP pyrophosphorylase) (UPRTase)	1	19	208	208	0				Ѵ	Ѵ			Ѵ	M	MKIVEVKHPLVKHKLGLMR						2620872	2620870	NC_000913:2620870-2620872	NC_000913:2620249-2620872	2620249	2620872	2620870	NC_000913:2620870-2620872	NC_000913:2620872-2620249	NC_000913:2620861-2620881	TTTGTGGCTGCCCCTCAAAGGAGAAAGAGTATGAAGATCGTGGAAGTCAAACACCCACTC	2	2	8	3	TRUE
541	b2499	Ѵ	Ribo-RET		dbTIS	GTG	near-cognate	GTG	+	purM purG b2499 JW2484	P08178	PUR5_ECOLI	Phosphoribosylformylglycinamidine cyclo-ligase (EC 6.3.3.1) (AIR synthase) (AIRS) (Phosphoribosyl-aminoimidazole synthetase)	1	25	345	345	0						Ѵ	Ѵ		M	MTDKTSLSYKDAGVDIDAGNALVGR						2621197	2621199	NC_000913:2621197-2621199	NC_000913:2621197-2622231	2622231	2621197	2621199	NC_000913:2621197-2621199	NC_000913:2621197-2622231	NC_000913:2621188-2621208	TACCGCAAGTAACGCGTGGGGACCCAAGCAGTGACCGATAAAACCTCTCTTAGCTACAAA	0	1	8	0	FALSE
542	b2499	Ѵ	Ribo-RET		dbTIS	GTG	near-cognate	GTG	+	purM purG b2499 JW2484	P08178	PUR5_ECOLI	Phosphoribosylformylglycinamidine cyclo-ligase (EC 6.3.3.1) (AIR synthase) (AIRS) (Phosphoribosyl-aminoimidazole synthetase)	2	25	345	345	0				Ѵ					T	TDKTSLSYKDAGVDIDAGNALVGR						2621197	2621199	NC_000913:2621197-2621199	NC_000913:2621197-2622231	2622231	2621197	2621199	NC_000913:2621197-2621199	NC_000913:2621197-2622231	NC_000913:2621188-2621208	TACCGCAAGTAACGCGTGGGGACCCAAGCAGTGACCGATAAAACCTCTCTTAGCTACAAA	0	1	8	0	FALSE
543	b2507	Ѵ	Ribo-RET, INRI	REPARATION	dbTIS	ATG	ATG	ATG	-	guaA b2507 JW2491	P04079	GUAA_ECOLI	GMP synthase [glutamine-hydrolyzing] (EC 6.3.5.2) (GMP synthetase) (GMPS) (Glutamine amidotransferase)	1	9	525	525	0				Ѵ	Ѵ	Ѵ	Ѵ		M	MTENIHKHR						2632535	2632533	NC_000913:2632533-2632535	NC_000913:2630961-2632535	2630961	2632535	2632533	NC_000913:2632533-2632535	NC_000913:2632535-2630961	NC_000913:2632524-2632544	TCTGTTTCACTTGCCTCGGAATAAGCGTCAATGACGGAAAACATTCATAAGCATCGCATC	1	1	10	0	FALSE
544	b2507	Ѵ	Ribo-RET, INRI	REPARATION	dbTIS	ATG	ATG	ATG	-	guaA b2507 JW2491	P04079	GUAA_ECOLI	GMP synthase [glutamine-hydrolyzing] (EC 6.3.5.2) (GMP synthetase) (GMPS) (Glutamine amidotransferase)	2	9	525	525	0				Ѵ					T	TENIHKHR						2632535	2632533	NC_000913:2632533-2632535	NC_000913:2630961-2632535	2630961	2632535	2632533	NC_000913:2632533-2632535	NC_000913:2632535-2630961	NC_000913:2632524-2632544	TCTGTTTCACTTGCCTCGGAATAAGCGTCAATGACGGAAAACATTCATAAGCATCGCATC	1	1	10	0	FALSE
545	b2509	Ѵ		REPARATION	dbTIS	ATG	ATG	ATG	+	xseA b2509 JW2493	P04994	EX7L_ECOLI	Exodeoxyribonuclease 7 large subunit (EC 3.1.11.6) (Exodeoxyribonuclease VII large subunit) (ExoVII large subunit) (Exonuclease VII large subunit)	1	14	456	456	0					Ѵ	Ѵ	Ѵ		M	MLPSQSPAIFTVSR	NaN					2634232	2634234	NC_000913:2634232-2634234	NC_000913:2634232-2635599	2635599	2634232	2634234	NC_000913:2634232-2634234	NC_000913:2634232-2635599	NC_000913:2634223-2634243	CCTGCTGATTTAGAATTTGATCTCGCTCACATGTTACCTTCTCAATCCCCTGCAATTTTT	0			0	FALSE
546	b2511	Ѵ	Ribo-RET, INRI	REPARATION	dbTIS	ATG	ATG	ATG	-	der engA yfgK b2511 JW5403	P0A6P5	DER_ECOLI	GTPase Der (Double era-like domain protein) (GTP-binding protein EngA)	1	21	490	490	0				Ѵ	Ѵ	Ѵ	Ѵ	Ѵ	M	MVPVVALVGRPNVGKSTLFNR						2637356	2637354	NC_000913:2637354-2637356	NC_000913:2635887-2637356	2635887	2637356	2637354	NC_000913:2637354-2637356	NC_000913:2637356-2635887	NC_000913:2637345-2637365	CTGATGATTTATAAAAATGAGGCTTTAAACATGGTACCTGTGGTCGCGCTTGTCGGGCGC	1	1	8	1	FALSE
547	b2511	Ѵ	Ribo-RET, INRI	REPARATION	dbTIS	ATG	ATG	ATG	-	der engA yfgK b2511 JW5403	P0A6P5	DER_ECOLI	GTPase Der (Double era-like domain protein) (GTP-binding protein EngA)	1	10	490	490	0				Ѵ	Ѵ	Ѵ	Ѵ	Ѵ	M	MVPVVALVGR	17,0080	0,0419			NaN; single L	2637356	2637354	NC_000913:2637354-2637356	NC_000913:2635887-2637356	2635887	2637356	2637354	NC_000913:2637354-2637356	NC_000913:2637356-2635887	NC_000913:2637345-2637365	CTGATGATTTATAAAAATGAGGCTTTAAACATGGTACCTGTGGTCGCGCTTGTCGGGCGC	1	1	8	1	FALSE
548	b2513	Ѵ	Ribo-RET, INRI	REPARATION	dbTIS	GTG	near-cognate	GTG	-	yfgM b2513 JW2497	P76576	YFGM_ECOLI	Ancillary SecYEG translocon subunit (Periplasmic chaperone YfgM)	1	16	206	206	0				Ѵ	Ѵ			Ѵ	M	MEIYENENDQVEAVKR						2639283	2639281	NC_000913:2639281-2639283	NC_000913:2638666-2639283	2638666	2639283	2639281	NC_000913:2639281-2639283	NC_000913:2639283-2638666	NC_000913:2639272-2639292	GTTACTGGGTTAAGGAAGGAGAAGGACAGCGTGGAAATTTACGAGAACGAAAACGACCAG	2	6	5	7	TRUE
549	b2514	Ѵ	Ribo-RET, INRI	REPARATION	dbTIS	GTG	near-cognate	GTG	-	hisS b2514 JW2498	P60906	SYH_ECOLI	Histidine--tRNA ligase (EC 6.1.1.21) (Histidyl-tRNA synthetase) (HisRS)	1	9	424	424	0				Ѵ	Ѵ	Ѵ	Ѵ	Ѵ	M	MAKNIQAIR	NaN; single L					2640575	2640573	NC_000913:2640573-2640575	NC_000913:2639304-2640575	2639304	2640575	2640573	NC_000913:2640573-2640575	NC_000913:2640575-2639304	NC_000913:2640564-2640584	TTCATTTTTATATTCAGAAAGAGAATAAACGTGGCAAAAAACATTCAAGCCATTCGCGGC	1			0	FALSE
550	b2514	Ѵ	Ribo-RET, INRI	REPARATION	dbTIS	GTG	near-cognate	GTG	-	hisS b2514 JW2498	P60906	SYH_ECOLI	Histidine--tRNA ligase (EC 6.1.1.21) (Histidyl-tRNA synthetase) (HisRS)	2	9	424	424	0				Ѵ					A	AKNIQAIR						2640575	2640573	NC_000913:2640573-2640575	NC_000913:2639304-2640575	2639304	2640575	2640573	NC_000913:2640573-2640575	NC_000913:2640575-2639304	NC_000913:2640564-2640584	TTCATTTTTATATTCAGAAAGAGAATAAACGTGGCAAAAAACATTCAAGCCATTCGCGGC	1			0	FALSE
551	b2515	Ѵ	Ribo-RET, INRI	REPARATION	dbTIS	ATG	ATG	ATG	-	ispG gcpE b2515 JW2499	P62620	ISPG_ECOLI	4-hydroxy-3-methylbut-2-en-1-yl diphosphate synthase (flavodoxin) (EC 1.17.7.3) (1-hydroxy-2-methyl-2-(E)-butenyl 4-diphosphate synthase) (Protein GcpE) (Protein E)	1	9	372	372	0				Ѵ	Ѵ	Ѵ	Ѵ		M	MHNQAPIQR	17,8385	NaN; single H; single L		NaN; single H	NaN	2641804	2641802	NC_000913:2641802-2641804	NC_000913:2640689-2641804	2640689	2641804	2641802	NC_000913:2641802-2641804	NC_000913:2641804-2640689	NC_000913:2641793-2641813	GTAACAGACGGGTAACGCGGGAGATTTTTCATGCATAACCAGGCTCCAATTCAACGTAGA	0	1	8	1	FALSE
552	b2516	Ѵ	Ribo-RET, INRI	REPARATION	dbTIS	ATG	ATG	ATG	-	rodZ yfgA b2516 JW2500	P27434	RODZ_ECOLI	Cytoskeleton protein RodZ	1	18	337	337	0				Ѵ	Ѵ	Ѵ	Ѵ	Ѵ	M	MNTEATHDQNEALTTGAR	16,7103	0,0583				2642844	2642842	NC_000913:2642842-2642844	NC_000913:2641834-2642844	2641834	2642844	2642842	NC_000913:2642842-2642844	NC_000913:2642844-2641834	NC_000913:2642833-2642853	TCAATTCTCATTTAAACGTACCTGCAGCGAATGAATACTGAAGCCACGCACGACCAAAAT	2			0	FALSE
553	b2517	Ѵ	Ribo-RET	REPARATION	dbTIS	ATG	ATG	ATG	-	rlmN yfgB b2517 JW2501	P36979	RLMN_ECOLI	Dual-specificity RNA methyltransferase RlmN (EC 2.1.1.192) (23S rRNA (adenine(2503)-C(2))-methyltransferase) (23S rRNA m2A2503 methyltransferase) (Ribosomal RNA large subunit methyltransferase N) (tRNA (adenine(37)-C(2))-methyltransferase) (tRNA m2A37 methyltransferase)	2	25	384	384	0		Ѵ							S	SEQLVTPENVTTKDGKINLLDLNR						2644283	2644281	NC_000913:2644281-2644283	NC_000913:2643132-2644283	2643132	2644283	2644281	NC_000913:2644281-2644283	NC_000913:2644283-2643132	NC_000913:2644272-2644292	TAACGTGTAATAACGAGGCCGGAATAGCATATGTCTGAACAATTAGTCACACCTGAAAAC	1	2	7	1	FALSE
554	b2522	Ѵ		REPARATION	dbTIS	ATG	ATG	ATG	-	sseB b2522 JW5404	P0AFZ1	SSEB_ECOLI	Protein SseB	2	27	258	258	0				Ѵ					S	SETKNELEDLLEKAATEPAHRPAFFR						2654933	2654931	NC_000913:2654931-2654933	NC_000913:2654160-2654933	2654160	2654933	2654931	NC_000913:2654931-2654933	NC_000913:2654933-2654160	NC_000913:2654922-2654942	GCCCCGAACGTTGAATGAATTGTGGTTCTTATGTCCGAAACAAAAAACGAACTTGAAGAC	1			0	FALSE
555	b2522	Ѵ		REPARATION	dbTIS	ATG	ATG	ATG	-	sseB b2522 JW5404	P0AFZ1	SSEB_ECOLI	Protein SseB	2	22	258	258	0				Ѵ					S	SETKNELEDLLEKAATEPAHR						2654933	2654931	NC_000913:2654931-2654933	NC_000913:2654160-2654933	2654160	2654933	2654931	NC_000913:2654931-2654933	NC_000913:2654933-2654160	NC_000913:2654922-2654942	GCCCCGAACGTTGAATGAATTGTGGTTCTTATGTCCGAAACAAAAAACGAACTTGAAGAC	1			0	FALSE
556	b2523	Ѵ	Ribo-RET, INRI	REPARATION	dbTIS	ATG	ATG	ATG	-	pepB yfhI b2523 JW2507	P37095	PEPB_ECOLI	Peptidase B (EC 3.4.11.23) (Aminopeptidase B)	1	17	427	427	0				Ѵ	Ѵ	Ѵ	Ѵ		M	MTEAMKITLSTQPADAR						2656358	2656356	NC_000913:2656356-2656358	NC_000913:2655078-2656358	2655078	2656358	2656356	NC_000913:2656356-2656358	NC_000913:2656358-2655078	NC_000913:2656347-2656367	GCGGCCCTTTTACAAAGAAGGATAACTAAAATGACAGAAGCGATGAAGATTACCCTCTCT	1	2	8	2	TRUE
557	b2523	Ѵ	Ribo-RET, INRI	REPARATION	dbTIS	ATG	ATG	ATG	-	pepB yfhI b2523 JW2507	P37095	PEPB_ECOLI	Peptidase B (EC 3.4.11.23) (Aminopeptidase B)	2	17	427	427	0				Ѵ	Ѵ				T	TEAMKITLSTQPADAR						2656358	2656356	NC_000913:2656356-2656358	NC_000913:2655078-2656358	2655078	2656358	2656356	NC_000913:2656356-2656358	NC_000913:2656358-2655078	NC_000913:2656347-2656367	GCGGCCCTTTTACAAAGAAGGATAACTAAAATGACAGAAGCGATGAAGATTACCCTCTCT	1	2	8	2	TRUE
558	b2523				aTIS	ATG	ATG	ATG	-	pepB yfhI b2523 JW2507	P37095	PEPB_ECOLI	Peptidase B (EC 3.4.11.23) (Aminopeptidase B)	5	17	427	423	4	N-terminal truncation (4aa)			Ѵ	Ѵ				M	MKITLSTQPADAR						2656358	2656356	NC_000913:2656356-2656358	NC_000913:2655078-2656358	2655078	2656346	2656344	NC_000913:2656344-2656346	NC_000913:2656346-2655078	NC_000913:2656335-2656355	CAAAGAAGGATAACTAAAATGACAGAAGCGATGAAGATTACCCTCTCTACCCAACCTGCC	1			0	FALSE
559	b2524	Ѵ	Ribo-RET (BL21), INRI	REPARATION	dbTIS	ATG	ATG	ATG	-	iscX yfhJ b2524 JW2508	P0C0L9	ISCX_ECOLI	Protein IscX	1	9	66	66	0					Ѵ	Ѵ	Ѵ	Ѵ	M	MGLKWTDSR						2656736	2656734	NC_000913:2656734-2656736	NC_000913:2656539-2656736	2656539	2656736	2656734	NC_000913:2656734-2656736	NC_000913:2656736-2656539	NC_000913:2656725-2656745	CCATGCGCGTGAGCATTAACAGAGGTTAGTATGGGACTTAAGTGGACCGATAGCCGCGAA	1	1	5	1	FALSE
560	b2524	Ѵ	Ribo-RET (BL21), INRI	REPARATION	dbTIS	ATG	ATG	ATG	-	iscX yfhJ b2524 JW2508	P0C0L9	ISCX_ECOLI	Protein IscX	2	9	66	66	0				Ѵ					G	GLKWTDSR						2656736	2656734	NC_000913:2656734-2656736	NC_000913:2656539-2656736	2656539	2656736	2656734	NC_000913:2656734-2656736	NC_000913:2656736-2656539	NC_000913:2656725-2656745	CCATGCGCGTGAGCATTAACAGAGGTTAGTATGGGACTTAAGTGGACCGATAGCCGCGAA	1	1	5	1	FALSE
561	b2526	Ѵ (-/+3 codons)	Ribo-RET -/+ 3 codons		aTIS	AAC	non-cognate	ATG	-	hscA hsc b2526 JW2510	P0A6Z1	HSCA_ECOLI	Chaperone protein HscA (Hsc66)	0	18	616	617	-1	N-terminal extension (1aa)				Ѵ	Ѵ	Ѵ		M	MMALLQISEPGLSAAPHQR						2658935	2658933	NC_000913:2658933-2658935	NC_000913:2657088-2658935	2657088	2658938	2658936	NC_000913:2658936-2658938	NC_000913:2658938-2657088	NC_000913:2658927-2658947	AACTGCTCGATTTTTAATTTCTGGAAGCTAAACATGGCCTTATTACAAATTAGTGAACCT	1	1	5	0	FALSE
562	b2526	Ѵ	Ribo-RET, INRI	REPARATION	dbTIS	ATG	ATG	ATG	-	hscA hsc b2526 JW2510	P0A6Z1	HSCA_ECOLI	Chaperone protein HscA (Hsc66)	1	18	616	616	0						Ѵ	Ѵ	Ѵ	M	MALLQISEPGLSAAPHQR	NaN; single H					2658935	2658933	NC_000913:2658933-2658935	NC_000913:2657088-2658935	2657088	2658935	2658933	NC_000913:2658933-2658935	NC_000913:2658935-2657088	NC_000913:2658924-2658944	TGCTCGATTTTTAATTTCTGGAAGCTAAACATGGCCTTATTACAAATTAGTGAACCTGGT	1	1	8	0	FALSE
563	b2526	Ѵ	Ribo-RET, INRI	REPARATION	dbTIS	ATG	ATG	ATG	-	hscA hsc b2526 JW2510	P0A6Z1	HSCA_ECOLI	Chaperone protein HscA (Hsc66)	2	18	616	616	0		Ѵ		Ѵ					A	ALLQISEPGLSAAPHQR		0,1976	NaN; single L			2658935	2658933	NC_000913:2658933-2658935	NC_000913:2657088-2658935	2657088	2658935	2658933	NC_000913:2658933-2658935	NC_000913:2658935-2657088	NC_000913:2658924-2658944	TGCTCGATTTTTAATTTCTGGAAGCTAAACATGGCCTTATTACAAATTAGTGAACCTGGT	1	1	8	0	FALSE
564	b2528	Ѵ	Ribo-RET, INRI		dbTIS	ATG	ATG	ATG	-	iscA yfhF b2528 JW2512	P0AAC8	ISCA_ECOLI	Iron-binding protein IscA (Iron-sulfur cluster assembly protein)	1	12	107	107	0				Ѵ	Ѵ	Ѵ	Ѵ	Ѵ	M	MSITLSDSAAAR	27,1020					2659886	2659884	NC_000913:2659884-2659886	NC_000913:2659566-2659886	2659566	2659886	2659884	NC_000913:2659884-2659886	NC_000913:2659886-2659566	NC_000913:2659875-2659895	GTGAAGCAAAATAAGAGTTGAGGTTTGGTTATGTCGATTACACTGAGCGACAGTGCAGCA	1	1	7	1	FALSE
565	b2528	Ѵ	Ribo-RET, INRI		dbTIS	ATG	ATG	ATG	-	iscA yfhF b2528 JW2512	P0AAC8	ISCA_ECOLI	Iron-binding protein IscA (Iron-sulfur cluster assembly protein)	2	12	107	107	0				Ѵ					S	SITLSDSAAAR		0,0359				2659886	2659884	NC_000913:2659884-2659886	NC_000913:2659566-2659886	2659566	2659886	2659884	NC_000913:2659884-2659886	NC_000913:2659886-2659566	NC_000913:2659875-2659895	GTGAAGCAAAATAAGAGTTGAGGTTTGGTTATGTCGATTACACTGAGCGACAGTGCAGCA	1	1	7	1	FALSE
566	b2529	Ѵ	Ribo-RET, INRI	REPARATION	dbTIS	ATG	ATG	ATG	-	iscU nifU yfhN b2529 JW2513	P0ACD4	ISCU_ECOLI	Iron-sulfur cluster assembly scaffold protein IscU (Sulfur acceptor protein IscU)	1	15	128	128	0				Ѵ	Ѵ	Ѵ	Ѵ	Ѵ	M	MAYSEKVIDHYENPR						2660289	2660287	NC_000913:2660287-2660289	NC_000913:2659906-2660289	2659906	2660289	2660287	NC_000913:2660287-2660289	NC_000913:2660289-2659906	NC_000913:2660278-2660298	TAATCGGTATCGGAATCAGGAGAATTTATAATGGCTTACAGCGAAAAAGTTATCGACCAT	2	2	9	2	TRUE
567	b2529	Ѵ	Ribo-RET, INRI	REPARATION	dbTIS	ATG	ATG	ATG	-	iscU nifU yfhN b2529 JW2513	P0ACD4	ISCU_ECOLI	Iron-sulfur cluster assembly scaffold protein IscU (Sulfur acceptor protein IscU)	2	15	128	128	0				Ѵ					A	AYSEKVIDHYENPR						2660289	2660287	NC_000913:2660287-2660289	NC_000913:2659906-2660289	2659906	2660289	2660287	NC_000913:2660287-2660289	NC_000913:2660289-2659906	NC_000913:2660278-2660298	TAATCGGTATCGGAATCAGGAGAATTTATAATGGCTTACAGCGAAAAAGTTATCGACCAT	2	2	9	2	TRUE
568	b2530	Ѵ	Ribo-RET, INRI	REPARATION	dbTIS	ATG	ATG	ATG	-	iscS nuvC yfhO yzzO b2530 JW2514	P0A6B7	ISCS_ECOLI	Cysteine desulfurase IscS (EC 2.8.1.7) (NifS protein homolog) (ThiI transpersulfidase) (TusA transpersulfidase)	1	18	404	404	0				Ѵ	Ѵ	Ѵ	Ѵ		M	MKLPIYLDYSATTPVDPR						2661531	2661529	NC_000913:2661529-2661531	NC_000913:2660320-2661531	2660320	2661531	2661529	NC_000913:2661529-2661531	NC_000913:2661531-2660320	NC_000913:2661520-2661540	CATTGAGTGATGTACGGAGTTTATAGAGCAATGAAATTACCGATTTATCTCGACTACTCC	2	1	12	1	FALSE
569	b2533	Ѵ	Ribo-RET, INRI	REPARATION	dbTIS	ATG	ATG	ATG	+	suhB ssyA b2533 JW2517	P0ADG4	SUHB_ECOLI	Nus factor SuhB (Inositol-1-monophosphatase) (I-1-Pase) (IMPase) (Inositol-1-phosphatase) (EC 3.1.3.25)	1	10	267	267	0				Ѵ	Ѵ	Ѵ	Ѵ		M	MHPMLNIAVR	18,0850	0,0229		NaN; single H	NaN	2663442	2663444	NC_000913:2663442-2663444	NC_000913:2663442-2664242	2664242	2663442	2663444	NC_000913:2663442-2663444	NC_000913:2663442-2664242	NC_000913:2663433-2663453	CCGTTCTTTAACATCCAGTGAGAGAGACCGATGCATCCGATGCTGAACATCGCCGTGCGC	2			0	FALSE
570	b2563	Ѵ		REPARATION	dbTIS	ATG	ATG	ATG	-	acpS dpj b2563 JW2547	P24224	ACPS_ECOLI	Holo-[acyl-carrier-protein] synthase (Holo-ACP synthase) (EC 2.7.8.7) (4'-phosphopantetheinyl transferase AcpS)	2	15	126	126	0				Ѵ					A	AILGLGTDIVEIAR		0,0589				2700998	2700996	NC_000913:2700996-2700998	NC_000913:2700621-2700998	2700621	2700998	2700996	NC_000913:2700996-2700998	NC_000913:2700998-2700621	NC_000913:2700987-2701007	GAAGCGTCTGATGCTGGAAGCGCGTGGCTAATGGCAATATTAGGTTTAGGCACGGATATT	1	1	12	0	FALSE
571	b2564	Ѵ	Ribo-RET, INRI	REPARATION	dbTIS	ATG	ATG	ATG	-	pdxJ b2564 JW2548	P0A794	PDXJ_ECOLI	Pyridoxine 5'-phosphate synthase (PNP synthase) (EC 2.6.99.2)	2	17	243	243	0				Ѵ					A	AELLLGVNIDHIATLR						2701729	2701727	NC_000913:2701727-2701729	NC_000913:2701001-2701729	2701001	2701729	2701727	NC_000913:2701727-2701729	NC_000913:2701729-2701001	NC_000913:2701718-2701738	GAAAACACATTATGAATGATGAGGATTGTCATGGCTGAATTACTGTTAGGCGTCAACATT	0	2	6	2	TRUE
572	b2567	Ѵ		REPARATION	dbTIS	ATG	ATG	ATG	-	rnc b2567 JW2551	P0A7Y0	RNC_ECOLI	Ribonuclease 3 (EC 3.1.26.3) (Ribonuclease III) (RNase III)	1	8	226	226	0				Ѵ	Ѵ	Ѵ	Ѵ	Ѵ	M	MNPIVINR	19,1137	0,0255; single L				2704063	2704061	NC_000913:2704061-2704063	NC_000913:2703386-2704063	2703386	2704063	2704061	NC_000913:2704061-2704063	NC_000913:2704063-2703386	NC_000913:2704052-2704072	ATTGTTGACGCATTTATTTATTGGTATCGCATGAACCCCATCGTAATTAATCGGCTTCAA	0			0	FALSE
573	b2573	Ѵ	Ribo-RET, INRI	REPARATION	dbTIS	ATG	ATG	ATG	-	rpoE sigE b2573 JW2557	P0AGB6	RPOE_ECOLI	ECF RNA polymerase sigma-E factor (RNA polymerase sigma-E factor) (Sigma-24)	1	13	191	191	0					Ѵ	Ѵ	Ѵ		M	MSEQLTDQVLVER	21,8870			NaN; single H		2710012	2710010	NC_000913:2710010-2710012	NC_000913:2709440-2710012	2709440	2710012	2710010	NC_000913:2710010-2710012	NC_000913:2710012-2709440	NC_000913:2710001-2710021	GAAATTTGGTTTGGGGAGACTTTACCTCGGATGAGCGAGCAGTTAACGGACCAGGTCCTG	0	1	13	1	FALSE
574	b2573	Ѵ	Ribo-RET, INRI	REPARATION	dbTIS	ATG	ATG	ATG	-	rpoE sigE b2573 JW2557	P0AGB6	RPOE_ECOLI	ECF RNA polymerase sigma-E factor (RNA polymerase sigma-E factor) (Sigma-24)	2	13	191	191	0				Ѵ					S	SEQLTDQVLVER		0,0361				2710012	2710010	NC_000913:2710010-2710012	NC_000913:2709440-2710012	2709440	2710012	2710010	NC_000913:2710010-2710012	NC_000913:2710012-2709440	NC_000913:2710001-2710021	GAAATTTGGTTTGGGGAGACTTTACCTCGGATGAGCGAGCAGTTAACGGACCAGGTCCTG	0	1	13	1	FALSE
575	b2581	Ѵ	Ribo-RET, INRI	REPARATION	dbTIS	ATG	ATG	ATG	-	yfiF b2581 JW2565	P0AGJ5	YFIF_ECOLI	Uncharacterized tRNA/rRNA methyltransferase YfiF (EC 2.1.1.-)	1	18	345	345	0				Ѵ	Ѵ	Ѵ	Ѵ		M	MNDEMKGKSGKVKVMYVR						2718528	2718526	NC_000913:2718526-2718528	NC_000913:2717494-2718528	2717494	2718528	2718526	NC_000913:2718526-2718528	NC_000913:2718528-2717494	NC_000913:2718517-2718537	GCGCTTCGCGCAGCGCTGGTGGAGAAAAGCATGAACGATGAAATGAAAGGTAAAAGCGGC	2	1	7	1	FALSE
576	b2582	Ѵ	Ribo-RET	REPARATION	dbTIS	ATG	ATG	ATG	+	trxC yfiG b2582 JW2566	P0AGG4	THIO2_ECOLI	Thioredoxin 2 (Trx-2) (EC 1.8.1.8) (Protein-disulfide reductase)	1	13	139	139	0				Ѵ	Ѵ	Ѵ	Ѵ		M	MNTVCTHCQAINR	18,6220	0,0195; single L				2718735	2718737	NC_000913:2718735-2718737	NC_000913:2718735-2719151	2719151	2718735	2718737	NC_000913:2718735-2718737	NC_000913:2718735-2719151	NC_000913:2718726-2718746	TAAGTCTCCTTACTCATCCCGAGGTTAGTTATGAATACCGTTTGTACCCATTGTCAGGCC	2	1	6	1	FALSE
577	b2583				dbTIS	ATG	ATG	ATG	+	tapT tuaA yfiP b2583 JW5409	Q47319	TAPT_ECOLI	tRNA-uridine aminocarboxypropyltransferase (EC 2.5.1.25) (SAM-dependent 3-amino-3-carboxypropyl transferase) (tRNA U47 acp transferase A) (tRNA aminocarboxypropyltransferase)	1	10	232	232	0				Ѵ	Ѵ	Ѵ	Ѵ		M	MTENAVLQLR	18,3100					2719223	2719225	NC_000913:2719223-2719225	NC_000913:2719223-2719918	2719918	2719223	2719225	NC_000913:2719223-2719225	NC_000913:2719223-2719918	NC_000913:2719214-2719234	GCGACAATGGCGTTTTTTCGACGCTCTCTTATGACCGAAAACGCTGTTCTCCAGTTACGC	1			0	FALSE
578	b2585	Ѵ	Ribo-RET	REPARATION	aTIS	GTG	near-cognate	ATG	+	pssA pss b2585 JW2569	P23830	PSS_ECOLI	CDP-diacylglycerol--serine O-phosphatidyltransferase PssA (EC 2.7.8.8) (Phosphatidylserine synthase)	0	7	451	452	-1	N-terminal extension (1aa)			Ѵ	Ѵ	Ѵ	Ѵ		M	MMLSKFKR						2722727	2722729	NC_000913:2722727-2722729	NC_000913:2722727-2724079	2724079	2722724	2722726	NC_000913:2722724-2722726	NC_000913:2722724-2724079	NC_000913:2722715-2722735	ACCCTTCAATGAACAGAGAAGAAATGCACTGTGATGTTGTCAAAATTTAAGCGTAATAAA	1			0	FALSE
579	b2585	Ѵ		REPARATION	dbTIS	ATG	ATG	ATG	+	pssA pss b2585 JW2569	P23830	PSS_ECOLI	CDP-diacylglycerol--serine O-phosphatidyltransferase PssA (EC 2.7.8.8) (Phosphatidylserine synthase)	1	7	451	451	0				Ѵ	Ѵ	Ѵ	Ѵ		M	MLSKFKR						2722727	2722729	NC_000913:2722727-2722729	NC_000913:2722727-2724079	2724079	2722727	2722729	NC_000913:2722727-2722729	NC_000913:2722727-2724079	NC_000913:2722718-2722738	CTTCAATGAACAGAGAAGAAATGCACTGTGATGTTGTCAAAATTTAAGCGTAATAAACAT	1			0	FALSE
580	b2587	Ѵ	Ribo-RET, INRI	REPARATION	dbTIS	ATG	ATG	ATG	-	kgtP witA b2587 JW2571	P0AEX3	KGTP_ECOLI	Alpha-ketoglutarate permease	1	19	432	432	0					Ѵ	Ѵ	Ѵ	Ѵ	M	MAESTVTADSKLTSSDTRR						2725746	2725744	NC_000913:2725744-2725746	NC_000913:2724451-2725746	2724451	2725746	2725744	NC_000913:2725744-2725746	NC_000913:2725746-2724451	NC_000913:2725735-2725755	GCATCGGATTACGGCAGGAGACATAATGGCATGGCTGAAAGTACTGTAACGGCAGACAGC	2	2	11	2	TRUE
581	b2587	Ѵ	Ribo-RET, INRI	REPARATION	dbTIS	ATG	ATG	ATG	-	kgtP witA b2587 JW2571	P0AEX3	KGTP_ECOLI	Alpha-ketoglutarate permease	1	18	432	432	0						Ѵ	Ѵ	Ѵ	M	MAESTVTADSKLTSSDTR						2725746	2725744	NC_000913:2725744-2725746	NC_000913:2724451-2725746	2724451	2725746	2725744	NC_000913:2725744-2725746	NC_000913:2725746-2724451	NC_000913:2725735-2725755	GCATCGGATTACGGCAGGAGACATAATGGCATGGCTGAAAGTACTGTAACGGCAGACAGC	2	2	11	2	TRUE
582	b2587	Ѵ	Ribo-RET, INRI	REPARATION	dbTIS	ATG	ATG	ATG	-	kgtP witA b2587 JW2571	P0AEX3	KGTP_ECOLI	Alpha-ketoglutarate permease	2	19	432	432	0		Ѵ		Ѵ					A	AESTVTADSKLTSSDTRR						2725746	2725744	NC_000913:2725744-2725746	NC_000913:2724451-2725746	2724451	2725746	2725744	NC_000913:2725744-2725746	NC_000913:2725746-2724451	NC_000913:2725735-2725755	GCATCGGATTACGGCAGGAGACATAATGGCATGGCTGAAAGTACTGTAACGGCAGACAGC	2	2	11	2	TRUE
583	b2587	Ѵ	Ribo-RET, INRI	REPARATION	dbTIS	ATG	ATG	ATG	-	kgtP witA b2587 JW2571	P0AEX3	KGTP_ECOLI	Alpha-ketoglutarate permease	2	18	432	432	0		Ѵ		Ѵ					A	AESTVTADSKLTSSDTR						2725746	2725744	NC_000913:2725744-2725746	NC_000913:2724451-2725746	2724451	2725746	2725744	NC_000913:2725744-2725746	NC_000913:2725746-2724451	NC_000913:2725735-2725755	GCATCGGATTACGGCAGGAGACATAATGGCATGGCTGAAAGTACTGTAACGGCAGACAGC	2	2	11	2	TRUE
584	b2597	Ѵ	Ribo-RET, INRI	REPARATION	dbTIS	ATG	ATG	ATG	+	raiA yfiA b2597 JW2578	P0AD49	YFIA_ECOLI	Ribosome-associated inhibitor A (Protein Y) (pY) (Ribosome associated factor Y) (Spot Y)	1	17	113	113	0				Ѵ	Ѵ	Ѵ			M	MTMNITSKQMEITPAIR						2737154	2737156	NC_000913:2737154-2737156	NC_000913:2737154-2737492	2737492	2737154	2737156	NC_000913:2737154-2737156	NC_000913:2737154-2737492	NC_000913:2737145-2737165	ACCAAGACGGGAAGACAAGAGGTAAAATTTATGACAATGAACATTACCAGCAAACAAATG	1	1	8	1	FALSE
585	b2597	Ѵ	Ribo-RET, INRI	REPARATION	dbTIS	ATG	ATG	ATG	+	raiA yfiA b2597 JW2578	P0AD49	YFIA_ECOLI	Ribosome-associated inhibitor A (Protein Y) (pY) (Ribosome associated factor Y) (Spot Y)	2	17	113	113	0				Ѵ	Ѵ				T	TMNITSKQMEITPAIR						2737154	2737156	NC_000913:2737154-2737156	NC_000913:2737154-2737492	2737492	2737154	2737156	NC_000913:2737154-2737156	NC_000913:2737154-2737492	NC_000913:2737145-2737165	ACCAAGACGGGAAGACAAGAGGTAAAATTTATGACAATGAACATTACCAGCAAACAAATG	1	1	8	1	FALSE
586	b2597	Ѵ	Ribo-RET		aTIS	ATG	ATG	ATG	+	raiA yfiA b2597 JW2578	P0AD49	YFIA_ECOLI	Ribosome-associated inhibitor A (Protein Y) (pY) (Ribosome associated factor Y) (Spot Y)	3	17	113	111	2	N-terminal truncation (2aa)			Ѵ	Ѵ	Ѵ	Ѵ		M	MNITSKQMEITPAIR						2737154	2737156	NC_000913:2737154-2737156	NC_000913:2737154-2737492	2737492	2737160	2737162	NC_000913:2737160-2737162	NC_000913:2737160-2737492	NC_000913:2737151-2737171	ACGGGAAGACAAGAGGTAAAATTTATGACAATGAACATTACCAGCAAACAAATGGAAATT	1	1	14	1	FALSE
587	b2597				aTIS	ATG	ATG	ATG	+	raiA yfiA b2597 JW2578	P0AD49	YFIA_ECOLI	Ribosome-associated inhibitor A (Protein Y) (pY) (Ribosome associated factor Y) (Spot Y)	10	17	113	104	9	N-terminal truncation (9aa)			Ѵ	Ѵ	Ѵ	Ѵ		M	MEITPAIR						2737154	2737156	NC_000913:2737154-2737156	NC_000913:2737154-2737492	2737492	2737181	2737183	NC_000913:2737181-2737183	NC_000913:2737181-2737492	NC_000913:2737172-2737192	TTTATGACAATGAACATTACCAGCAAACAAATGGAAATTACTCCGGCCATCCGCCAACAT	1			0	FALSE
588	b2599	Ѵ	Ribo-RET (BL21)	REPARATION	dbTIS	ATG	ATG	ATG	+	pheA b2599 JW2580	P0A9J8	CMPDT_ECOLI	Bifunctional chorismate mutase/prephenate dehydratase (Chorismate mutase-prephenate dehydratase) (P-protein) [Includes: Chorismate mutase (CM) (EC 5.4.99.5); Prephenate dehydratase (PDT) (EC 4.2.1.51)]	1	11	386	386	0				Ѵ	Ѵ	Ѵ	Ѵ		M	MTSENPLLALR	16,9123	NaN; single H				2737745	2737747	NC_000913:2737745-2737747	NC_000913:2737745-2738902	2738902	2737745	2737747	NC_000913:2737745-2737747	NC_000913:2737745-2738902	NC_000913:2737736-2737756	CTTTTTTATTGATAACAAAAAGGCAACACTATGACATCGGAAAACCCGTTACTGGCGCTG	1	1	7	1	FALSE
589	b2599	Ѵ	Ribo-RET (BL21)	REPARATION	dbTIS	ATG	ATG	ATG	+	pheA b2599 JW2580	P0A9J8	CMPDT_ECOLI	Bifunctional chorismate mutase/prephenate dehydratase (Chorismate mutase-prephenate dehydratase) (P-protein) [Includes: Chorismate mutase (CM) (EC 5.4.99.5); Prephenate dehydratase (PDT) (EC 4.2.1.51)]	2	11	386	386	0				Ѵ					T	TSENPLLALR		0,1608				2737745	2737747	NC_000913:2737745-2737747	NC_000913:2737745-2738902	2738902	2737745	2737747	NC_000913:2737745-2737747	NC_000913:2737745-2738902	NC_000913:2737736-2737756	CTTTTTTATTGATAACAAAAAGGCAACACTATGACATCGGAAAACCCGTTACTGGCGCTG	1	1	7	1	FALSE
590	b2600	Ѵ	Ribo-RET (BL21), INRI	REPARATION	dbTIS	ATG	ATG	ATG	-	tyrA b2600 JW2581	P07023	TYRA_ECOLI	T-protein [Includes: Chorismate mutase (CM) (EC 5.4.99.5); Prephenate dehydrogenase (PDH) (EC 1.3.1.12)]	1	9	373	373	0				Ѵ	Ѵ	Ѵ	Ѵ		M	MVAELTALR	17,1430					2740069	2740067	NC_000913:2740067-2740069	NC_000913:2738951-2740069	2738951	2740069	2740067	NC_000913:2740067-2740069	NC_000913:2740069-2738951	NC_000913:2740058-2740078	TGACGGCTCGCGTGGCTTAAGAGGTTTATTATGGTTGCTGAATTGACCGCATTACGCGAT	0	1	6	1	FALSE
591	b2608	Ѵ	Ribo-RET		aTIS	GTG	near-cognate	ATG	-	rimM yfjA b2608 JW5414	P0A7X6	RIMM_ECOLI	Ribosome maturation factor RimM (21K)	-1	26	182	185	-3	N-terminal extension (3aa)			Ѵ	Ѵ				V	VMMSKQLTAQAPVDPIVLGKMGSSYGIR						2745918	2745916	NC_000913:2745916-2745918	NC_000913:2745373-2745918	2745373	2745927	2745925	NC_000913:2745925-2745927	NC_000913:2745927-2745373	NC_000913:2745916-2745936	GAAGTAAACAAAGCAGCTTAATCTGTCACGGTGGTCATGATGAGCAAACAACTCACCGCG	2			0	FALSE
592	b2608	Ѵ	Ribo-RET		aTIS	ATG	ATG	ATG	-	rimM yfjA b2608 JW5413	P0A7X6	RIMM_ECOLI	Ribosome maturation factor RimM (21K)	0	26	182	183	-1	N-terminal extension (1aa)				Ѵ	Ѵ	Ѵ		M	MMSKQLTAQAPVDPIVLGKMGSSYGIR						2745918	2745916	NC_000913:2745916-2745918	NC_000913:2745373-2745918	2745373	2745921	2745919	NC_000913:2745919-2745921	NC_000913:2745921-2745373	NC_000913:2745910-2745930	AACAAAGCAGCTTAATCTGTCACGGTGGTCATGATGAGCAAACAACTCACCGCGCAAGCA	2			0	FALSE
593	b2608	Ѵ	Ribo-RET	REPARATION	dbTIS	ATG	ATG	ATG	-	rimM yfjA b2608 JW5413	P0A7X6	RIMM_ECOLI	Ribosome maturation factor RimM (21K)	2	26	182	182	0				Ѵ	Ѵ				S	SKQLTAQAPVDPIVLGKMGSSYGIR						2745918	2745916	NC_000913:2745916-2745918	NC_000913:2745373-2745918	2745373	2745918	2745916	NC_000913:2745916-2745918	NC_000913:2745918-2745373	NC_000913:2745907-2745927	AAAGCAGCTTAATCTGTCACGGTGGTCATGATGAGCAAACAACTCACCGCGCAAGCACCT	2			0	FALSE
594	b2610	Ѵ	Ribo-RET, INRI	REPARATION	dbTIS	ATG	ATG	ATG	-	ffh b2610 JW5414	P0AGD7	SRP54_ECOLI	Signal recognition particle protein (EC 3.6.5.4) (Fifty-four homolog) (Ffh) (p48)	1	8	453	453	0				Ѵ	Ѵ	Ѵ	Ѵ		M	MFDNLTDR	15,6441	0,0168		NaN; single H	NaN; single L	2747795	2747793	NC_000913:2747793-2747795	NC_000913:2746437-2747795	2746437	2747795	2747793	NC_000913:2747793-2747795	NC_000913:2747795-2746437	NC_000913:2747784-2747804	GCCAACCGTTTCCACCCCAGGCGAGAGACAATGTTTGATAATTTAACCGATCGTTTGTCG	1	1	9	0	FALSE
595	b2610				aTIS	ATG	ATG	ATG	-	ffh b2610 JW5414	P0AGD7	SRP54_ECOLI	Signal recognition particle protein (EC 3.6.5.4) (Fifty-four homolog) (Ffh) (p48)	376	388	453	78	375	N-terminal truncation (375aa)				Ѵ	Ѵ	Ѵ		M	MEAIINSMTMKER						2747795	2747793	NC_000913:2747793-2747795	NC_000913:2746437-2747795	2746437	2746670	2746668	NC_000913:2746668-2746670	NC_000913:2746670-2746437	NC_000913:2746659-2746679	TCACAGATGGACGATAAAGTGCTGGTGCGTATGGAAGCCATCATCAACTCGATGACGATG	1			0	FALSE
596	b2614	Ѵ	Ribo-RET, INRI	REPARATION	dbTIS	ATG	ATG	ATG	-	grpE b2614 JW2594	P09372	GRPE_ECOLI	Protein GrpE (HSP-70 cofactor) (HSP24) (Heat shock protein B25.3)	2	40	197	197	0				Ѵ	Ѵ				S	SSKEQKTPEGQAPEEIIMDQHEEIEAVEPEASAEQVDPR						2750708	2750706	NC_000913:2750706-2750708	NC_000913:2750118-2750708	2750118	2750708	2750706	NC_000913:2750706-2750708	NC_000913:2750708-2750118	NC_000913:2750697-2750717	GATGAATGCGAAAAAAACGCGGAGAAATTCATGAGTAGTAAAGAACAGAAAACGCCTGAG	1	1	7	1	FALSE
597	b2614				aTIS	ATG	ATG	ATG	-	grpE b2614 JW2594	P09372	GRPE_ECOLI	Protein GrpE (HSP-70 cofactor) (HSP24) (Heat shock protein B25.3)	19	40	197	179	18	N-terminal truncation (18aa)			Ѵ	Ѵ				M	MDQHEEIEAVEPEASAEQVDPR						2750708	2750706	NC_000913:2750706-2750708	NC_000913:2750118-2750708	2750118	2750654	2750652	NC_000913:2750652-2750654	NC_000913:2750654-2750118	NC_000913:2750643-2750663	CCTGAGGGGCAAGCCCCGGAAGAAATTATCATGGATCAGCACGAAGAGATTGAGGCAGTT	1	1	10	0	FALSE
598	b2615	Ѵ	Ribo-RET, INRI	REPARATION	dbTIS	ATG	ATG	ATG	+	nadK yfjB yfjE b2615 JW2596	P0A7B3	NADK_ECOLI	NAD kinase (EC 2.7.1.23) (ATP-dependent NAD kinase)	1	15	292	292	0				Ѵ	Ѵ	Ѵ	Ѵ		M	MNNHFKCIGIVGHPR						2750831	2750833	NC_000913:2750831-2750833	NC_000913:2750831-2751706	2751706	2750831	2750833	NC_000913:2750831-2750833	NC_000913:2750831-2751706	NC_000913:2750822-2750842	ATCAATCTTCGCAACAAGGACCTCGGAAAAATGAATAATCATTTCAAGTGTATTGGCATT	1	3	10	2	TRUE
599	b2620	Ѵ	Ribo-RET (BL21), INRI	REPARATION	dbTIS	ATG	ATG	ATG	+	smpB smqB b2620 JW2601	P0A832	SSRP_ECOLI	SsrA-binding protein (Small protein B)	1	19	160	160	0				Ѵ	Ѵ	Ѵ	Ѵ	Ѵ	M	MTKKKAHKPGSATIALNKR						2754896	2754898	NC_000913:2754896-2754898	NC_000913:2754896-2755375	2755375	2754896	2754898	NC_000913:2754896-2754898	NC_000913:2754896-2755375	NC_000913:2754887-2754907	ATTTCAGATTACCGATGATTCACGACGCTTATGACGAAGAAAAAAGCACATAAACCTGGT	1			0	FALSE
600	b2620	Ѵ	Ribo-RET (BL21), INRI	REPARATION	dbTIS	ATG	ATG	ATG	+	smpB smqB b2620 JW2601	P0A832	SSRP_ECOLI	SsrA-binding protein (Small protein B)	2	19	160	160	0				Ѵ					T	TKKKAHKPGSATIALNKR						2754896	2754898	NC_000913:2754896-2754898	NC_000913:2754896-2755375	2755375	2754896	2754898	NC_000913:2754896-2754898	NC_000913:2754896-2755375	NC_000913:2754887-2754907	ATTTCAGATTACCGATGATTCACGACGCTTATGACGAAGAAAAAAGCACATAAACCTGGT	1			0	FALSE
601	b2661	Ѵ	Ribo-RET (BL21), INRI	REPARATION	dbTIS	ATG	ATG	ATG	+	gabD b2661 JW2636	P25526	GABD_ECOLI	Succinate-semialdehyde dehydrogenase [NADP(+)] GabD (SSDH) (EC 1.2.1.79) (Glutarate-semialdehyde dehydrogenase) (EC 1.2.1.-)	1	10	482	482	0				Ѵ	Ѵ	Ѵ	Ѵ		M	MKLNDSNLFR		NaN; single L				2791273	2791275	NC_000913:2791273-2791275	NC_000913:2791273-2792718	2792718	2791273	2791275	NC_000913:2791273-2791275	NC_000913:2791273-2792718	NC_000913:2791264-2791284	ATCAATAACCTTTGAAAACAGGATGTAGCGATGAAACTTAACGACAGTAACTTATTCCGC	0	2	7	1	FALSE
602	b2662	Ѵ	Ribo-RET, INRI	REPARATION	dbTIS	ATG	ATG	ATG	+	gabT b2662 JW2637	P22256	GABT_ECOLI	4-aminobutyrate aminotransferase GabT (EC 2.6.1.19) (5-aminovalerate transaminase) (EC 2.6.1.48) (GABA aminotransferase) (GABA-AT) (Gamma-amino-N-butyrate transaminase) (GABA transaminase) (Glutamate:succinic semialdehyde transaminase) (L-AIBAT)	1	10	426	426	0				Ѵ	Ѵ	Ѵ	Ѵ		M	MNSNKELMQR						2792735	2792737	NC_000913:2792735-2792737	NC_000913:2792735-2794012	2794012	2792735	2792737	NC_000913:2792735-2792737	NC_000913:2792735-2794012	NC_000913:2792726-2792746	TGTGCATCGGTCTTTAACTGGAGAATGCGAATGAACAGCAATAAAGAGTTAATGCAGCGC	1	1	8	1	FALSE
603	b2668	Ѵ	Ribo-RET, INRI	REPARATION	dbTIS	ATG	ATG	ATG	+	ygaP b2668 JW2643	P55734	YGAP_ECOLI	Thiosulfate sulfurtransferase YgaP (EC 2.8.1.1)	2	17	174	174	0				Ѵ					A	ALTTISPHDAQELIAR						2797520	2797522	NC_000913:2797520-2797522	NC_000913:2797520-2798041	2798041	2797520	2797522	NC_000913:2797520-2797522	NC_000913:2797520-2798041	NC_000913:2797511-2797531	AAAAATGTCTATTGTCCGTAAGGAGTCACTATGGCTTTGACAACCATTTCGCCGCATGAT	1	2	7	3	TRUE
604	b2669	Ѵ	Ribo-RET	REPARATION	dbTIS	ATG	ATG	ATG	-	stpA hnsB b2669 JW2644	P0ACG1	STPA_ECOLI	DNA-binding protein StpA (H-NS homolog StpA)	1	12	134	134	0					Ѵ	Ѵ	Ѵ		M	MSVMLQSLNNIR	18,7352; single H					2798495	2798493	NC_000913:2798493-2798495	NC_000913:2798094-2798495	2798094	2798495	2798493	NC_000913:2798493-2798495	NC_000913:2798495-2798094	NC_000913:2798484-2798504	TTGTTTTGGCGTTAAAAGGTTTTCTTTATTATGTCCGTAATGTTACAAAGTTTAAATAAC	1	1	11	1	FALSE
605	b2669	Ѵ	Ribo-RET	REPARATION	dbTIS	ATG	ATG	ATG	-	stpA hnsB b2669 JW2644	P0ACG1	STPA_ECOLI	DNA-binding protein StpA (H-NS homolog StpA)	2	12	134	134	0				Ѵ	Ѵ				S	SVMLQSLNNIR		0,0169				2798495	2798493	NC_000913:2798493-2798495	NC_000913:2798094-2798495	2798094	2798495	2798493	NC_000913:2798493-2798495	NC_000913:2798495-2798094	NC_000913:2798484-2798504	TTGTTTTGGCGTTAAAAGGTTTTCTTTATTATGTCCGTAATGTTACAAAGTTTAAATAAC	1	1	11	1	FALSE
606	b2669	Ѵ (-/+3 codons)	Ribo-RET -/+ 3 codons		aTIS	ATG	ATG	ATG	-	stpA hnsB b2669 JW2644	P0ACG1	STPA_ECOLI	DNA-binding protein StpA (H-NS homolog StpA)	4	12	134	131	3	N-terminal truncation (3aa)				Ѵ	Ѵ	Ѵ		M	MLQSLNNIR	18,7070; single H					2798495	2798493	NC_000913:2798493-2798495	NC_000913:2798094-2798495	2798094	2798486	2798484	NC_000913:2798484-2798486	NC_000913:2798486-2798094	NC_000913:2798475-2798495	CGTTAAAAGGTTTTCTTTATTATGTCCGTAATGTTACAAAGTTTAAATAACATTCGCACC	1			0	FALSE
607	b2672	Ѵ	Ribo-RET, INRI	REPARATION	dbTIS	ATG	ATG	ATG	+	ygaM b2672 JW2647	P0ADQ7	YGAM_ECOLI	Uncharacterized protein YgaM	1	7	109	109	0						Ѵ	Ѵ		M	MFNRPNR						2800146	2800148	NC_000913:2800146-2800148	NC_000913:2800146-2800472	2800472	2800146	2800148	NC_000913:2800146-2800148	NC_000913:2800146-2800472	NC_000913:2800137-2800157	AAATTACATCGAATTCTAATGGGGGATCATATGTTTAACCGACCGAACCGCAACGACGTT	2	1	4	0	FALSE
608	b2684	Ѵ	Ribo-RET, INRI	REPARATION	dbTIS	ATG	ATG	ATG	+	mprA emrR b2684 JW2659	P0ACR9	MPRA_ECOLI	Transcriptional repressor MprA (Protein EmrR)	1	15	176	176	0				Ѵ	Ѵ	Ѵ	Ѵ		M	MDSSFTPIEQMLKFR		29,3341				2810770	2810772	NC_000913:2810770-2810772	NC_000913:2810770-2811297	2811297	2810770	2810772	NC_000913:2810770-2810772	NC_000913:2810770-2811297	NC_000913:2810761-2810781	ATCGGCTGAAATTAATGAGGTCATACCCAAATGGATAGTTCGTTTACGCCCATTGAACAA	0	1	10	1	FALSE
609	b2684				aTIS	ATT	near-cognate	ATG	+	mprA emrR b2684 JW2659	P0ACR9	MPRA_ECOLI	Transcriptional repressor MprA (Protein EmrR)	8	15	176	169	7	N-terminal truncation (7aa)				Ѵ	Ѵ	Ѵ		M	MEQMLKFR						2810770	2810772	NC_000913:2810770-2810772	NC_000913:2810770-2811297	2811297	2810791	2810793	NC_000913:2810791-2810793	NC_000913:2810791-2811297	NC_000913:2810782-2810802	CATACCCAAATGGATAGTTCGTTTACGCCCATTGAACAAATGCTAAAATTTCGCGCCAGC	0			0	FALSE
610	b2685	Ѵ	Ribo-RET, INRI	REPARATION	dbTIS	ATG	ATG	ATG	+	emrA b2685 JW2660	P27303	EMRA_ECOLI	Multidrug export protein EmrA	2	20	390	390	0				Ѵ					S	SANAETQTPQQPVKKSGKR						2811427	2811429	NC_000913:2811427-2811429	NC_000913:2811427-2812596	2812596	2811427	2811429	NC_000913:2811427-2811429	NC_000913:2811427-2812596	NC_000913:2811418-2811438	CGATGAGTTAAGAAGATCGTGGAGAACAATATGAGCGCAAATGCGGAGACTCAAACCCCG	0	1	7	1	FALSE
611	b2687	Ѵ	Ribo-RET, INRI	REPARATION	dbTIS	ATG	ATG	ATG	-	luxS ygaG b2687 JW2662	P45578	LUXS_ECOLI	S-ribosylhomocysteine lyase (EC 4.4.1.21) (AI-2 synthesis protein) (Autoinducer-2 production protein LuxS)	1	13	171	171	0				Ѵ	Ѵ	Ѵ	Ѵ		M	MPLLDSFTVDHTR	19,0550	18,1250				2814733	2814731	NC_000913:2814731-2814733	NC_000913:2814221-2814733	2814221	2814733	2814731	NC_000913:2814731-2814733	NC_000913:2814733-2814221	NC_000913:2814722-2814742	ATTTTTAAAAAAATTACCGGAGGTGGCTAAATGCCGTTGTTAGATAGCTTCACAGTCGAT	0	2	7	2	TRUE
612	b2687	Ѵ	Ribo-RET, INRI	REPARATION	dbTIS	ATG	ATG	ATG	-	luxS ygaG b2687 JW2662	P45578	LUXS_ECOLI	S-ribosylhomocysteine lyase (EC 4.4.1.21) (AI-2 synthesis protein) (Autoinducer-2 production protein LuxS)	2	13	171	171	0				Ѵ					P	PLLDSFTVDHTR	0,0255	0,0323			0,0253	2814733	2814731	NC_000913:2814731-2814733	NC_000913:2814221-2814733	2814221	2814733	2814731	NC_000913:2814731-2814733	NC_000913:2814733-2814221	NC_000913:2814722-2814742	ATTTTTAAAAAAATTACCGGAGGTGGCTAAATGCCGTTGTTAGATAGCTTCACAGTCGAT	0	2	7	2	TRUE
613	b2697	Ѵ	Ribo-RET, INRI	REPARATION	dbTIS	ATG	ATG	ATG	-	alaS lovB b2697 JW2667	P00957	SYA_ECOLI	Alanine--tRNA ligase (EC 6.1.1.7) (Alanyl-tRNA synthetase) (AlaRS) (Protein lactyltransferase) (EC 6.-.-.-)	1	9	876	876	0				Ѵ	Ѵ	Ѵ	Ѵ	Ѵ	M	MSKSTAEIR	NaN					2822011	2822009	NC_000913:2822009-2822011	NC_000913:2819384-2822011	2819384	2822011	2822009	NC_000913:2822009-2822011	NC_000913:2822011-2819384	NC_000913:2822000-2822020	ATATTTCGTTAGCTTGATTTCAGGATAATTATGAGCAAGAGCACCGCTGAGATCCGTCAG	0	2	6	1	FALSE
614	b2697	Ѵ	Ribo-RET, INRI	REPARATION	dbTIS	ATG	ATG	ATG	-	alaS lovB b2697 JW2667	P00957	SYA_ECOLI	Alanine--tRNA ligase (EC 6.1.1.7) (Alanyl-tRNA synthetase) (AlaRS) (Protein lactyltransferase) (EC 6.-.-.-)	2	9	876	876	0				Ѵ					S	SKSTAEIR						2822011	2822009	NC_000913:2822009-2822011	NC_000913:2819384-2822011	2819384	2822011	2822009	NC_000913:2822009-2822011	NC_000913:2822011-2819384	NC_000913:2822000-2822020	ATATTTCGTTAGCTTGATTTCAGGATAATTATGAGCAAGAGCACCGCTGAGATCCGTCAG	0	2	6	1	FALSE
615	b2704	Ѵ		REPARATION	dbTIS	ATG	ATG	ATG	+	srlB gutB b2704 JW2673	P05706	PTHA_ECOLI	PTS system glucitol/sorbitol-specific EIIA component (EIIA-Gut) (EIII-Gut) (Glucitol/sorbitol-specific phosphotransferase enzyme IIA component)	2	11	123	123	0				Ѵ					T	TVIYQTTITR		NaN; single L				2827362	2827364	NC_000913:2827362-2827364	NC_000913:2827362-2827730	2827730	2827362	2827364	NC_000913:2827362-2827364	NC_000913:2827362-2827730	NC_000913:2827353-2827373	CCGGTTTTATCTATCAATAGAGGCTGAAACATGACCGTTATTTATCAGACCACCATCACC	2	1	7	1	FALSE
616	b2708	Ѵ	INRI	REPARATION	dbTIS	ATG	ATG	ATG	+	gutQ srlQ b2708 JW5431	P17115	GUTQ_ECOLI	Arabinose 5-phosphate isomerase GutQ (API) (G-API) (EC 5.3.1.13) (Phosphosugar aldol-ketol isomerase)	1	10	321	321	0				Ѵ	Ѵ	Ѵ	Ѵ	Ѵ	M	MSEALLNAGR	17,3014	17,4290				2829813	2829815	NC_000913:2829813-2829815	NC_000913:2829813-2830775	2830775	2829813	2829815	NC_000913:2829813-2829815	NC_000913:2829813-2830775	NC_000913:2829804-2829824	GGATCGATGTGATCATAACCGGAGAGAGCAATGAGTGAAGCACTACTGAACGCGGGACGT	2	1	7	1	FALSE
617	b2708	Ѵ	INRI	REPARATION	dbTIS	ATG	ATG	ATG	+	gutQ srlQ b2708 JW5431	P17115	GUTQ_ECOLI	Arabinose 5-phosphate isomerase GutQ (API) (G-API) (EC 5.3.1.13) (Phosphosugar aldol-ketol isomerase)	2	10	321	321	0				Ѵ					S	SEALLNAGR						2829813	2829815	NC_000913:2829813-2829815	NC_000913:2829813-2830775	2830775	2829813	2829815	NC_000913:2829813-2829815	NC_000913:2829813-2830775	NC_000913:2829804-2829824	GGATCGATGTGATCATAACCGGAGAGAGCAATGAGTGAAGCACTACTGAACGCGGGACGT	2	1	7	1	FALSE
618	b2712	Ѵ	INRI	REPARATION	dbTIS	ATG	ATG	ATG	-	hypF hydA b2712 JW5433	P30131	HYPF_ECOLI	Carbamoyltransferase HypF (EC 6.2.-.-) (Carbamoyl phosphate-converting enzyme HypF) ([NiFe]-hydrogenase maturation factor HypF) (Hydrogenase maturation protein HypF)	1	12	750	750	0					Ѵ	Ѵ	Ѵ		M	MAKNTSCGVQLR						2837425	2837423	NC_000913:2837423-2837425	NC_000913:2835176-2837425	2835176	2837425	2837423	NC_000913:2837423-2837425	NC_000913:2837425-2835176	NC_000913:2837414-2837434	TACGCAATTCATGATGGCGGGAATAACTCAATGGCAAAAAACACATCTTGCGGTGTCCAA	0	1	8	0	FALSE
619	b2714	Ѵ	Ribo-RET, INRI		dbTIS	ATG	ATG	ATG	-	ascG b2714 JW5434	P24242	ASCG_ECOLI	HTH-type transcriptional regulator AscG (Cryptic asc operon repressor)	1	10	336	336	0					Ѵ	Ѵ	Ѵ		M	MTTMLEVAKR						2839264	2839262	NC_000913:2839262-2839264	NC_000913:2838257-2839264	2838257	2839264	2839262	NC_000913:2839262-2839264	NC_000913:2839264-2838257	NC_000913:2839253-2839273	GCGTTGATTGCGTGTAAAGGGATGAAAATGATGACGACGATGCTGGAAGTGGCGAAGCGC	0	2	8	1	FALSE
620	b2714	Ѵ	Ribo-RET, INRI		dbTIS	ATG	ATG	ATG	-	ascG b2714 JW5434	P24242	ASCG_ECOLI	HTH-type transcriptional regulator AscG (Cryptic asc operon repressor)	2	10	336	336	0				Ѵ	Ѵ				T	TTMLEVAKR						2839264	2839262	NC_000913:2839262-2839264	NC_000913:2838257-2839264	2838257	2839264	2839262	NC_000913:2839262-2839264	NC_000913:2839264-2838257	NC_000913:2839253-2839273	GCGTTGATTGCGTGTAAAGGGATGAAAATGATGACGACGATGCTGGAAGTGGCGAAGCGC	0	2	8	1	FALSE
621	b2718	Ѵ	Ribo-RET, INRI	REPARATION	dbTIS	ATG	ATG	ATG	-	hycH hevH b2718 JW2688	P0AEV7	HYCH_ECOLI	Formate hydrogenlyase maturation protein HycH	2	12	136	136	0				Ѵ					S	SEKVVFSQLSR						2843446	2843444	NC_000913:2843444-2843446	NC_000913:2843039-2843446	2843039	2843446	2843444	NC_000913:2843444-2843446	NC_000913:2843446-2843039	NC_000913:2843435-2843455	GAATCATGTTGTTGAAGAGGCGCGTATCCGATGAGTGAAAAGGTGGTGTTCAGTCAACTG	0	1	10	1	FALSE
622	b2728	Ѵ		REPARATION	dbTIS	ATG	ATG	ATG	+	hypC b2728 JW2698	P0AAM3	HYPC_ECOLI	Hydrogenase maturation factor HypC (Chaperone-type protein HypC) (Hydrogenase accessory chaperone HypC)	1	10	90	90	0					Ѵ	Ѵ	Ѵ		M	MCIGVPGQIR	18,6575					2851864	2851866	NC_000913:2851864-2851866	NC_000913:2851864-2852133	2852133	2851864	2851866	NC_000913:2851864-2851866	NC_000913:2851864-2852133	NC_000913:2851855-2851875	CCAGTGGCTGAACTGGCTGGAGACACAGCGATGTGCATAGGCGTTCCCGGCCAGATCCGC	0	1	9	1	FALSE
623	b2733	Ѵ	Ribo-RET, INRI	REPARATION	dbTIS	ATG	ATG	ATG	+	mutS fdv b2733 JW2703	P23909	MUTS_ECOLI	DNA mismatch repair protein MutS	2	19	853	853	0		Ѵ			Ѵ				S	SAIENFDAHTPMMQQYLR			NaN			2857093	2857095	NC_000913:2857093-2857095	NC_000913:2857093-2859651	2859651	2857093	2857095	NC_000913:2857093-2857095	NC_000913:2857093-2859651	NC_000913:2857084-2857104	ATTTAATATCAGGGAACCGGACATAACCCCATGAGTGCAATAGAAAATTTCGACGCCCAT	0	2	9	0	FALSE
624	b2747	Ѵ	Ribo-RET, INRI	REPARATION	dbTIS	ATG	ATG	ATG	-	ispD ygbP b2747 JW2717	Q46893	ISPD_ECOLI	2-C-methyl-D-erythritol 4-phosphate cytidylyltransferase (EC 2.7.7.60) (4-diphosphocytidyl-2C-methyl-D-erythritol synthase) (CDP-ME synthase) (MEP cytidylyltransferase) (MCT)	2	19	236	236	0				Ѵ					A	ATTHLDVCAVVPAAGFGR		NaN; single L				2872490	2872488	NC_000913:2872488-2872490	NC_000913:2871783-2872490	2871783	2872490	2872488	NC_000913:2872488-2872490	NC_000913:2872490-2871783	NC_000913:2872479-2872499	AACAATCGATAAATCAGCCCGGGAATTAACATGGCAACCACTCATTTGGATGTTTGCGCC	1	1	6	0	FALSE
625	b2763	Ѵ	Ribo-RET (BL21), INRI	REPARATION	dbTIS	ATG	ATG	ATG	-	cysI b2763 JW2733	P17846	CYSI_ECOLI	Sulfite reductase [NADPH] hemoprotein beta-component (SiR-HP) (SiRHP) (EC 1.8.1.2)	1	20	570	570	0				Ѵ	Ѵ				M	MSEKHPGPLVVEGKLTDAER						2890099	2890097	NC_000913:2890097-2890099	NC_000913:2888390-2890099	2888390	2890099	2890097	NC_000913:2890097-2890099	NC_000913:2890099-2888390	NC_000913:2890088-2890108	AGAGCGCCGTTATCAGCGAGATGTCTACTAATGAGCGAAAAACATCCAGGGCCTTTAGTG	0			0	FALSE
626	b2763	Ѵ	Ribo-RET (BL21), INRI	REPARATION	dbTIS	ATG	ATG	ATG	-	cysI b2763 JW2733	P17846	CYSI_ECOLI	Sulfite reductase [NADPH] hemoprotein beta-component (SiR-HP) (SiRHP) (EC 1.8.1.2)	2	20	570	570	0				Ѵ					S	SEKHPGPLVVEGKLTDAER						2890099	2890097	NC_000913:2890097-2890099	NC_000913:2888390-2890099	2888390	2890099	2890097	NC_000913:2890097-2890099	NC_000913:2890099-2888390	NC_000913:2890088-2890108	AGAGCGCCGTTATCAGCGAGATGTCTACTAATGAGCGAAAAACATCCAGGGCCTTTAGTG	0			0	FALSE
627	b2764	Ѵ	Ribo-RET (BL21), INRI	REPARATION	dbTIS	ATG	ATG	ATG	-	cysJ b2764 JW2734	P38038	CYSJ_ECOLI	Sulfite reductase [NADPH] flavoprotein alpha-component (SiR-FP) (EC 1.8.1.2)	1	20	599	599	0				Ѵ	Ѵ				M	MTTQVPPSALLPLNPEQLAR						2891898	2891896	NC_000913:2891896-2891898	NC_000913:2890102-2891898	2890102	2891898	2891896	NC_000913:2891896-2891898	NC_000913:2891898-2890102	NC_000913:2891887-2891907	ACAGCTTTGCTTACTGGAACATAACGACGCATGACGACACAGGTCCCACCTTCCGCGTTG	2	1	12	0	FALSE
628	b2764	Ѵ	Ribo-RET (BL21), INRI	REPARATION	dbTIS	ATG	ATG	ATG	-	cysJ b2764 JW2734	P38038	CYSJ_ECOLI	Sulfite reductase [NADPH] flavoprotein alpha-component (SiR-FP) (EC 1.8.1.2)	2	20	599	599	0				Ѵ					T	TTQVPPSALLPLNPEQLAR						2891898	2891896	NC_000913:2891896-2891898	NC_000913:2890102-2891898	2890102	2891898	2891896	NC_000913:2891896-2891898	NC_000913:2891898-2890102	NC_000913:2891887-2891907	ACAGCTTTGCTTACTGGAACATAACGACGCATGACGACACAGGTCCCACCTTCCGCGTTG	2	1	12	0	FALSE
629	b2779	Ѵ	Ribo-RET, INRI	REPARATION	dbTIS	ATG	ATG	ATG	-	eno b2779 JW2750	P0A6P9	ENO_ECOLI	Enolase (EC 4.2.1.11) (2-phospho-D-glycerate hydro-lyase) (2-phosphoglycerate dehydratase)	1	10	432	432	0				Ѵ	Ѵ	Ѵ	Ѵ	Ѵ	M	MSKIVKIIGR	33,3673					2907941	2907939	NC_000913:2907939-2907941	NC_000913:2906646-2907941	2906646	2907941	2907939	NC_000913:2907939-2907941	NC_000913:2907941-2906646	NC_000913:2907930-2907950	CAGTTTAACTAGTGACTTGAGGAAAACCTAATGTCCAAAATCGTAAAAATCATCGGTCGT	1	2	7	2	TRUE
630	b2779	Ѵ	Ribo-RET, INRI	REPARATION	dbTIS	ATG	ATG	ATG	-	eno b2779 JW2750	P0A6P9	ENO_ECOLI	Enolase (EC 4.2.1.11) (2-phospho-D-glycerate hydro-lyase) (2-phosphoglycerate dehydratase)	2	10	432	432	0				Ѵ					S	SKIVKIIGR						2907941	2907939	NC_000913:2907939-2907941	NC_000913:2906646-2907941	2906646	2907941	2907939	NC_000913:2907939-2907941	NC_000913:2907941-2906646	NC_000913:2907930-2907950	CAGTTTAACTAGTGACTTGAGGAAAACCTAATGTCCAAAATCGTAAAAATCATCGGTCGT	1	2	7	2	TRUE
631	b2779				aTIS	ATG	ATG	ATG	-	eno b2779 JW2750	P0A6P9	ENO_ECOLI	Enolase (EC 4.2.1.11) (2-phospho-D-glycerate hydro-lyase) (2-phosphoglycerate dehydratase)	358	371	432	75	357	N-terminal truncation (357aa)			Ѵ	Ѵ	Ѵ			M	MAKDAGYTAVISHR						2907941	2907939	NC_000913:2907939-2907941	NC_000913:2906646-2907941	2906646	2906870	2906868	NC_000913:2906868-2906870	NC_000913:2906870-2906646	NC_000913:2906859-2906879	TCTCTGACCGAAACTCTGGCTGCAATCAAGATGGCGAAAGATGCTGGCTACACTGCAGTT	1			0	FALSE
632	b2779				aTIS	ATG	ATG	ATG	-	eno b2779 JW2750	P0A6P9	ENO_ECOLI	Enolase (EC 4.2.1.11) (2-phospho-D-glycerate hydro-lyase) (2-phosphoglycerate dehydratase)	359	371	432	75	357	N-terminal truncation (357aa)			Ѵ					A	AKDAGYTAVISHR						2907941	2907939	NC_000913:2907939-2907941	NC_000913:2906646-2907941	2906646	2906870	2906868	NC_000913:2906868-2906870	NC_000913:2906870-2906646	NC_000913:2906859-2906879	TCTCTGACCGAAACTCTGGCTGCAATCAAGATGGCGAAAGATGCTGGCTACACTGCAGTT	1			0	FALSE
633	b2784				aTIS	ATT	near-cognate	ATG	-	relA b2784 JW2755	P0AG20	RELA_ECOLI	GTP pyrophosphokinase (EC 2.7.6.5) ((p)ppGpp synthase) (ATP:GTP 3'-pyrophosphotransferase) (ppGpp synthase I)	714	724	744	31	713	N-terminal truncation (713aa)					Ѵ	Ѵ		M	MEIYNLQVLGR						2913651	2913649	NC_000913:2913649-2913651	NC_000913:2911420-2913651	2911420	2911512	2911510	NC_000913:2911510-2911512	NC_000913:2911512-2911420	NC_000913:2911501-2911521	AAACAGCAACTGGCGACCATCGACATGACCATTGAGATTTACAACCTGCAAGTGCTGGGG	2			0	FALSE
634	b2785	Ѵ	INRI	REPARATION	dbTIS	ATG	ATG	ATG	-	rlmD rumA ygcA b2785 JW2756	P55135	RLMD_ECOLI	23S rRNA (uracil(1939)-C(5))-methyltransferase RlmD (EC 2.1.1.190) (23S rRNA(m5U1939)-methyltransferase)	1	9	433	433	0					Ѵ	Ѵ	Ѵ		M	MAQFYSAKR						2915000	2914998	NC_000913:2914998-2915000	NC_000913:2913702-2915000	2913702	2915000	2914998	NC_000913:2914998-2915000	NC_000913:2915000-2913702	NC_000913:2914989-2915009	TCACACTGTTAAATTGAGAAAGTCTCGCCAATGGCGCAATTCTACTCTGCAAAACGACGC	1			0	FALSE
635	b2785	Ѵ	INRI	REPARATION	dbTIS	ATG	ATG	ATG	-	rlmD rumA ygcA b2785 JW2756	P55135	RLMD_ECOLI	23S rRNA (uracil(1939)-C(5))-methyltransferase RlmD (EC 2.1.1.190) (23S rRNA(m5U1939)-methyltransferase)	2	9	433	433	0				Ѵ					A	AQFYSAKR						2915000	2914998	NC_000913:2914998-2915000	NC_000913:2913702-2915000	2913702	2915000	2914998	NC_000913:2914998-2915000	NC_000913:2915000-2913702	NC_000913:2914989-2915009	TCACACTGTTAAATTGAGAAAGTCTCGCCAATGGCGCAATTCTACTCTGCAAAACGACGC	1			0	FALSE
636	b2793	Ѵ	Ribo-RET, INRI	REPARATION	dbTIS	GTG	near-cognate	GTG	-	syd ydr b2793 JW2764	P0A8U0	SYDP_ECOLI	Protein Syd	1	15	181	181	0				Ѵ	Ѵ	Ѵ	Ѵ		M	MDDLTAQALKDFTAR		NaN; single H				2925280	2925278	NC_000913:2925278-2925280	NC_000913:2924738-2925280	2924738	2925280	2925278	NC_000913:2925278-2925280	NC_000913:2925280-2924738	NC_000913:2925269-2925289	TGTATCTGGTTTAAGTGAAGAGAGAAATTAGTGGACGATTTGACCGCACAAGCCCTGAAA	0			0	FALSE
637	b2796	Ѵ	Ribo-RET, INRI	REPARATION	dbTIS	ATG	ATG	ATG	+	sdaC dcrA b2796 JW2767	P0AAD6	SDAC_ECOLI	Serine transporter SdaC (H(+)/L-serine symporter) (L-serine transport system)	1	15	429	429	0				Ѵ	Ѵ	Ѵ	Ѵ	Ѵ	M	METTQTSTIASKDSR		NaN; single H				2928229	2928231	NC_000913:2928229-2928231	NC_000913:2928229-2929515	2929515	2928229	2928231	NC_000913:2928229-2928231	NC_000913:2928229-2929515	NC_000913:2928220-2928240	GAATTATTTGCATTCCTCCAGGAGAAATAGATGGAAACGACTCAAACCAGCACGATTGCG	0	2	7	2	TRUE
638	b2802	Ѵ	INRI	REPARATION	dbTIS	ATG	ATG	ATG	+	fucI b2802 JW2773	P69922	FUCI_ECOLI	L-fucose isomerase (FucIase) (FucIso) (EC 5.3.1.25) (6-deoxy-L-galactose isomerase) (D-arabinose isomerase) (EC 5.3.1.3)	1	18	591	591	0				Ѵ	Ѵ	Ѵ	Ѵ	Ѵ	M	MKKISLPKIGIRPVIDGR						2935584	2935586	NC_000913:2935584-2935586	NC_000913:2935584-2937356	2937356	2935584	2935586	NC_000913:2935584-2935586	NC_000913:2935584-2937356	NC_000913:2935575-2935595	ATATTTTCCGAATAAAGTGAGGAATCTGTAATGAAAAAAATCAGCTTACCGAAAATTGGT	2	2	7	2	TRUE
639	b2802	Ѵ	INRI	REPARATION	dbTIS	ATG	ATG	ATG	+	fucI b2802 JW2773	P69922	FUCI_ECOLI	L-fucose isomerase (FucIase) (FucIso) (EC 5.3.1.25) (6-deoxy-L-galactose isomerase) (D-arabinose isomerase) (EC 5.3.1.3)	1	12	591	591	0					Ѵ	Ѵ		Ѵ	M	MKKISLPKIGIR						2935584	2935586	NC_000913:2935584-2935586	NC_000913:2935584-2937356	2937356	2935584	2935586	NC_000913:2935584-2935586	NC_000913:2935584-2937356	NC_000913:2935575-2935595	ATATTTTCCGAATAAAGTGAGGAATCTGTAATGAAAAAAATCAGCTTACCGAAAATTGGT	2	2	7	2	TRUE
640	b2806	Ѵ	Ribo-RET, INRI	REPARATION	dbTIS	ATG	ATG	ATG	-	rlmM ygdE b2806 JW2777	P0ADR6	RLMM_ECOLI	Ribosomal RNA large subunit methyltransferase M (EC 2.1.1.186) (23S rRNA (cytidine2498-2'-O)-methyltransferase) (23S rRNA 2'-O-ribose methyltransferase RlmM)	1	9	366	366	0				Ѵ	Ѵ				M	MNKVVLLCR						2941243	2941241	NC_000913:2941241-2941243	NC_000913:2940146-2941243	2940146	2941243	2941241	NC_000913:2941241-2941243	NC_000913:2941243-2940146	NC_000913:2941232-2941252	CTATCCGTTTAAAGCGCAAGGGCGTAAGTCATGAATAAGGTTGTATTGCTGTGCCGTCCG	0	1	9	1	FALSE
641	b2810	Ѵ	Ribo-RET, INRI	REPARATION	dbTIS	ATG	ATG	ATG	+	csdA ygdJ b2810 JW2781	Q46925	CSDA_ECOLI	Cysteine desulfurase CsdA (EC 2.8.1.7) (Cysteine sulfinate desulfinase) (CSD) (EC 3.13.1.-) (Selenocysteine lyase) (EC 4.4.1.16)	1	10	401	401	0				Ѵ	Ѵ	Ѵ	Ѵ	Ѵ	M	MNVFNPAQFR	17,8180					2943337	2943339	NC_000913:2943337-2943339	NC_000913:2943337-2944539	2944539	2943337	2943339	NC_000913:2943337-2943339	NC_000913:2943337-2944539	NC_000913:2943328-2943348	CACGATCGGTGCATCAAGCCGAGGAGTACCATGAACGTTTTTAATCCCGCGCAGTTTCGC	0	2	6	3	TRUE
642	b2811	Ѵ	INRI	REPARATION	dbTIS	ATG	ATG	ATG	+	csdE ygdK b2811 JW2782	P0AGF2	CSDE_ECOLI	Sulfur acceptor protein CsdE	1	21	147	147	0				Ѵ	Ѵ	Ѵ	Ѵ		M	MTNPQFAGHPFGTTVTAETLR	NaN; single H					2944542	2944544	NC_000913:2944542-2944544	NC_000913:2944542-2944982	2944982	2944542	2944544	NC_000913:2944542-2944544	NC_000913:2944542-2944982	NC_000913:2944533-2944553	TGACCGCGCGCTGGAATTATTGGTGGATTAATGACAAACCCGCAATTCGCCGGACATCCG	2	2	3	0	FALSE
643	b2811	Ѵ	INRI	REPARATION	dbTIS	ATG	ATG	ATG	+	csdE ygdK b2811 JW2782	P0AGF2	CSDE_ECOLI	Sulfur acceptor protein CsdE	2	21	147	147	0				Ѵ					T	TNPQFAGHPFGTTVTAETLR		0,2156				2944542	2944544	NC_000913:2944542-2944544	NC_000913:2944542-2944982	2944982	2944542	2944544	NC_000913:2944542-2944544	NC_000913:2944542-2944982	NC_000913:2944533-2944553	TGACCGCGCGCTGGAATTATTGGTGGATTAATGACAAACCCGCAATTCGCCGGACATCCG	2	2	3	0	FALSE
644	b2812	Ѵ	Ribo-RET, INRI	REPARATION	dbTIS	ATG	ATG	ATG	-	tcdA csdL ygdL b2812 JW2783	Q46927	TCDA_ECOLI	tRNA threonylcarbamoyladenosine dehydratase (EC 6.1.-.-) (t(6)A37 dehydratase)	2	10	268	268	0				Ѵ					S	SVVISDAWR		NaN; single L				2945842	2945840	NC_000913:2945840-2945842	NC_000913:2945039-2945842	2945039	2945842	2945840	NC_000913:2945840-2945842	NC_000913:2945842-2945039	NC_000913:2945831-2945851	TAACCTCGCCCTTTTTAATTCTGAGGTGCTATGTCTGTGGTAATTAGTGATGCATGGCGT	0	1	4	1	FALSE
645	b2820	Ѵ	Ribo-RET, INRI	REPARATION	dbTIS	ATG	ATG	ATG	-	recB ior rorA b2820 JW2788	P08394	RECB_ECOLI	RecBCD enzyme subunit RecB (EC 3.1.11.5) (EC 5.6.2.4) (DNA 3'-5' helicase subunit RecB) (Exodeoxyribonuclease V 135 kDa polypeptide) (Exodeoxyribonuclease V beta chain) (Exonuclease V subunit RecB) (ExoV subunit RecB) (Helicase/nuclease RecBCD subunit RecB)	2	19	1180	1180	0				Ѵ					S	SDVAETLDPLRLPLQGER						2956003	2956001	NC_000913:2956001-2956003	NC_000913:2952464-2956003	2952464	2956003	2956001	NC_000913:2956001-2956003	NC_000913:2956003-2952464	NC_000913:2955992-2956012	AGCAAACAATGCCCCTGATGAGTGAAAAGAATGAGTGATGTCGCCGAGACACTAGATCCT	0			0	FALSE
646	b2837	Ѵ	Ribo-RET (BL21), INRI	REPARATION	dbTIS	ATG	ATG	ATG	+	galR b2837 JW2805	P03024	GALR_ECOLI	HTH-type transcriptional regulator GalR (Galactose operon repressor)	1	9	343	343	0					Ѵ	Ѵ	Ѵ		M	MATIKDVAR						2976599	2976601	NC_000913:2976599-2976601	NC_000913:2976599-2977627	2977627	2976599	2976601	NC_000913:2976599-2976601	NC_000913:2976599-2977627	NC_000913:2976590-2976610	ATGTAAGCGTTTACCCACTAAGGTATTTTCATGGCGACCATAAAGGATGTAGCCCGACTG	1	1	7	1	FALSE
647	b2837	Ѵ	Ribo-RET (BL21), INRI	REPARATION	dbTIS	ATG	ATG	ATG	+	galR b2837 JW2805	P03024	GALR_ECOLI	HTH-type transcriptional regulator GalR (Galactose operon repressor)	2	9	343	343	0				Ѵ					A	ATIKDVAR						2976599	2976601	NC_000913:2976599-2976601	NC_000913:2976599-2977627	2977627	2976599	2976601	NC_000913:2976599-2976601	NC_000913:2976599-2977627	NC_000913:2976590-2976610	ATGTAAGCGTTTACCCACTAAGGTATTTTCATGGCGACCATAAAGGATGTAGCCCGACTG	1	1	7	1	FALSE
648	b2838	Ѵ		REPARATION	dbTIS	ATG	ATG	ATG	-	lysA b2838 JW2806	P00861	DCDA_ECOLI	Diaminopimelate decarboxylase (DAP decarboxylase) (DAPDC) (EC 4.1.1.20)	2	19	420	420	0				Ѵ					P	PHSLFSTDTDLTAENLLR						2978899	2978897	NC_000913:2978897-2978899	NC_000913:2977640-2978899	2977640	2978899	2978897	NC_000913:2978897-2978899	NC_000913:2978899-2977640	NC_000913:2978888-2978908	TCATAAAAAAGCACTTATCTGGAGTTTGTTATGCCACATTCACTGTTCAGCACCGATACC	0	1	7	1	FALSE
649	b2844	Ѵ	Ribo-RET (BL21), INRI		dbTIS	ATG	ATG	ATG	-	yqeF b2844 JW5453	Q46939	YQEF_ECOLI	Probable acetyl-CoA acetyltransferase (EC 2.3.1.9) (Acetoacetyl-CoA thiolase)	1	11	393	393	0					Ѵ	Ѵ	Ѵ		M	MKDVVIVGALR						2985592	2985590	NC_000913:2985590-2985592	NC_000913:2984414-2985592	2984414	2985592	2985590	NC_000913:2985590-2985592	NC_000913:2985592-2984414	NC_000913:2985581-2985601	TATTGCACTGTTAATTGGTGCGAGGTTGTGATGAAAGACGTTGTGATTGTCGGGGCGTTA	0	1	5	1	FALSE
650	b2883	Ѵ		REPARATION	aTIS	ATG	ATG	ATG	+	guaD ygfP b2883 JW5466	P76641	GUAD_ECOLI	Guanine deaminase (Guanase) (Guanine aminase) (EC 3.5.4.3) (Guanine aminohydrolase) (GAH)	2	12	439	438	1	N-terminal truncation (1aa)				Ѵ	Ѵ	Ѵ		M	MSGEHTLKAVR						3025766	3025768	NC_000913:3025766-3025768	NC_000913:3025766-3027082	3027082	3025769	3025771	NC_000913:3025769-3025771	NC_000913:3025769-3027082	NC_000913:3025760-3025780	AGAGATGGATTAACAGTAAAGGAGTCAATGATGTCAGGAGAACACACGTTAAAAGCGGTA	1	2	7	3	TRUE
651	b2883	Ѵ		REPARATION	aTIS	ATG	ATG	ATG	+	guaD ygfP b2883 JW5466	P76641	GUAD_ECOLI	Guanine deaminase (Guanase) (Guanine aminase) (EC 3.5.4.3) (Guanine aminohydrolase) (GAH)	3	12	439	438	1	N-terminal truncation (1aa)			Ѵ					S	SGEHTLKAVR						3025766	3025768	NC_000913:3025766-3025768	NC_000913:3025766-3027082	3027082	3025769	3025771	NC_000913:3025769-3025771	NC_000913:3025769-3027082	NC_000913:3025760-3025780	AGAGATGGATTAACAGTAAAGGAGTCAATGATGTCAGGAGAACACACGTTAAAAGCGGTA	1	2	7	3	TRUE
652	b2889	Ѵ	Ribo-RET (BL21), INRI	REPARATION	dbTIS	ATG	ATG	ATG	+	idi ygfV b2889 JW2857	Q46822	IDI_ECOLI	Isopentenyl-diphosphate Delta-isomerase (IPP isomerase) (EC 5.3.3.2) (IPP:DMAPP isomerase) (Isopentenyl pyrophosphate isomerase)	1	30	182	182	0				Ѵ	Ѵ				M	MQTEHVILLNAQGVPTGTLEKYAAHTADTR						3033065	3033067	NC_000913:3033065-3033067	NC_000913:3033065-3033610	3033610	3033065	3033067	NC_000913:3033065-3033067	NC_000913:3033065-3033610	NC_000913:3033056-3033076	ATGAGTGATCAGAATTACATGTGAGAAATTATGCAAACGGAACACGTCATTTTATTGAAT	1			0	FALSE
653	b2890	Ѵ	Ribo-RET, INRI	REPARATION	dbTIS	ATG	ATG	ATG	-	lysS asuD herC b2890 JW2858	P0A8N3	SYK1_ECOLI	Lysine--tRNA ligase (EC 6.1.1.6) (Lysyl-tRNA synthetase) (LysRS)	1	23	505	505	0					Ѵ	Ѵ			M	MSEQHAQGADAVVDLNNELKTRR						3035174	3035172	NC_000913:3035172-3035174	NC_000913:3033660-3035174	3033660	3035174	3035172	NC_000913:3035172-3035174	NC_000913:3035174-3033660	NC_000913:3035163-3035183	AGTTTGAAAGCAGGGTTATGAGGAACCAACATGTCTGAACAACACGCACAGGGCGCTGAC	1	2	7	2	TRUE
654	b2890	Ѵ	Ribo-RET, INRI	REPARATION	dbTIS	ATG	ATG	ATG	-	lysS asuD herC b2890 JW2858	P0A8N3	SYK1_ECOLI	Lysine--tRNA ligase (EC 6.1.1.6) (Lysyl-tRNA synthetase) (LysRS)	1	22	505	505	0				Ѵ	Ѵ	Ѵ			M	MSEQHAQGADAVVDLNNELKTR						3035174	3035172	NC_000913:3035172-3035174	NC_000913:3033660-3035174	3033660	3035174	3035172	NC_000913:3035172-3035174	NC_000913:3035174-3033660	NC_000913:3035163-3035183	AGTTTGAAAGCAGGGTTATGAGGAACCAACATGTCTGAACAACACGCACAGGGCGCTGAC	1	2	7	2	TRUE
655	b2890	Ѵ	Ribo-RET, INRI	REPARATION	dbTIS	ATG	ATG	ATG	-	lysS asuD herC b2890 JW2858	P0A8N3	SYK1_ECOLI	Lysine--tRNA ligase (EC 6.1.1.6) (Lysyl-tRNA synthetase) (LysRS)	2	23	505	505	0				Ѵ					S	SEQHAQGADAVVDLNNELKTRR						3035174	3035172	NC_000913:3035172-3035174	NC_000913:3033660-3035174	3033660	3035174	3035172	NC_000913:3035172-3035174	NC_000913:3035174-3033660	NC_000913:3035163-3035183	AGTTTGAAAGCAGGGTTATGAGGAACCAACATGTCTGAACAACACGCACAGGGCGCTGAC	1	2	7	2	TRUE
656	b2890	Ѵ	Ribo-RET, INRI	REPARATION	dbTIS	ATG	ATG	ATG	-	lysS asuD herC b2890 JW2858	P0A8N3	SYK1_ECOLI	Lysine--tRNA ligase (EC 6.1.1.6) (Lysyl-tRNA synthetase) (LysRS)	2	22	505	505	0				Ѵ					S	SEQHAQGADAVVDLNNELKTR						3035174	3035172	NC_000913:3035172-3035174	NC_000913:3033660-3035174	3033660	3035174	3035172	NC_000913:3035172-3035174	NC_000913:3035174-3033660	NC_000913:3035163-3035183	AGTTTGAAAGCAGGGTTATGAGGAACCAACATGTCTGAACAACACGCACAGGGCGCTGAC	1	2	7	2	TRUE
657	b2891	Ѵ	Ribo-RET (BL21)		dbTIS	ATG	ATG	ATG	-	prfB supK b2891 JW5847	P07012	RF2_ECOLI	Peptide chain release factor RF2 (RF-2)	1	10	365	365	0	Pseudogene (naturally occuring frameshift)			Ѵ	Ѵ	Ѵ	Ѵ	Ѵ	M	MFEINPVNNR	14,1910	0,0148; single L		13,4720	0,0112	3036282	3036280	NC_000913:3036280-3036282	NC_000913:3036208-3036282	3036208	3036282	3036280	NC_000913:3036280-3036282	NC_000913:3036282-3036208	NC_000913:3036271-3036291	TTTGACTAGCTCAATAAAAGAAATCAGACCATGTTTGAAATTAATCCGGTAAATAATCGC	2			0	FALSE
658	b2894	Ѵ	Ribo-RET, INRI	REPARATION	dbTIS	GTG	near-cognate	GTG	-	xerD xprB b2894 JW2862	P0A8P8	XERD_ECOLI	Tyrosine recombinase XerD	1	7	298	298	0				Ѵ		Ѵ	Ѵ		M	MKQDLAR						3039743	3039741	NC_000913:3039741-3039743	NC_000913:3038850-3039743	3038850	3039743	3039741	NC_000913:3039741-3039743	NC_000913:3039743-3038850	NC_000913:3039732-3039752	GGATCAAATGAGTGACCATAAGGGGCGCAAGTGAAACAGGATCTGGCACGCATCGAGCAG	1	1	7	1	FALSE
659	b2897	Ѵ	Ribo-RET, INRI	REPARATION	dbTIS	ATG	ATG	ATG	-	sdhE cptB ygfY b2897 JW2865	P64559	SDHE_ECOLI	FAD assembly factor SdhE (Antitoxin CptB)	1	8	88	88	0				Ѵ	Ѵ	Ѵ	Ѵ	Ѵ	M	MDINNKAR	NaN					3041070	3041068	NC_000913:3041068-3041070	NC_000913:3040807-3041070	3040807	3041070	3041068	NC_000913:3041068-3041070	NC_000913:3041070-3040807	NC_000913:3041059-3041079	GGTACTGGATTTTCGTGAGACAGGAAGAAGATGGACATTAACAACAAAGCCCGCATTCAT	2	2	6	1	FALSE
660	b2898	Ѵ	Ribo-RET, INRI	REPARATION	dbTIS	ATG	ATG	ATG	+	ygfZ yzzW b2898 JW2866	P0ADE8	YGFZ_ECOLI	tRNA-modifying protein YgfZ	1	9	326	326	0					Ѵ	Ѵ	Ѵ	Ѵ	M	MAFTPFPPR	18,2238					3041313	3041315	NC_000913:3041313-3041315	NC_000913:3041313-3042290	3042290	3041313	3041315	NC_000913:3041313-3041315	NC_000913:3041313-3042290	NC_000913:3041304-3041324	ATACGCCGTTAAGCAACTCAGGACTCTATTATGGCTTTTACACCTTTTCCTCCCCGTCAG	2	2	7	1	FALSE
661	b2898	Ѵ	Ribo-RET, INRI	REPARATION	dbTIS	ATG	ATG	ATG	+	ygfZ yzzW b2898 JW2866	P0ADE8	YGFZ_ECOLI	tRNA-modifying protein YgfZ	2	9	326	326	0				Ѵ					A	AFTPFPPR		0,0540			NaN; single L	3041313	3041315	NC_000913:3041313-3041315	NC_000913:3041313-3042290	3042290	3041313	3041315	NC_000913:3041313-3041315	NC_000913:3041313-3042290	NC_000913:3041304-3041324	ATACGCCGTTAAGCAACTCAGGACTCTATTATGGCTTTTACACCTTTTCCTCCCCGTCAG	2	2	7	1	FALSE
662	b2900	Ѵ	Ribo-RET, INRI	REPARATION	dbTIS	ATG	ATG	ATG	-	yqfB b2900 JW2868	P67603	AC4CH_ECOLI	N(4)-acetylcytidine amidohydrolase (ac4C amidohydrolase) (EC 3.5.1.135)	1	11	103	103	0				Ѵ	Ѵ	Ѵ	Ѵ	Ѵ	M	MQPNDITFFQR	6,8820	0,0127				3043623	3043621	NC_000913:3043621-3043623	NC_000913:3043315-3043623	3043315	3043623	3043621	NC_000913:3043621-3043623	NC_000913:3043623-3043315	NC_000913:3043612-3043632	GATGAGTCAATTCTTACAGGAAATAGTACCATGCAGCCAAACGACATCACTTTTTTTCAA	2	2	9	1	FALSE
663	b2902	Ѵ	INRI	REPARATION	dbTIS	ATG	ATG	ATG	-	ygfF yqfD b2902 JW2870	P52037	YGFF_ECOLI	Uncharacterized oxidoreductase YgfF (EC 1.-.-.-)	1	11	247	247	0					Ѵ	Ѵ	Ѵ		M	MAIALVTGGSR						3045901	3045899	NC_000913:3045899-3045901	NC_000913:3045161-3045901	3045161	3045901	3045899	NC_000913:3045899-3045901	NC_000913:3045901-3045161	NC_000913:3045890-3045910	TCAACGAATTAATTTTTCTCGGAAAAACAAATGGCTATAGCACTTGTGACTGGTGGCAGT	0	1	7	0	FALSE
664	b2902	Ѵ	INRI	REPARATION	dbTIS	ATG	ATG	ATG	-	ygfF yqfD b2902 JW2870	P52037	YGFF_ECOLI	Uncharacterized oxidoreductase YgfF (EC 1.-.-.-)	2	11	247	247	0				Ѵ					A	AIALVTGGSR		NaN; single L			NaN; single L	3045901	3045899	NC_000913:3045899-3045901	NC_000913:3045161-3045901	3045161	3045901	3045899	NC_000913:3045899-3045901	NC_000913:3045901-3045161	NC_000913:3045890-3045910	TCAACGAATTAATTTTTCTCGGAAAAACAAATGGCTATAGCACTTGTGACTGGTGGCAGT	0	1	7	0	FALSE
665	b2903	Ѵ	Ribo-RET (BL21), INRI	REPARATION	dbTIS	ATG	ATG	ATG	-	gcvP b2903 JW2871	P33195	GCSP_ECOLI	Glycine dehydrogenase (decarboxylating) (EC 1.4.4.2) (Glycine cleavage system P-protein) (Glycine decarboxylase) (Glycine dehydrogenase (aminomethyl-transferring))	1	17	957	957	0				Ѵ	Ѵ	Ѵ	Ѵ		M	MTQTLSQLENSGAFIER				NaN; single H		3049041	3049039	NC_000913:3049039-3049041	NC_000913:3046171-3049041	3046171	3049041	3049039	NC_000913:3049039-3049041	NC_000913:3049041-3046171	NC_000913:3049030-3049050	ATTCACTGCACGTTTCAGGAACCATCGCTCATGACACAGACGTTAAGCCAGCTTGAAAAC	2	2	10	1	FALSE
666	b2903	Ѵ	Ribo-RET (BL21), INRI	REPARATION	dbTIS	ATG	ATG	ATG	-	gcvP b2903 JW2871	P33195	GCSP_ECOLI	Glycine dehydrogenase (decarboxylating) (EC 1.4.4.2) (Glycine cleavage system P-protein) (Glycine decarboxylase) (Glycine dehydrogenase (aminomethyl-transferring))	2	17	957	957	0				Ѵ					T	TQTLSQLENSGAFIER		0,0466				3049041	3049039	NC_000913:3049039-3049041	NC_000913:3046171-3049041	3046171	3049041	3049039	NC_000913:3049039-3049041	NC_000913:3049041-3046171	NC_000913:3049030-3049050	ATTCACTGCACGTTTCAGGAACCATCGCTCATGACACAGACGTTAAGCCAGCTTGAAAAC	2	2	10	1	FALSE
667	b2904	Ѵ	Ribo-RET, INRI	REPARATION	dbTIS	ATG	ATG	ATG	-	gcvH b2904 JW2872	P0A6T9	GCSH_ECOLI	Glycine cleavage system H protein	1	18	129	129	0				Ѵ	Ѵ	Ѵ	Ѵ	Ѵ	M	MSNVPAELKYSKEHEWLR						3049549	3049547	NC_000913:3049547-3049549	NC_000913:3049163-3049549	3049163	3049549	3049547	NC_000913:3049547-3049549	NC_000913:3049549-3049163	NC_000913:3049538-3049558	CGCGTGATTTACTTTTTTGGAGATTGATTGATGAGCAACGTACCAGCAGAACTGAAATAC	0	1	9	1	FALSE
668	b2904	Ѵ	Ribo-RET, INRI	REPARATION	dbTIS	ATG	ATG	ATG	-	gcvH b2904 JW2872	P0A6T9	GCSH_ECOLI	Glycine cleavage system H protein	2	18	129	129	0				Ѵ					S	SNVPAELKYSKEHEWLR						3049549	3049547	NC_000913:3049547-3049549	NC_000913:3049163-3049549	3049163	3049549	3049547	NC_000913:3049547-3049549	NC_000913:3049549-3049163	NC_000913:3049538-3049558	CGCGTGATTTACTTTTTTGGAGATTGATTGATGAGCAACGTACCAGCAGAACTGAAATAC	0	1	9	1	FALSE
669	b2905	Ѵ	Ribo-RET, INRI	REPARATION	dbTIS	ATG	ATG	ATG	-	gcvT b2905 JW2873	P27248	GCST_ECOLI	Aminomethyltransferase (EC 2.1.2.10) (Glycine cleavage system T protein)	1	17	364	364	0			Ѵ	Ѵ	Ѵ	Ѵ	Ѵ		M	MAQQTPLYEQHTLCGAR				15,1490		3050667	3050665	NC_000913:3050665-3050667	NC_000913:3049576-3050667	3049576	3050667	3050665	NC_000913:3050665-3050667	NC_000913:3050667-3049576	NC_000913:3050656-3050676	TGTCAGCCCCGCTTATTCAATGAGGACAAGATGGCACAACAGACTCCTTTGTACGAACAA	2	2	5	2	TRUE
670	b2905	Ѵ	Ribo-RET, INRI	REPARATION	dbTIS	ATG	ATG	ATG	-	gcvT b2905 JW2873	P27248	GCST_ECOLI	Aminomethyltransferase (EC 2.1.2.10) (Glycine cleavage system T protein)	2	17	364	364	0				Ѵ					A	AQQTPLYEQHTLCGAR					NaN; single L	3050667	3050665	NC_000913:3050665-3050667	NC_000913:3049576-3050667	3049576	3050667	3050665	NC_000913:3050665-3050667	NC_000913:3050667-3049576	NC_000913:3050656-3050676	TGTCAGCCCCGCTTATTCAATGAGGACAAGATGGCACAACAGACTCCTTTGTACGAACAA	2	2	5	2	TRUE
671	b2910	Ѵ	Ribo-RET	REPARATION	dbTIS	ATG	ATG	ATG	+	zapA ygfE b2910 JW2878	P0ADS2	ZAPA_ECOLI	Cell division protein ZapA (Z ring-associated protein ZapA)	1	13	109	109	0					Ѵ	Ѵ	Ѵ		M	MSAQPVDIQIFGR	15,9370	NaN; single H				3055612	3055614	NC_000913:3055612-3055614	NC_000913:3055612-3055938	3055938	3055612	3055614	NC_000913:3055612-3055614	NC_000913:3055612-3055938	NC_000913:3055603-3055623	GGCAGCGCAGTCAATCAGCAGGAAGGTGGCATGTCTGCACAACCCGTCGATATCCAAATT	0	3	7	2	TRUE
672	b2910	Ѵ	Ribo-RET	REPARATION	dbTIS	ATG	ATG	ATG	+	zapA ygfE b2910 JW2878	P0ADS2	ZAPA_ECOLI	Cell division protein ZapA (Z ring-associated protein ZapA)	2	13	109	109	0				Ѵ					S	SAQPVDIQIFGR		0,1314			NaN; single L	3055612	3055614	NC_000913:3055612-3055614	NC_000913:3055612-3055938	3055938	3055612	3055614	NC_000913:3055612-3055614	NC_000913:3055612-3055938	NC_000913:3055603-3055623	GGCAGCGCAGTCAATCAGCAGGAAGGTGGCATGTCTGCACAACCCGTCGATATCCAAATT	0	3	7	2	TRUE
673	b2926	Ѵ	Ribo-RET, INRI	REPARATION	dbTIS	ATG	ATG	ATG	-	pgk b2926 JW2893	P0A799	PGK_ECOLI	Phosphoglycerate kinase (EC 2.7.2.3)	1	15	387	387	0				Ѵ	Ѵ	Ѵ	Ѵ	Ѵ	M	MSVIKMTDLDLAGKR	28,4640					3072622	3072620	NC_000913:3072620-3072622	NC_000913:3071462-3072622	3071462	3072622	3072620	NC_000913:3072620-3072622	NC_000913:3072622-3071462	NC_000913:3072611-3072631	AAACTTTTAGAATCAACGAGAGGATTCACCATGTCTGTAATTAAGATGACCGATCTGGAT	0	2	7	2	TRUE
674	b2926	Ѵ	Ribo-RET, INRI	REPARATION	dbTIS	ATG	ATG	ATG	-	pgk b2926 JW2893	P0A799	PGK_ECOLI	Phosphoglycerate kinase (EC 2.7.2.3)	2	15	387	387	0				Ѵ	Ѵ				S	SVIKMTDLDLAGKR						3072622	3072620	NC_000913:3072620-3072622	NC_000913:3071462-3072622	3071462	3072622	3072620	NC_000913:3072620-3072622	NC_000913:3072622-3071462	NC_000913:3072611-3072631	AAACTTTTAGAATCAACGAGAGGATTCACCATGTCTGTAATTAAGATGACCGATCTGGAT	0	2	7	2	TRUE
675	b2926				aTIS	ATG	ATG	ATG	-	pgk b2926 JW2893	P0A799	PGK_ECOLI	Phosphoglycerate kinase (EC 2.7.2.3)	6	15	387	382	5	N-terminal truncation (5aa)				Ѵ	Ѵ	Ѵ		M	MTDLDLAGKR						3072622	3072620	NC_000913:3072620-3072622	NC_000913:3071462-3072622	3071462	3072607	3072605	NC_000913:3072605-3072607	NC_000913:3072607-3071462	NC_000913:3072596-3072616	ACGAGAGGATTCACCATGTCTGTAATTAAGATGACCGATCTGGATCTTGCTGGGAAACGT	0			0	FALSE
676	b2937	Ѵ	Ribo-RET, INRI	REPARATION	dbTIS	ATG	ATG	ATG	-	speB b2937 JW2904	P60651	SPEB_ECOLI	Agmatinase (EC 3.5.3.11) (Agmatine ureohydrolase) (AUH)	2	21	306	306	0				Ѵ					S	STLGHQYDNSLVSNAFGFLR		0,0531				3083797	3083795	NC_000913:3083795-3083797	NC_000913:3082880-3083797	3082880	3083797	3083795	NC_000913:3083795-3083797	NC_000913:3083797-3082880	NC_000913:3083786-3083806	TTATATCGACTTTGTAATAGGAGTCCATCCATGAGCACCTTAGGTCATCAATACGATAAC	0	2	8	2	TRUE
677	b2938	Ѵ	Ribo-RET	REPARATION	dbTIS	ATG	ATG	ATG	-	speA b2938 JW2905	P21170	SPEA_ECOLI	Biosynthetic arginine decarboxylase (ADC) (EC 4.1.1.19)	1	20	658	658	0					Ѵ	Ѵ			M	MSDDMSMGLPSSAGEHGVLR	19,1580					3085911	3085909	NC_000913:3085909-3085911	NC_000913:3083938-3085911	3083938	3085911	3085909	NC_000913:3085909-3085911	NC_000913:3085911-3083938	NC_000913:3085900-3085920	TACACTTAATAAAATAATTTGAGGTTCGCTATGTCTGACGACATGTCTATGGGTTTGCCT	2	1	6	1	FALSE
678	b2938	Ѵ	Ribo-RET	REPARATION	dbTIS	ATG	ATG	ATG	-	speA b2938 JW2905	P21170	SPEA_ECOLI	Biosynthetic arginine decarboxylase (ADC) (EC 4.1.1.19)	2	20	658	658	0		Ѵ		Ѵ	Ѵ				S	SDDMSMGLPSSAGEHGVLR		0,0560	NaN; single L			3085911	3085909	NC_000913:3085909-3085911	NC_000913:3083938-3085911	3083938	3085911	3085909	NC_000913:3085909-3085911	NC_000913:3085911-3083938	NC_000913:3085900-3085920	TACACTTAATAAAATAATTTGAGGTTCGCTATGTCTGACGACATGTCTATGGGTTTGCCT	2	1	6	1	FALSE
679	b2938				aTIS	ATG	ATG	ATG	-	speA b2938 JW2905	P21170	SPEA_ECOLI	Biosynthetic arginine decarboxylase (ADC) (EC 4.1.1.19)	6	20	658	654	4	N-terminal truncation (4aa)			Ѵ	Ѵ				S	SMGLPSSAGEHGVLR						3085911	3085909	NC_000913:3085909-3085911	NC_000913:3083938-3085911	3083938	3085899	3085897	NC_000913:3085897-3085899	NC_000913:3085899-3083938	NC_000913:3085888-3085908	AATAATTTGAGGTTCGCTATGTCTGACGACATGTCTATGGGTTTGCCTTCGTCAGCGGGC	2			0	FALSE
680	b2938	Ѵ	Ribo-RET		aTIS	ATG	ATG	ATG	-	speA b2938 JW2905	P21170	SPEA_ECOLI	Biosynthetic arginine decarboxylase (ADC) (EC 4.1.1.19)	27	37	658	632	26	N-terminal truncation (26aa)			Ѵ	Ѵ	Ѵ	Ѵ		M	MSSQEASKMLR						3085911	3085909	NC_000913:3085909-3085911	NC_000913:3083938-3085911	3083938	3085833	3085831	NC_000913:3085831-3085833	NC_000913:3085833-3083938	NC_000913:3085822-3085842	GGTGTACTACGCTCCATGCAGGAGGTTGCAATGAGCTCCCAGGAAGCCAGCAAGATGCTG	2	3	7	3	TRUE
681	b2938	Ѵ	Ribo-RET		aTIS	ATG	ATG	ATG	-	speA b2938 JW2905	P21170	SPEA_ECOLI	Biosynthetic arginine decarboxylase (ADC) (EC 4.1.1.19)	28	37	658	632	26	N-terminal truncation (26aa)			Ѵ	Ѵ				S	SSQEASKMLR						3085911	3085909	NC_000913:3085909-3085911	NC_000913:3083938-3085911	3083938	3085833	3085831	NC_000913:3085831-3085833	NC_000913:3085833-3083938	NC_000913:3085822-3085842	GGTGTACTACGCTCCATGCAGGAGGTTGCAATGAGCTCCCAGGAAGCCAGCAAGATGCTG	2	3	7	3	TRUE
682	b2951	Ѵ	Ribo-RET, INRI	REPARATION	dbTIS	ATG	ATG	ATG	+	yggS b2951 JW2918	P67080	PLPHP_ECOLI	Pyridoxal phosphate homeostasis protein (PLP homeostasis protein)	1	12	234	234	0				Ѵ	Ѵ	Ѵ	Ѵ		M	MNDIAHNLAQVR	17,2027	0,0198				3095098	3095100	NC_000913:3095098-3095100	NC_000913:3095098-3095799	3095799	3095098	3095100	NC_000913:3095098-3095100	NC_000913:3095098-3095799	NC_000913:3095089-3095109	CTTCCATATTCATACTAAGATCCTCGGAAAATGAACGATATTGCGCATAACCTGGCACAG	0			0	FALSE
683	b2953	Ѵ		REPARATION	dbTIS	ATG	ATG	ATG	+	yggU b2953 JW5479	P52060	YGGU_ECOLI	UPF0235 protein YggU	1	14	96	96	0				Ѵ	Ѵ	Ѵ	Ѵ		M	MNAVTVNDDGLVLR	15,6040; single H	NaN				3096383	3096385	NC_000913:3096383-3096385	NC_000913:3096383-3096670	3096670	3096383	3096385	NC_000913:3096383-3096385	NC_000913:3096383-3096670	NC_000913:3096374-3096394	TATGCTGCTGCCAGGGCTGTGGATGGCGTTATGAATGCCGTAACAGTTAATGATGACGGT	1	2	7	0	FALSE
684	b2954	Ѵ	Ribo-RET (BL21), INRI	REPARATION	dbTIS	ATG	ATG	ATG	+	rdgB yggV b2954 JW2921	P52061	IXTPA_ECOLI	dITP/XTP pyrophosphatase (EC 3.6.1.66) (Deoxyribonucleoside triphosphate pyrophosphohydrolase) (Inosine triphosphate pyrophosphatase) (ITPase) (Non-canonical purine NTP pyrophosphatase) (Non-standard purine NTP pyrophosphatase) (Nucleoside-triphosphate diphosphatase) (Nucleoside-triphosphate pyrophosphatase) (NTPase)	1	15	197	197	0				Ѵ	Ѵ	Ѵ	Ѵ	Ѵ	M	MQKVVLATGNVGKVR						3096681	3096683	NC_000913:3096681-3096683	NC_000913:3096681-3097271	3097271	3096681	3096683	NC_000913:3096681-3096683	NC_000913:3096681-3097271	NC_000913:3096672-3096692	AAATCGCGGCGTTAATTAATTAGGTATCCTATGCAAAAAGTTGTCCTCGCAACCGGCAAT	2	1	6	0	FALSE
685	b2960	Ѵ	Ribo-RET (BL21)	REPARATION	dbTIS	ATG	ATG	ATG	-	trmB trmI yggH b2960 JW2927	P0A8I5	TRMB_ECOLI	tRNA (guanine-N(7)-)-methyltransferase (EC 2.1.1.33) (tRNA (guanine(46)-N(7))-methyltransferase) (tRNA(m7G46)-methyltransferase)	1	18	239	239	0				Ѵ	Ѵ	Ѵ			M	MKNDVISPEFDENGRPLR						3102852	3102850	NC_000913:3102850-3102852	NC_000913:3102136-3102852	3102136	3102852	3102850	NC_000913:3102850-3102852	NC_000913:3102852-3102136	NC_000913:3102841-3102861	CAGAACACTTTCACAAGCGACTAAACCTTTATGAAAAACGACGTCATTTCACCGGAATTT	2			0	FALSE
686	b2965	Ѵ	INRI	REPARATION	dbTIS	ATG	ATG	ATG	-	speC b2965 JW5482	P21169	DCOR_ECOLI	Constitutive ornithine decarboxylase (EC 4.1.1.17)	1	15	711	711	0					Ѵ	Ѵ	Ѵ		M	MKSMNIAASSELVSR						3109155	3109153	NC_000913:3109153-3109155	NC_000913:3107023-3109155	3107023	3109155	3109153	NC_000913:3109153-3109155	NC_000913:3109155-3107023	NC_000913:3109144-3109164	TTCTTACTTCCCCGAAACGGGTTTGCGCTTATGAAATCAATGAATATTGCCGCCAGTAGT	2			0	FALSE
687	b2976	Ѵ	Ribo-RET, INRI	REPARATION	dbTIS	ATG	ATG	ATG	-	glcB glc b2976 JW2943	P37330	MASZ_ECOLI	Malate synthase G (MSG) (EC 2.3.3.9)	2	9	723	723	0				Ѵ					S	SQTITQSR						3123805	3123803	NC_000913:3123803-3123805	NC_000913:3121637-3123805	3121637	3123805	3123803	NC_000913:3123803-3123805	NC_000913:3123805-3121637	NC_000913:3123794-3123814	GCGAAATAAGCGAAAACGAGGAGATAAACAATGAGTCAAACCATAACCCAGAGCCGTTTA	0	2	8	3	TRUE
688	b2997	Ѵ	Ribo-RET (BL21)	REPARATION	dbTIS	ATG	ATG	ATG	-	hybO yghV b2997 JW2965	P69741	MBHT_ECOLI	Hydrogenase-2 small chain (HYD2) (EC 1.12.99.6) (Membrane-bound hydrogenase 2 small subunit) (NiFe hydrogenase)	1	15	372	372	0				Ѵ	Ѵ	Ѵ	Ѵ		M	MTGDNTLIHSHGINR						3146261	3146259	NC_000913:3146259-3146261	NC_000913:3145146-3146261	3145146	3146261	3146259	NC_000913:3146259-3146261	NC_000913:3146261-3145146	NC_000913:3146250-3146270	TGCCAGGTCTTCGCAACGGAATAACTATAAATGACTGGAGATAACACCCTCATCCATTCT	1	1	10	0	FALSE
689	b2997	Ѵ	Ribo-RET (BL21)	REPARATION	dbTIS	ATG	ATG	ATG	-	hybO yghV b2997 JW2965	P69741	MBHT_ECOLI	Hydrogenase-2 small chain (HYD2) (EC 1.12.99.6) (Membrane-bound hydrogenase 2 small subunit) (NiFe hydrogenase)	2	15	372	372	0				Ѵ					T	TGDNTLIHSHGINR						3146261	3146259	NC_000913:3146259-3146261	NC_000913:3145146-3146261	3145146	3146261	3146259	NC_000913:3146259-3146261	NC_000913:3146261-3145146	NC_000913:3146250-3146270	TGCCAGGTCTTCGCAACGGAATAACTATAAATGACTGGAGATAACACCCTCATCCATTCT	1	1	10	0	FALSE
690	b3008	Ѵ	Ribo-RET	REPARATION	dbTIS	ATG	ATG	ATG	+	metC b3008 JW2975	P06721	METC_ECOLI	Cystathionine beta-lyase MetC (CBL) (CL) (EC 4.4.1.13) (Beta-cystathionase MetC) (Cysteine desulfhydrase MetC) (CD) (EC 4.4.1.28) (Cysteine lyase MetC) (Cysteine-S-conjugate beta-lyase MetC)	1	15	395	395	0						Ѵ	Ѵ		M	MADKKLDTQLVNAGR						3152236	3152238	NC_000913:3152236-3152238	NC_000913:3152236-3153420	3153420	3152236	3152238	NC_000913:3152236-3152238	NC_000913:3152236-3153420	NC_000913:3152227-3152247	ATCCAGACGTATAAAAACAGGAATCCCGACATGGCGGACAAAAAGCTTGATACTCAACTG	0	2	8	1	FALSE
691	b3008	Ѵ	Ribo-RET	REPARATION	dbTIS	ATG	ATG	ATG	+	metC b3008 JW2975	P06721	METC_ECOLI	Cystathionine beta-lyase MetC (CBL) (CL) (EC 4.4.1.13) (Beta-cystathionase MetC) (Cysteine desulfhydrase MetC) (CD) (EC 4.4.1.28) (Cysteine lyase MetC) (Cysteine-S-conjugate beta-lyase MetC)	2	15	395	395	0				Ѵ					A	ADKKLDTQLVNAGR						3152236	3152238	NC_000913:3152236-3152238	NC_000913:3152236-3153420	3153420	3152236	3152238	NC_000913:3152236-3152238	NC_000913:3152236-3153420	NC_000913:3152227-3152247	ATCCAGACGTATAAAAACAGGAATCCCGACATGGCGGACAAAAAGCTTGATACTCAACTG	0	2	8	1	FALSE
692	b3011	Ѵ	Ribo-RET, INRI	REPARATION	dbTIS	ATG	ATG	ATG	+	yqhD b3011 JW2978	Q46856	YQHD_ECOLI	NADPH-dependent aldehyde reductase YqhD (EC 1.1.1.2) (Alcohol dehydrogenase YqhD) (Alcohol/aldehyde oxidoreductase YqhD) (Broad-range ADH)	1	11	387	387	0				Ѵ	Ѵ				M	MNNFNLHTPTR	20,5610	NaN; single L				3155355	3155357	NC_000913:3155355-3155357	NC_000913:3155355-3156515	3156515	3155355	3155357	NC_000913:3155355-3155357	NC_000913:3155355-3156515	NC_000913:3155346-3155366	CTCATATTGGCCCAGCAAAGGGAGCAAGTAATGAACAACTTTAATCTGCACACCCCAACC	2	2	7	2	TRUE
693	b3029	Ѵ	Ribo-RET, INRI	REPARATION	dbTIS	ATG	ATG	ATG	+	ygiN b3029 JW2997	P0ADU2	YGIN_ECOLI	Probable quinol monooxygenase YgiN (QuMo) (EC 1.-.-.-)	1	9	104	104	0					Ѵ	Ѵ	Ѵ		M	MLTVIAEIR	20,7720					3173142	3173144	NC_000913:3173142-3173144	NC_000913:3173142-3173453	3173453	3173142	3173144	NC_000913:3173142-3173144	NC_000913:3173142-3173453	NC_000913:3173133-3173153	CTAGAGCTCAGGCTTTAGAAGGAGTTAACCATGCTTACCGTAATCGCAGAAATCCGTACT	2	2	7	3	TRUE
694	b3030	Ѵ	INRI	REPARATION	dbTIS	ATG	ATG	ATG	-	parE nfxD b3030 JW2998	P20083	PARE_ECOLI	DNA topoisomerase 4 subunit B (EC 5.6.2.2) (Topoisomerase IV subunit B)	2	21	630	630	0				Ѵ					T	TQTYNADAIEVLTGLEPVRR						3175396	3175394	NC_000913:3175394-3175396	NC_000913:3173507-3175396	3173507	3175396	3175394	NC_000913:3175394-3175396	NC_000913:3175396-3173507	NC_000913:3175385-3175405	GACGATCAACTCGAATTACTAACTTAAACCATGACGCAAACTTATAACGCTGATGCCATT	0			0	FALSE
695	b3030	Ѵ	INRI	REPARATION	dbTIS	ATG	ATG	ATG	-	parE nfxD b3030 JW2998	P20083	PARE_ECOLI	DNA topoisomerase 4 subunit B (EC 5.6.2.2) (Topoisomerase IV subunit B)	2	20	630	630	0				Ѵ					T	TQTYNADAIEVLTGLEPVR		0,6759				3175396	3175394	NC_000913:3175394-3175396	NC_000913:3173507-3175396	3173507	3175396	3175394	NC_000913:3175394-3175396	NC_000913:3175396-3173507	NC_000913:3175385-3175405	GACGATCAACTCGAATTACTAACTTAAACCATGACGCAAACTTATAACGCTGATGCCATT	0			0	FALSE
696	b3030				aTIS	CTG	near-cognate	ATG	-	parE nfxD b3030 JW2998	P20083	PARE_ECOLI	DNA topoisomerase 4 subunit B (EC 5.6.2.2) (Topoisomerase IV subunit B)	283	292	630	348	282	N-terminal truncation (282aa)					Ѵ	Ѵ		M	MRQGLLDAMR						3175396	3175394	NC_000913:3175394-3175396	NC_000913:3173507-3175396	3173507	3174550	3174548	NC_000913:3174548-3174550	NC_000913:3174550-3173507	NC_000913:3174539-3174559	ACGATGCAGGGCGGTACCCATGTTAATGGTCTGCGTCAGGGCCTGTTGGACGCGATGCGT	0			0	FALSE
697	b3031	Ѵ	Ribo-RET (BL21)	REPARATION	dbTIS	ATG	ATG	ATG	-	yqiA yzzI b3031 JW2999	P0A8Z7	YQIA_ECOLI	Esterase YqiA (EC 3.1.-.-)	2	15	193	193	0				Ѵ					S	STLLYLHGFNSSPR						3176006	3176004	NC_000913:3176004-3176006	NC_000913:3175428-3176006	3175428	3176006	3176004	NC_000913:3176004-3176006	NC_000913:3176006-3175428	NC_000913:3175995-3176015	CCAACCTGATACCGCTTCAGAAGGCTACTGATGTCTACGCTTCTTTATTTACACGGTTTC	1	1	6	1	FALSE
698	b3032	Ѵ	Ribo-RET, INRI	REPARATION	dbTIS	TTG	near-cognate	TTG	-	cpdA icc b3032 JW3000	P0AEW4	CPDA_ECOLI	3',5'-cyclic adenosine monophosphate phosphodiesterase CpdA (3',5'-cyclic AMP phosphodiesterase) (cAMP phosphodiesterase) (EC 3.1.4.53)	1	14	275	275	0				Ѵ	Ѵ	Ѵ	Ѵ		M	MESLLTLPLAGEAR	NaN; single H	0,0201				3176833	3176831	NC_000913:3176831-3176833	NC_000913:3176009-3176833	3176009	3176833	3176831	NC_000913:3176831-3176833	NC_000913:3176833-3176009	NC_000913:3176822-3176842	TATTAGCGTCGTGAAACCTAAGGACACCATTTGGAAAGCCTGTTAACCCTTCCTCTGGCT	0	2	7	2	TRUE
699	b3041	Ѵ	Ribo-RET, INRI	REPARATION	dbTIS	ATG	ATG	ATG	-	ribB htrP b3041 JW3009	P0A7J0	RIBB_ECOLI	3,4-dihydroxy-2-butanone 4-phosphate synthase (DHBP synthase) (DHBPS) (EC 4.1.99.12)	1	15	217	217	0				Ѵ	Ѵ	Ѵ		Ѵ	M	MNQTLLSSFGTPFER	16,5193	0,0611			0,0508	3184466	3184464	NC_000913:3184464-3184466	NC_000913:3183816-3184466	3183816	3184466	3184464	NC_000913:3184464-3184466	NC_000913:3184466-3183816	NC_000913:3184455-3184475	TAACCATAATTTTAGTGAGGTTTTTTTACCATGAATCAGACGCTACTTTCCTCTTTTGGT	1	1	10	1	FALSE
700	b3042	Ѵ	Ribo-RET	REPARATION	dbTIS	ATG	ATG	ATG	+	ubiK yqiC b3042 JW5505	Q46868	UBIK_ECOLI	Ubiquinone biosynthesis accessory factor UbiK	1	12	96	96	0				Ѵ	Ѵ	Ѵ	Ѵ		M	MIDPKKIEQIAR	29,2950					3184840	3184842	NC_000913:3184840-3184842	NC_000913:3184840-3185127	3185127	3184840	3184842	NC_000913:3184840-3184842	NC_000913:3184840-3185127	NC_000913:3184831-3184851	CTCAACACCTATCAGTACAGGGAAACTACAATGATTGACCCGAAAAAAATTGAGCAAATC	0	2	7	0	FALSE
701	b3042	Ѵ (-/+3 codons)	Ribo-RET -/+ 3 codons		aTIS	ATT	near-cognate	ATG	+	ubiK yqiC b3042 JW5505	Q46868	UBIK_ECOLI	Ubiquinone biosynthesis accessory factor UbiK	2	12	96	95	1	N-terminal truncation (1aa)					Ѵ	Ѵ		M	MDPKKIEQIAR						3184840	3184842	NC_000913:3184840-3184842	NC_000913:3184840-3185127	3185127	3184843	3184845	NC_000913:3184843-3184845	NC_000913:3184843-3185127	NC_000913:3184834-3184854	AACACCTATCAGTACAGGGAAACTACAATGATTGACCCGAAAAAAATTGAGCAAATCGCT	0	2	10	0	FALSE
702	b3049	Ѵ	Ribo-RET, INRI	REPARATION	dbTIS	ATG	ATG	ATG	-	glgS scoR b3049 JW3021	P26649	GLGS_ECOLI	Surface composition regulator	1	16	66	66	0				Ѵ	Ѵ	Ѵ	Ѵ		M	MDHSLNSLNNFDFLAR	17,0530					3191939	3191937	NC_000913:3191937-3191939	NC_000913:3191742-3191939	3191742	3191939	3191937	NC_000913:3191937-3191939	NC_000913:3191939-3191742	NC_000913:3191928-3191948	AAAGGTATGCGATAACCGGAGGATGTGCTTATGGATCATAGTCTTAATTCTTTAAATAAT	1	3	7	3	TRUE
703	b3052	Ѵ	Ribo-RET, INRI	REPARATION	dbTIS	ATG	ATG	ATG	-	hldE rfaE waaE yqiF b3052 JW3024	P76658	HLDE_ECOLI	Bifunctional protein HldE [Includes: D-beta-D-heptose 7-phosphate kinase (EC 2.7.1.167) (D-beta-D-heptose 7-phosphotransferase) (D-glycero-beta-D-manno-heptose-7-phosphate kinase); D-beta-D-heptose 1-phosphate adenylyltransferase (EC 2.7.7.70) (D-glycero-beta-D-manno-heptose 1-phosphate adenylyltransferase)]	1	10	477	477	0				Ѵ	Ѵ	Ѵ	Ѵ	Ѵ	M	MKVTLPEFER	NaN					3196753	3196751	NC_000913:3196751-3196753	NC_000913:3195323-3196753	3195323	3196753	3196751	NC_000913:3196751-3196753	NC_000913:3196753-3195323	NC_000913:3196742-3196762	CGCAAATTTTGAATCTCTCAGGAGACAGGAATGAAAGTAACGCTGCCAGAGTTTGAACGT	0	2	7	3	TRUE
704	b3052				aTIS	GTG	near-cognate	ATG	-	hldE rfaE waaE yqiF b3052 JW3024	P76658	HLDE_ECOLI	Bifunctional protein HldE [Includes: D-beta-D-heptose 7-phosphate kinase (EC 2.7.1.167) (D-beta-D-heptose 7-phosphotransferase) (D-glycero-beta-D-manno-heptose-7-phosphate kinase); D-beta-D-heptose 1-phosphate adenylyltransferase (EC 2.7.7.70) (D-glycero-beta-D-manno-heptose 1-phosphate adenylyltransferase)]	40	49	477	438	39	N-terminal truncation (39aa)					Ѵ	Ѵ		M	MVKVNTIEER						3196753	3196751	NC_000913:3196751-3196753	NC_000913:3195323-3196753	3195323	3196636	3196634	NC_000913:3196634-3196636	NC_000913:3196636-3195323	NC_000913:3196625-3196645	AGTCGTATCTCGCCGGAAGCGCCGGTGCCCGTGGTTAAAGTGAATACCATCGAAGAACGT	0	1	13	0	FALSE
705	b3056	Ѵ	Ribo-RET, INRI	REPARATION	dbTIS	GTG	near-cognate	GTG	+	cca b3056 JW3028	P06961	CCA_ECOLI	Multifunctional CCA protein [Includes: CCA-adding enzyme (EC 2.7.7.72) (CCA tRNA nucleotidyltransferase) (tRNA CCA-pyrophosphorylase) (tRNA adenylyl-/cytidylyl-transferase) (tRNA nucleotidyltransferase) (tRNA-NT); 2'-nucleotidase (EC 3.1.3.-); 2',3'-cyclic phosphodiesterase (EC 3.1.4.-); Phosphatase (EC 3.1.3.-)]	1	11	412	412	0				Ѵ	Ѵ				M	MKIYLVGGAVR						3201891	3201893	NC_000913:3201891-3201893	NC_000913:3201891-3203126	3203126	3201891	3201893	NC_000913:3201891-3201893	NC_000913:3201891-3203126	NC_000913:3201882-3201902	GAATTGTGTATTTGACGAAGGGATGATGGCGTGAAGATTTATCTGGTCGGTGGTGCTGTT	2	2	7	1	FALSE
706	b3065	Ѵ	Ribo-RET, INRI	REPARATION	dbTIS	ATG	ATG	ATG	+	rpsU b3065 JW3037	P68679	RS21_ECOLI	Small ribosomal subunit protein bS21 (30S ribosomal protein S21)	1	7	71	71	0				Ѵ	Ѵ	Ѵ	Ѵ	Ѵ	M	MPVIKVR						3210781	3210783	NC_000913:3210781-3210783	NC_000913:3210781-3210993	3210993	3210781	3210783	NC_000913:3210781-3210783	NC_000913:3210781-3210993	NC_000913:3210772-3210792	CAAACCGAATTAATCAAAGGTGAGAGGCACATGCCGGTAATTAAAGTACGTGAAAACGAG	0	2	10	2	TRUE
707	b3067	Ѵ	Ribo-RET, INRI	REPARATION	dbTIS	ATG	ATG	ATG	+	rpoD alt b3067 JW3039	P00579	RPOD_ECOLI	RNA polymerase sigma factor RpoD (Sigma-70)	1	15	613	613	0				Ѵ	Ѵ			Ѵ	M	MEQNPQSQLKLLVTR		NaN; single H				3213047	3213049	NC_000913:3213047-3213049	NC_000913:3213047-3214885	3214885	3213047	3213049	NC_000913:3213047-3213049	NC_000913:3213047-3214885	NC_000913:3213038-3213058	ACCTCATGAAATAAGTGTGGATACCGTCTTATGGAGCAAAACCCGCAGTCACAGCTGAAA	1	1	9	0	FALSE
708	b3068	Ѵ	Ribo-RET, INRI	REPARATION	dbTIS	ATG	ATG	ATG	-	mug ygjF b3068 JW3040	P0A9H1	MUG_ECOLI	G/U mismatch-specific DNA glycosylase (EC 3.2.2.28) (Double-strand-specific uracil glycosylase) (Mismatch-specific uracil DNA-glycosylase) (MUG)	1	11	168	168	0				Ѵ	Ѵ	Ѵ	Ѵ	Ѵ	M	MVEDILAPGLR	5,1438	NaN; single L		3,1304	NaN; single L	3215473	3215471	NC_000913:3215471-3215473	NC_000913:3214970-3215473	3214970	3215473	3215471	NC_000913:3215471-3215473	NC_000913:3215473-3214970	NC_000913:3215462-3215482	TTTTCCTGGTGATGTTAGAAAGGAGTAAATATGGTTGAGGATATTTTGGCTCCAGGGTTA	0	2	7	3	TRUE
709	b3074	Ѵ	Ribo-RET (BL21), INRI	REPARATION	dbTIS	ATG	ATG	ATG	-	ygjH b3074 JW3045	P42589	YGJH_ECOLI	tRNA-binding protein YgjH	1	11	110	110	0				Ѵ	Ѵ	Ѵ	Ѵ		M	METVAYADFAR	20,3140					3221247	3221245	NC_000913:3221245-3221247	NC_000913:3220918-3221247	3220918	3221247	3221245	NC_000913:3221245-3221247	NC_000913:3221247-3220918	NC_000913:3221236-3221256	TAGTAAAATTTTACCCTAAGGGAGGAAGCAATGGAAACCGTGGCTTACGCTGATTTTGCA	2	4	7	4	TRUE
710	b3084	Ѵ	Ribo-RET, INRI	REPARATION	dbTIS	ATG	ATG	ATG	-	rlmG ygjO b3084 JW5513	P42596	RLMG_ECOLI	Ribosomal RNA large subunit methyltransferase G (EC 2.1.1.174) (23S rRNA m2G1835 methyltransferase) (rRNA (guanine-N(2)-)-methyltransferase RlmG)	1	9	378	378	0						Ѵ	Ѵ		M	MSHLDNGFR	21,4000					3235875	3235873	NC_000913:3235873-3235875	NC_000913:3234742-3235875	3234742	3235875	3235873	NC_000913:3235873-3235875	NC_000913:3235875-3234742	NC_000913:3235864-3235884	ATGTCGAAATTTTATCATTCAGGAGGGCCGATGAGCCACTTAGACAACGGTTTCCGTTCA	2	3	7	3	TRUE
711	b3084	Ѵ	Ribo-RET, INRI	REPARATION	dbTIS	ATG	ATG	ATG	-	rlmG ygjO b3084 JW5513	P42596	RLMG_ECOLI	Ribosomal RNA large subunit methyltransferase G (EC 2.1.1.174) (23S rRNA m2G1835 methyltransferase) (rRNA (guanine-N(2)-)-methyltransferase RlmG)	2	9	378	378	0		Ѵ		Ѵ					S	SHLDNGFR		0,1997				3235875	3235873	NC_000913:3235873-3235875	NC_000913:3234742-3235875	3234742	3235875	3235873	NC_000913:3235873-3235875	NC_000913:3235875-3234742	NC_000913:3235864-3235884	ATGTCGAAATTTTATCATTCAGGAGGGCCGATGAGCCACTTAGACAACGGTTTCCGTTCA	2	3	7	3	TRUE
712	b3098	Ѵ	Ribo-RET, INRI	REPARATION	dbTIS	ATG	ATG	ATG	+	yqjD b3098 JW3069	P64581	YQJD_ECOLI	Uncharacterized protein YqjD	1	11	101	101	0				Ѵ		Ѵ	Ѵ		M	MSKEHTTEHLR						3249375	3249377	NC_000913:3249375-3249377	NC_000913:3249375-3249677	3249677	3249375	3249377	NC_000913:3249375-3249377	NC_000913:3249375-3249677	NC_000913:3249366-3249386	TAGTCACTACTTACTCACCTGGAGAAAACTATGTCGAAAGAACACACTACGGAACATCTG	2	1	7	1	FALSE
713	b3098	Ѵ	Ribo-RET, INRI	REPARATION	dbTIS	ATG	ATG	ATG	+	yqjD b3098 JW3069	P64581	YQJD_ECOLI	Uncharacterized protein YqjD	2	11	101	101	0				Ѵ					S	SKEHTTEHLR						3249375	3249377	NC_000913:3249375-3249377	NC_000913:3249375-3249677	3249677	3249375	3249377	NC_000913:3249375-3249377	NC_000913:3249375-3249677	NC_000913:3249366-3249386	TAGTCACTACTTACTCACCTGGAGAAAACTATGTCGAAAGAACACACTACGGAACATCTG	2	1	7	1	FALSE
714	b3099	Ѵ		REPARATION	dbTIS	ATG	ATG	ATG	+	yqjE b3099 JW3070	P64585	YQJE_ECOLI	Inner membrane protein YqjE	1	20	134	134	0						Ѵ			M	MADTHHAQGPGKSVLGIGQR						3249683	3249685	NC_000913:3249683-3249685	NC_000913:3249683-3250084	3250084	3249683	3249685	NC_000913:3249683-3249685	NC_000913:3249683-3250084	NC_000913:3249674-3249694	GCTCGGCGTTCTGCTGTCGCGTCGTTAATTATGGCGGACACTCATCACGCACAAGGGCCC	1			0	FALSE
715	b3099	Ѵ		REPARATION	dbTIS	ATG	ATG	ATG	+	yqjE b3099 JW3070	P64585	YQJE_ECOLI	Inner membrane protein YqjE	2	20	134	134	0				Ѵ					A	ADTHHAQGPGKSVLGIGQR						3249683	3249685	NC_000913:3249683-3249685	NC_000913:3249683-3250084	3250084	3249683	3249685	NC_000913:3249683-3249685	NC_000913:3249683-3250084	NC_000913:3249674-3249694	GCTCGGCGTTCTGCTGTCGCGTCGTTAATTATGGCGGACACTCATCACGCACAAGGGCCC	1			0	FALSE
716	b3107	Ѵ	Ribo-RET, INRI	REPARATION	dbTIS	ATG	ATG	ATG	+	yhaL b3107 JW5517	P42625	YHAL_ECOLI	Uncharacterized protein YhaL	2	9	54	54	0				Ѵ					S	SKKLAKKR						3255043	3255045	NC_000913:3255043-3255045	NC_000913:3255043-3255204	3255204	3255043	3255045	NC_000913:3255043-3255045	NC_000913:3255043-3255204	NC_000913:3255034-3255054	CTGTCTAGTTGTTTTTACAGGGAGATGATGATGAGTAAAAAATTGGCCAAAAAGCGCCAG	0	2	7	1	FALSE
717	b3113	Ѵ	INRI	REPARATION	dbTIS	ATG	ATG	ATG	-	tdcF yhaR b3113 JW5521	P0AGL2	TDCF_ECOLI	Putative reactive intermediate deaminase TdcF (EC 3.5.4.-)	1	9	129	129	0				Ѵ	Ѵ	Ѵ	Ѵ	Ѵ	M	MKKIIETQR						3260110	3260108	NC_000913:3260108-3260110	NC_000913:3259724-3260110	3259724	3260110	3260108	NC_000913:3260108-3260110	NC_000913:3260110-3259724	NC_000913:3260099-3260119	TTACCCAGGCGCTCTGACGCCGGAGGATGTATGAAAAAGATTATCGAAACGCAACGTGCC	0	3	6	3	TRUE
718	b3128	Ѵ		REPARATION	dbTIS	ATG	ATG	ATG	+	garD yhaG b3128 JW3097	P39829	GARD_ECOLI	Galactarate dehydratase (L-threo-forming) (GalcD) (EC 4.2.1.42)	1	7	523	523	0					Ѵ	Ѵ	Ѵ		M	MANIEIR						3275282	3275284	NC_000913:3275282-3275284	NC_000913:3275282-3276850	3276850	3275282	3275284	NC_000913:3275282-3275284	NC_000913:3275282-3276850	NC_000913:3275273-3275293	TAATAACCCCTGGCTGGAGAATATTGCACAATGGCCAACATCGAAATCAGACAAGAAACG	1	1	12	1	FALSE
719	b3146	Ѵ	Ribo-RET (BL21)	REPARATION	dbTIS	ATG	ATG	ATG	-	rsmI yraL b3146 JW3115	P67087	RSMI_ECOLI	Ribosomal RNA small subunit methyltransferase I (EC 2.1.1.198) (16S rRNA 2'-O-ribose C1402 methyltransferase) (rRNA (cytidine-2'-O-)-methyltransferase RsmI)	1	30	286	286	0				Ѵ	Ѵ				M	MKQHQSADNSQGQLYIVPTPIGNLADITQR						3293335	3293333	NC_000913:3293333-3293335	NC_000913:3292478-3293335	3292478	3293335	3293333	NC_000913:3293333-3293335	NC_000913:3293335-3292478	NC_000913:3293324-3293344	CAATATTAAATCGGCAATACGGACGACACAATGAAACAACACCAATCGGCGGATAATTCT	0	1	7	0	FALSE
720	b3152	Ѵ	Ribo-RET, INRI	REPARATION	dbTIS	ATG	ATG	ATG	-	yraR b3152 JW5528	P45469	YRAR_ECOLI	Putative NAD(P)-binding protein YraR	2	19	211	211	0				Ѵ					S	SQVLITGATGLVGGHLLR		NaN; single L				3298846	3298844	NC_000913:3298844-3298846	NC_000913:3298214-3298846	3298214	3298846	3298844	NC_000913:3298844-3298846	NC_000913:3298846-3298214	NC_000913:3298835-3298855	CAAGGCAGACAATTCTGTAAAGGAGCGAAGATGAGTCAGGTACTGATTACAGGCGCAACG	0	2	7	3	TRUE
721	b3154	Ѵ	Ribo-RET (BL21), INRI	REPARATION	dbTIS	ATG	ATG	ATG	-	yhbP b3154 JW3123	P67762	YHBP_ECOLI	UPF0306 protein YhbP	1	9	147	147	0				Ѵ	Ѵ	Ѵ	Ѵ		M	METLIAISR	2,5718					3299915	3299913	NC_000913:3299913-3299915	NC_000913:3299475-3299915	3299475	3299915	3299913	NC_000913:3299913-3299915	NC_000913:3299915-3299475	NC_000913:3299904-3299924	GTCAGGCCCACAGTATAAAAGAGAACAGCAATGGAAACACTCATCGCCATCAGCCGTTGG	1			0	FALSE
722	b3164	Ѵ	Ribo-RET, INRI	REPARATION	dbTIS	TTG	near-cognate	TTG	-	pnp b3164 JW5851	P05055	PNP_ECOLI	Polyribonucleotide nucleotidyltransferase (EC 2.7.7.8) (Polynucleotide phosphorylase) (PNPase)	1	7	711	711	0				Ѵ	Ѵ	Ѵ	Ѵ	Ѵ	M	MLNPIVR				NaN; single H	0,0433	3311168	3311166	NC_000913:3311166-3311168	NC_000913:3309036-3311168	3309036	3311168	3311166	NC_000913:3311166-3311168	NC_000913:3311168-3309036	NC_000913:3311157-3311177	TACTGTCTAAGAAAGAGAAAGGATATTACATTGCTTAATCCGATCGTTCGTAAATTCCAG	1	2	7	2	TRUE
723	b3165	Ѵ	INRI	REPARATION	dbTIS	ATG	ATG	ATG	-	rpsO secC b3165 JW3134	P0ADZ4	RS15_ECOLI	Small ribosomal subunit protein uS15 (30S ribosomal protein S15)	1	17	89	89	0				Ѵ	Ѵ	Ѵ	Ѵ	Ѵ	M	MSLSTEATAKIVSEFGR						3311684	3311682	NC_000913:3311682-3311684	NC_000913:3311418-3311684	3311418	3311684	3311682	NC_000913:3311682-3311684	NC_000913:3311684-3311418	NC_000913:3311673-3311693	CTTTCATTCTATATACTTTGGAGTTTTAAAATGTCTCTAAGTACTGAAGCAACAGCTAAA	1	1	8	1	FALSE
724	b3165	Ѵ	INRI	REPARATION	dbTIS	ATG	ATG	ATG	-	rpsO secC b3165 JW3134	P0ADZ4	RS15_ECOLI	Small ribosomal subunit protein uS15 (30S ribosomal protein S15)	2	17	89	89	0				Ѵ					S	SLSTEATAKIVSEFGR		NaN; single L			NaN; single H	3311684	3311682	NC_000913:3311682-3311684	NC_000913:3311418-3311684	3311418	3311684	3311682	NC_000913:3311682-3311684	NC_000913:3311684-3311418	NC_000913:3311673-3311693	CTTTCATTCTATATACTTTGGAGTTTTAAAATGTCTCTAAGTACTGAAGCAACAGCTAAA	1	1	8	1	FALSE
725	b3167	Ѵ	Ribo-RET, INRI	REPARATION	dbTIS	ATG	ATG	ATG	-	rbfA P15B yhbB b3167 JW3136	P0A7G2	RBFA_ECOLI	30S ribosome-binding factor (Protein P15B) (Ribosome-binding factor A) (RbfA)	1	10	133	133	0				Ѵ					M	MAKEFGRPQR						3313178	3313176	NC_000913:3313176-3313178	NC_000913:3312780-3313178	3312780	3313178	3313176	NC_000913:3313176-3313178	NC_000913:3313178-3312780	NC_000913:3313167-3313187	ACAGCCCCTTTTTTGTCAGGAGAATTTATTATGGCGAAAGAATTTGGTCGCCCGCAGCGC	1	2	9	2	TRUE
726	b3167	Ѵ	Ribo-RET, INRI	REPARATION	dbTIS	ATG	ATG	ATG	-	rbfA P15B yhbB b3167 JW3136	P0A7G2	RBFA_ECOLI	30S ribosome-binding factor (Protein P15B) (Ribosome-binding factor A) (RbfA)	1	7	133	133	0					Ѵ	Ѵ	Ѵ	Ѵ	M	MAKEFGR						3313178	3313176	NC_000913:3313176-3313178	NC_000913:3312780-3313178	3312780	3313178	3313176	NC_000913:3313176-3313178	NC_000913:3313178-3312780	NC_000913:3313167-3313187	ACAGCCCCTTTTTTGTCAGGAGAATTTATTATGGCGAAAGAATTTGGTCGCCCGCAGCGC	1	2	9	2	TRUE
727	b3168	Ѵ	Ribo-RET, INRI	REPARATION	dbTIS	ATG	ATG	ATG	-	infB gicD ssyG b3168 JW3137	P0A705	IF2_ECOLI	Translation initiation factor IF-2	1	13	890	890	0				Ѵ	Ѵ	Ѵ	Ѵ	Ѵ	M	MTDVTIKTLAAER	NaN; single L					3316014	3316012	NC_000913:3316012-3316014	NC_000913:3313345-3316014	3313345	3316014	3316012	NC_000913:3316012-3316014	NC_000913:3316014-3313345	NC_000913:3316003-3316023	GCGTAATAAACTGTAGCAGGAAGGAACAGCATGACAGATGTAACGATTAAAACGCTGGCC	2	4	6	3	TRUE
728	b3168	Ѵ	Ribo-RET, INRI	REPARATION	dbTIS	ATG	ATG	ATG	-	infB gicD ssyG b3168 JW3137	P0A705	IF2_ECOLI	Translation initiation factor IF-2	2	13	890	890	0				Ѵ					T	TDVTIKTLAAER						3316014	3316012	NC_000913:3316012-3316014	NC_000913:3313345-3316014	3313345	3316014	3316012	NC_000913:3316012-3316014	NC_000913:3316014-3313345	NC_000913:3316003-3316023	GCGTAATAAACTGTAGCAGGAAGGAACAGCATGACAGATGTAACGATTAAAACGCTGGCC	2	4	6	3	TRUE
729	b3168	Ѵ	Ribo-RET		aTIS	GTG	near-cognate	ATG	-	infB gicD ssyG b3168 JW3137	P0A705	IF2_ECOLI	Translation initiation factor IF-2	158	176	890	733	157	N-terminal truncation (157aa)				Ѵ	Ѵ			M	MSNQQDDMTKNAQAEKARR						3316014	3316012	NC_000913:3316012-3316014	NC_000913:3313345-3316014	3313345	3315543	3315541	NC_000913:3315541-3315543	NC_000913:3315543-3313345	NC_000913:3315532-3315552	GCGAAACGTGAAGCTGCGGAAAAAGACAAAGTGAGCAATCAACAAGACGATATGACTAAA	2	1	10	0	FALSE
730	b3168	Ѵ	Ribo-RET		aTIS	GTG	near-cognate	ATG	-	infB gicD ssyG b3168 JW3137	P0A705	IF2_ECOLI	Translation initiation factor IF-2	158	175	890	733	157	N-terminal truncation (157aa)				Ѵ	Ѵ	Ѵ		M	MSNQQDDMTKNAQAEKAR						3316014	3316012	NC_000913:3316012-3316014	NC_000913:3313345-3316014	3313345	3315543	3315541	NC_000913:3315541-3315543	NC_000913:3315543-3313345	NC_000913:3315532-3315552	GCGAAACGTGAAGCTGCGGAAAAAGACAAAGTGAGCAATCAACAAGACGATATGACTAAA	2	1	10	0	FALSE
731	b3168	Ѵ	Ribo-RET		aTIS	GTG	near-cognate	ATG	-	infB gicD ssyG b3168 JW3137	P0A705	IF2_ECOLI	Translation initiation factor IF-2	159	176	890	733	157	N-terminal truncation (157aa)			Ѵ	Ѵ				S	SNQQDDMTKNAQAEKARR						3316014	3316012	NC_000913:3316012-3316014	NC_000913:3313345-3316014	3313345	3315543	3315541	NC_000913:3315541-3315543	NC_000913:3315543-3313345	NC_000913:3315532-3315552	GCGAAACGTGAAGCTGCGGAAAAAGACAAAGTGAGCAATCAACAAGACGATATGACTAAA	2	1	10	0	FALSE
732	b3168	Ѵ	Ribo-RET		aTIS	GTG	near-cognate	ATG	-	infB gicD ssyG b3168 JW3137	P0A705	IF2_ECOLI	Translation initiation factor IF-2	159	175	890	733	157	N-terminal truncation (157aa)			Ѵ	Ѵ				S	SNQQDDMTKNAQAEKAR						3316014	3316012	NC_000913:3316012-3316014	NC_000913:3313345-3316014	3313345	3315543	3315541	NC_000913:3315541-3315543	NC_000913:3315543-3313345	NC_000913:3315532-3315552	GCGAAACGTGAAGCTGCGGAAAAAGACAAAGTGAGCAATCAACAAGACGATATGACTAAA	2	1	10	0	FALSE
733	b3168				aTIS	ATG	ATG	ATG	-	infB gicD ssyG b3168 JW3137	P0A705	IF2_ECOLI	Translation initiation factor IF-2	165	175	890	726	164	N-terminal truncation (164aa)			Ѵ	Ѵ	Ѵ	Ѵ		M	MTKNAQAEKAR						3316014	3316012	NC_000913:3316012-3316014	NC_000913:3313345-3316014	3313345	3315522	3315520	NC_000913:3315520-3315522	NC_000913:3315522-3313345	NC_000913:3315511-3315531	AAAGACAAAGTGAGCAATCAACAAGACGATATGACTAAAAACGCCCAGGCTGAAAAAGCC	2			0	FALSE
734	b3168				aTIS	ATG	ATG	ATG	-	infB gicD ssyG b3168 JW3137	P0A705	IF2_ECOLI	Translation initiation factor IF-2	166	176	890	726	164	N-terminal truncation (164aa)			Ѵ					T	TKNAQAEKARR						3316014	3316012	NC_000913:3316012-3316014	NC_000913:3313345-3316014	3313345	3315522	3315520	NC_000913:3315520-3315522	NC_000913:3315522-3313345	NC_000913:3315511-3315531	AAAGACAAAGTGAGCAATCAACAAGACGATATGACTAAAAACGCCCAGGCTGAAAAAGCC	2			0	FALSE
735	b3168				aTIS	ATG	ATG	ATG	-	infB gicD ssyG b3168 JW3137	P0A705	IF2_ECOLI	Translation initiation factor IF-2	166	175	890	726	164	N-terminal truncation (164aa)			Ѵ					T	TKNAQAEKAR						3316014	3316012	NC_000913:3316012-3316014	NC_000913:3313345-3316014	3313345	3315522	3315520	NC_000913:3315520-3315522	NC_000913:3315522-3313345	NC_000913:3315511-3315531	AAAGACAAAGTGAGCAATCAACAAGACGATATGACTAAAAACGCCCAGGCTGAAAAAGCC	2			0	FALSE
736	b3169	Ѵ	Ribo-RET, INRI	REPARATION	dbTIS	ATG	ATG	ATG	-	nusA b3169 JW3138	P0AFF6	NUSA_ECOLI	Transcription termination/antitermination protein NusA (N utilization substance protein A) (Transcription termination/antitermination L factor)	1	20	495	495	0				Ѵ	Ѵ	Ѵ	Ѵ	Ѵ	M	MNKEILAVVEAVSNEKALPR						3317526	3317524	NC_000913:3317524-3317526	NC_000913:3316042-3317526	3316042	3317526	3317524	NC_000913:3317524-3317526	NC_000913:3317526-3316042	NC_000913:3317515-3317535	TAATAGTCTGGATGAGGTGAAAAGCCCGCGATGAACAAAGAAATTTTGGCTGTAGTTGAA	2	1	13	1	FALSE
737	b3172	Ѵ	Ribo-RET, INRI	REPARATION	dbTIS	ATG	ATG	ATG	+	argG b3172 JW3140	P0A6E4	ASSY_ECOLI	Argininosuccinate synthase (EC 6.3.4.5) (Citrulline--aspartate ligase)	1	13	447	447	0				Ѵ	Ѵ	Ѵ	Ѵ		M	MTTILKHLPVGQR						3318637	3318639	NC_000913:3318637-3318639	NC_000913:3318637-3319977	3319977	3318637	3318639	NC_000913:3318637-3318639	NC_000913:3318637-3319977	NC_000913:3318628-3318648	TCATCAGTTAATTAAGCAGGGTGTTATTTTATGACGACGATTCTCAAGCATCTCCCGGTA	0	1	10	0	FALSE
738	b3172	Ѵ	Ribo-RET, INRI	REPARATION	dbTIS	ATG	ATG	ATG	+	argG b3172 JW3140	P0A6E4	ASSY_ECOLI	Argininosuccinate synthase (EC 6.3.4.5) (Citrulline--aspartate ligase)	2	13	447	447	0				Ѵ					T	TTILKHLPVGQR						3318637	3318639	NC_000913:3318637-3318639	NC_000913:3318637-3319977	3319977	3318637	3318639	NC_000913:3318637-3318639	NC_000913:3318637-3319977	NC_000913:3318628-3318648	TCATCAGTTAATTAAGCAGGGTGTTATTTTATGACGACGATTCTCAAGCATCTCCCGGTA	0	1	10	0	FALSE
739	b3181	Ѵ	Ribo-RET, INRI	REPARATION	dbTIS	ATG	ATG	ATG	-	greA b3181 JW3148	P0A6W5	GREA_ECOLI	Transcription elongation factor GreA (Transcript cleavage factor GreA)	1	9	158	158	0				Ѵ	Ѵ	Ѵ	Ѵ		M	MQAIPMTLR	15,7483	0,1346		NaN; single H	0,0477	3328715	3328713	NC_000913:3328713-3328715	NC_000913:3328242-3328715	3328242	3328715	3328713	NC_000913:3328713-3328715	NC_000913:3328715-3328242	NC_000913:3328704-3328724	CCTATCAGGAATATTCAAGAGGTATAACAAATGCAAGCTATTCCGATGACCTTACGCGGC	1	1	8	1	FALSE
740	b3185	Ѵ	Ribo-RET, INRI	REPARATION	dbTIS	ATG	ATG	ATG	-	rpmA b3185 JW3152	P0A7L8	RL27_ECOLI	Large ribosomal subunit protein bL27 (50S ribosomal protein L27)	1	11	85	85	0				Ѵ				Ѵ	M	MAHKKAGGSTR	25,2810					3333119	3333117	NC_000913:3333117-3333119	NC_000913:3332865-3333119	3332865	3333119	3333117	NC_000913:3333117-3333119	NC_000913:3333119-3332865	NC_000913:3333108-3333128	CAGCGCCTAAGACCTGAGGAGAGATTTCAAATGGCACATAAAAAGGCTGGCGGCTCCACA	1	2	10	3	TRUE
741	b3185	Ѵ	Ribo-RET, INRI	REPARATION	dbTIS	ATG	ATG	ATG	-	rpmA b3185 JW3152	P0A7L8	RL27_ECOLI	Large ribosomal subunit protein bL27 (50S ribosomal protein L27)	2	11	85	85	0				Ѵ					A	AHKKAGGSTR						3333119	3333117	NC_000913:3333117-3333119	NC_000913:3332865-3333119	3332865	3333119	3333117	NC_000913:3333117-3333119	NC_000913:3333119-3332865	NC_000913:3333108-3333128	CAGCGCCTAAGACCTGAGGAGAGATTTCAAATGGCACATAAAAAGGCTGGCGGCTCCACA	1	2	10	3	TRUE
742	b3186	Ѵ	Ribo-RET	REPARATION	dbTIS	ATG	ATG	ATG	-	rplU b3186 JW3153	P0AG48	RL21_ECOLI	Large ribosomal subunit protein bL21 (50S ribosomal protein L21)	1	13	103	103	0				Ѵ	Ѵ	Ѵ	Ѵ	Ѵ	M	MYAVFQSGGKQHR		25,0481			NaN; single H	3333451	3333449	NC_000913:3333449-3333451	NC_000913:3333143-3333451	3333143	3333451	3333449	NC_000913:3333449-3333451	NC_000913:3333451-3333143	NC_000913:3333440-3333460	GAAAAGGTGTGCGCGGAAGCGGAGTTTTATATGTACGCGGTTTTCCAAAGTGGTGGTAAA	0	2	7	1	FALSE
743	b3195	Ѵ	Ribo-RET, INRI	REPARATION	dbTIS	ATG	ATG	ATG	-	mlaF yrbF b3195 JW3162	P63386	MLAF_ECOLI	Intermembrane phospholipid transport system ATP-binding protein MlaF (EC 7.6.2.-)	1	12	269	269	0				Ѵ	Ѵ	Ѵ	Ѵ	Ѵ	M	MEQSVANLVDMR		NaN; single L				3340065	3340063	NC_000913:3340063-3340065	NC_000913:3339259-3340065	3339259	3340065	3340063	NC_000913:3340063-3340065	NC_000913:3340065-3339259	NC_000913:3340054-3340074	AGAAAATCAACGCAAGACGAAGGGTGAATTATGGAGCAGTCTGTGGCGAATTTAGTCGAT	2	1	7	1	FALSE
744	b3195				aTIS	GTG	near-cognate	ATG	-	mlaF yrbF b3195 JW3162	P63386	MLAF_ECOLI	Intermembrane phospholipid transport system ATP-binding protein MlaF (EC 7.6.2.-)	5	12	269	265	4	N-terminal truncation (4aa)				Ѵ	Ѵ	Ѵ		M	MANLVDMR						3340065	3340063	NC_000913:3340063-3340065	NC_000913:3339259-3340065	3339259	3340053	3340051	NC_000913:3340051-3340053	NC_000913:3340053-3339259	NC_000913:3340042-3340062	CAAGACGAAGGGTGAATTATGGAGCAGTCTGTGGCGAATTTAGTCGATATGCGCGATGTC	2	1	7	1	FALSE
745	b3201	Ѵ	Ribo-RET (BL21), INRI	REPARATION	dbTIS	ATG	ATG	ATG	+	lptB yhbG b3201 JW3168	P0A9V1	LPTB_ECOLI	Lipopolysaccharide export system ATP-binding protein LptB (EC 7.5.2.-)	1	16	241	241	0						Ѵ	Ѵ		M	MATLTAKNLAKAYKGR						3343944	3343946	NC_000913:3343944-3343946	NC_000913:3343944-3344666	3344666	3343944	3343946	NC_000913:3343944-3343946	NC_000913:3343944-3344666	NC_000913:3343935-3343955	CCGGCACAGAAGAAGGGTAATTAATTCGTTATGGCAACATTAACTGCAAAGAACCTTGCA	2	1	14	1	FALSE
746	b3201	Ѵ	Ribo-RET (BL21), INRI	REPARATION	dbTIS	ATG	ATG	ATG	+	lptB yhbG b3201 JW3168	P0A9V1	LPTB_ECOLI	Lipopolysaccharide export system ATP-binding protein LptB (EC 7.5.2.-)	2	16	241	241	0				Ѵ					A	ATLTAKNLAKAYKGR						3343944	3343946	NC_000913:3343944-3343946	NC_000913:3343944-3344666	3344666	3343944	3343946	NC_000913:3343944-3343946	NC_000913:3343944-3344666	NC_000913:3343935-3343955	CCGGCACAGAAGAAGGGTAATTAATTCGTTATGGCAACATTAACTGCAAAGAACCTTGCA	2	1	14	1	FALSE
747	b3201				aTIS	ATG	ATG	ATG	+	lptB yhbG b3201 JW3168	P0A9V1	LPTB_ECOLI	Lipopolysaccharide export system ATP-binding protein LptB (EC 7.5.2.-)	48	55	241	194	47	N-terminal truncation (47aa)			Ѵ	Ѵ	Ѵ	Ѵ		M	MVVGIVPR						3343944	3343946	NC_000913:3343944-3343946	NC_000913:3343944-3344666	3344666	3344085	3344087	NC_000913:3344085-3344087	NC_000913:3344085-3344666	NC_000913:3344076-3344096	AACGGTGCCGGTAAGACCACCACTTTCTACATGGTTGTAGGCATTGTGCCGCGCGATGCG	2			0	FALSE
748	b3201				aTIS	ATG	ATG	ATG	+	lptB yhbG b3201 JW3168	P0A9V1	LPTB_ECOLI	Lipopolysaccharide export system ATP-binding protein LptB (EC 7.5.2.-)	49	55	477	194	283	N-terminal truncation (283aa)			Ѵ					V	VVGIVPR						3343944	3343946	NC_000913:3343944-3343946	NC_000913:3343944-3344666	3344666	3344085	3344087	NC_000913:3344085-3344087	NC_000913:3344085-3344666	NC_000913:3344076-3344096	AACGGTGCCGGTAAGACCACCACTTTCTACATGGTTGTAGGCATTGTGCCGCGCGATGCG	2			0	FALSE
749	b3202	Ѵ	Ribo-RET		aTIS	CTG	near-cognate	ATG	+	rpoN glnF ntrA b3202 JW3169	P24255	RP54_ECOLI	RNA polymerase sigma-54 factor	-1	8	477	479	-2	N-terminal extension (2aa)			Ѵ	Ѵ	Ѵ	Ѵ		M	MNMKQGLQLR						3344717	3344719	NC_000913:3344717-3344719	NC_000913:3344717-3346147	3346147	3344711	3344713	NC_000913:3344711-3344713	NC_000913:3344711-3346147	NC_000913:3344702-3344722	TTTGCGACGTTTTAGCAGGAGAGTACGATTCTGAACATGAAGCAAGGTTTGCAACTCAGG	1	2	10	2	TRUE
750	b3202	Ѵ	Ribo-RET, INRI	REPARATION	dbTIS	ATG	ATG	ATG	+	rpoN glnF ntrA b3202 JW3169	P24255	RP54_ECOLI	RNA polymerase sigma-54 factor	1	8	477	477	0				Ѵ	Ѵ	Ѵ	Ѵ		M	MKQGLQLR						3344717	3344719	NC_000913:3344717-3344719	NC_000913:3344717-3346147	3346147	3344717	3344719	NC_000913:3344717-3344719	NC_000913:3344717-3346147	NC_000913:3344708-3344728	ACGTTTTAGCAGGAGAGTACGATTCTGAACATGAAGCAAGGTTTGCAACTCAGGCTTAGC	1			2	TRUE
751	b3204	Ѵ	INRI	REPARATION	dbTIS	ATG	ATG	ATG	+	ptsN rpoP yhbI b3204 JW3171	P69829	PTSN_ECOLI	Nitrogen regulatory protein (Enzyme IIA-NTR) (PTS system EIIA component) (Phosphotransferase enzyme IIA component)	1	16	163	163	0				Ѵ	Ѵ	Ѵ	Ѵ		M	MTNNDTTLQLSSVLNR	17,5958	0,5570; single L			NaN	3346578	3346580	NC_000913:3346578-3346580	NC_000913:3346578-3347066	3347066	3346578	3346580	NC_000913:3346578-3346580	NC_000913:3346578-3347066	NC_000913:3346569-3346589	GTTTGAGTGGGCAGGTTCTTAGGTGAAATTATGACAAATAATGATACAACTCTACAGCTT	2	2	7	0	FALSE
752	b3204	Ѵ	INRI	REPARATION	dbTIS	ATG	ATG	ATG	+	ptsN rpoP yhbI b3204 JW3171	P69829	PTSN_ECOLI	Nitrogen regulatory protein (Enzyme IIA-NTR) (PTS system EIIA component) (Phosphotransferase enzyme IIA component)	2	16	163	163	0				Ѵ					T	TNNDTTLQLSSVLNR		0,0608			NaN; single L	3346578	3346580	NC_000913:3346578-3346580	NC_000913:3346578-3347066	3347066	3346578	3346580	NC_000913:3346578-3346580	NC_000913:3346578-3347066	NC_000913:3346569-3346589	GTTTGAGTGGGCAGGTTCTTAGGTGAAATTATGACAAATAATGATACAACTCTACAGCTT	2	2	7	0	FALSE
753	b3205	Ѵ	Ribo-RET, INRI	REPARATION	dbTIS	ATG	ATG	ATG	+	rapZ yhbJ b3205 JW3172	P0A894	RAPZ_ECOLI	RNase adapter protein RapZ	2	9	284	284	0				Ѵ	Ѵ				V	VLMIVSGR		0,0240; single L				3347115	3347117	NC_000913:3347115-3347117	NC_000913:3347115-3347966	3347966	3347115	3347117	NC_000913:3347115-3347117	NC_000913:3347115-3347966	NC_000913:3347106-3347126	TCTTTTAGACGTTGTGAGGAGAAACAGTACATGGTACTGATGATCGTCAGCGGACGTTCA	2	2	10	3	TRUE
754	b3206	Ѵ	INRI	REPARATION	dbTIS	ATG	ATG	ATG	+	ptsO npr rpoR yhbK b3206 JW3173	P0A9N0	PTSO_ECOLI	Phosphocarrier protein NPr (Nitrogen-related HPr)	2	18	90	90	0				Ѵ	Ѵ				T	TVKQTVEITNKLGMHAR						3347966	3347968	NC_000913:3347966-3347968	NC_000913:3347966-3348235	3348235	3347966	3347968	NC_000913:3347966-3347968	NC_000913:3347966-3348235	NC_000913:3347957-3347977	ACGCCATCGTACGCTGGAAAAACGTAAACCATGACCGTCAAGCAAACTGTTGAAATCACA	1	1	12	0	FALSE
755	b3213	Ѵ	Ribo-RET, INRI	REPARATION	dbTIS	ATG	ATG	ATG	+	gltD aspB b3213 JW3180	P09832	GLTD_ECOLI	Glutamate synthase [NADPH] small chain (EC 1.4.1.13) (Glutamate synthase subunit beta) (GLTS beta chain) (NADPH-GOGAT)	1	13	472	472	0						Ѵ	Ѵ		M	MSQNVYQFIDLQR						3359198	3359200	NC_000913:3359198-3359200	NC_000913:3359198-3360613	3360613	3359198	3359200	NC_000913:3359198-3359200	NC_000913:3359198-3360613	NC_000913:3359189-3359209	CGCGTGCAGGCGCAGTAAGGGGTAGCAACAATGAGTCAGAATGTTTATCAATTTATCGAC	1	1	10	1	FALSE
756	b3213	Ѵ	Ribo-RET, INRI	REPARATION	dbTIS	ATG	ATG	ATG	+	gltD aspB b3213 JW3180	P09832	GLTD_ECOLI	Glutamate synthase [NADPH] small chain (EC 1.4.1.13) (Glutamate synthase subunit beta) (GLTS beta chain) (NADPH-GOGAT)	2	13	472	472	0		Ѵ		Ѵ					S	SQNVYQFIDLQR	NaN; single L	0,0210				3359198	3359200	NC_000913:3359198-3359200	NC_000913:3359198-3360613	3360613	3359198	3359200	NC_000913:3359198-3359200	NC_000913:3359198-3360613	NC_000913:3359189-3359209	CGCGTGCAGGCGCAGTAAGGGGTAGCAACAATGAGTCAGAATGTTTATCAATTTATCGAC	1	1	10	1	FALSE
757	b3226	Ѵ	Ribo-RET (BL21)		aTIS	ATG	ATG	ATG	-	nanR yhcK b3226 JW3195	P0A8W0	NANR_ECOLI	HTH-type transcriptional repressor NanR	4	20	263	260	3	N-terminal truncation (3aa)			Ѵ	Ѵ	Ѵ	Ѵ		M	MNAFDSQTEDSSPAIGR		0,2989				3374489	3374487	NC_000913:3374487-3374489	NC_000913:3373701-3374489	3373701	3374480	3374478	NC_000913:3374478-3374480	NC_000913:3374480-3373701	NC_000913:3374469-3374489	TAATCACACTGACCTTACAGAATGGGCCTTATGAACGCATTTGATTCGCAAACCGAAGAT	1			0	FALSE
758	b3228	Ѵ	Ribo-RET, INRI	REPARATION	dbTIS	ATG	ATG	ATG	-	sspB b3228 JW3197	P0AFZ3	SSPB_ECOLI	Stringent starvation protein B (Adapter protein SspB) (Specificity-enhancing factor SspB)	1	9	165	165	0				Ѵ	Ѵ	Ѵ	Ѵ		M	MDLSQLTPR	15,9898	0,0285		17,9890	NaN; single L	3376776	3376774	NC_000913:3376774-3376776	NC_000913:3376282-3376776	3376282	3376776	3376774	NC_000913:3376774-3376776	NC_000913:3376776-3376282	NC_000913:3376765-3376785	TGAAATGCGTCTGGGCCGGAGTTAATCTGTATGGATTTGTCACAGCTAACACCACGTCGT	2	1	10	1	FALSE
759	b3229	Ѵ	Ribo-RET, INRI	REPARATION	dbTIS	ATG	ATG	ATG	-	sspA pog ssp b3229 JW3198	P0ACA3	SSPA_ECOLI	Stringent starvation protein A	1	8	212	212	0				Ѵ				Ѵ	M	MAVAANKR	NaN					3377420	3377418	NC_000913:3377418-3377420	NC_000913:3376785-3377420	3376785	3377420	3377418	NC_000913:3377418-3377420	NC_000913:3377420-3376785	NC_000913:3377409-3377429	TAAAAATTCTGACTATACCTGGAGGTTTTCATGGCTGTCGCTGCCAACAAACGTTCGGTA	1	2	7	2	TRUE
760	b3229	Ѵ	Ribo-RET, INRI	REPARATION	dbTIS	ATG	ATG	ATG	-	sspA pog ssp b3229 JW3198	P0ACA3	SSPA_ECOLI	Stringent starvation protein A	2	8	212	212	0				Ѵ					A	AVAANKR						3377420	3377418	NC_000913:3377418-3377420	NC_000913:3376785-3377420	3376785	3377420	3377418	NC_000913:3377418-3377420	NC_000913:3377420-3376785	NC_000913:3377409-3377429	TAAAAATTCTGACTATACCTGGAGGTTTTCATGGCTGTCGCTGCCAACAAACGTTCGGTA	1	2	7	2	TRUE
761	b3230	Ѵ	Ribo-RET, INRI	REPARATION	dbTIS	ATG	ATG	ATG	-	rpsI b3230 JW3199	P0A7X3	RS9_ECOLI	Small ribosomal subunit protein uS9 (30S ribosomal protein S9)	1	12	130	130	0					Ѵ	Ѵ		Ѵ	M	MAENQYYGTGRR						3378207	3378205	NC_000913:3378205-3378207	NC_000913:3377818-3378207	3377818	3378207	3378205	NC_000913:3378205-3378207	NC_000913:3378207-3377818	NC_000913:3378196-3378216	GTTCTTGACATCTAATCGGGATTATAGGCAATGGCTGAAAATCAATACTACGGCACTGGT	2	1	9	0	FALSE
762	b3230	Ѵ	Ribo-RET, INRI	REPARATION	dbTIS	ATG	ATG	ATG	-	rpsI b3230 JW3199	P0A7X3	RS9_ECOLI	Small ribosomal subunit protein uS9 (30S ribosomal protein S9)	1	11	130	130	0		Ѵ	Ѵ	Ѵ	Ѵ	Ѵ	Ѵ	Ѵ	M	MAENQYYGTGR	18,1007	1,5549				3378207	3378205	NC_000913:3378205-3378207	NC_000913:3377818-3378207	3377818	3378207	3378205	NC_000913:3378205-3378207	NC_000913:3378207-3377818	NC_000913:3378196-3378216	GTTCTTGACATCTAATCGGGATTATAGGCAATGGCTGAAAATCAATACTACGGCACTGGT	2	1	9	0	FALSE
763	b3230	Ѵ	Ribo-RET, INRI	REPARATION	dbTIS	ATG	ATG	ATG	-	rpsI b3230 JW3199	P0A7X3	RS9_ECOLI	Small ribosomal subunit protein uS9 (30S ribosomal protein S9)	2	11	130	130	0				Ѵ					A	AENQYYGTGR	0,0343	0,1148			0,0368	3378207	3378205	NC_000913:3378205-3378207	NC_000913:3377818-3378207	3377818	3378207	3378205	NC_000913:3378205-3378207	NC_000913:3378207-3377818	NC_000913:3378196-3378216	GTTCTTGACATCTAATCGGGATTATAGGCAATGGCTGAAAATCAATACTACGGCACTGGT	2	1	9	0	FALSE
764	b3231	Ѵ	Ribo-RET, INRI	REPARATION	dbTIS	ATG	ATG	ATG	-	rplM b3231 JW3200	P0AA10	RL13_ECOLI	Large ribosomal subunit protein uL13 (50S ribosomal protein L13)	1	13	142	142	0		Ѵ		Ѵ	Ѵ	Ѵ	Ѵ	Ѵ	M	MKTFTAKPETVKR						3378651	3378649	NC_000913:3378649-3378651	NC_000913:3378226-3378651	3378226	3378651	3378649	NC_000913:3378649-3378651	NC_000913:3378651-3378226	NC_000913:3378640-3378660	ACGTGTAACTATTTATTGGGTAAGCTTTTAATGAAAACTTTTACAGCTAAACCAGAAACC	2			0	FALSE
765	b3231				aTIS	ATG	ATG	ATG	-	rplM b3231 JW3200	P0AA10	RL13_ECOLI	Large ribosomal subunit protein uL13 (50S ribosomal protein L13)	108	116	142	35	107	N-terminal truncation (107aa)				Ѵ	Ѵ	Ѵ		M	MLPKGPLGR						3378651	3378649	NC_000913:3378649-3378651	NC_000913:3378226-3378651	3378226	3378330	3378328	NC_000913:3378328-3378330	NC_000913:3378330-3378226	NC_000913:3378319-3378339	GAGCGTGTGATTGAAATCGCGGTTAAAGGCATGTTGCCAAAAGGCCCGCTGGGTCGTGCT	2			1	FALSE
766	b3232	Ѵ	INRI	REPARATION	dbTIS	ATG	ATG	ATG	-	zapE yhcM b3232 JW3201	P64612	ZAPE_ECOLI	Cell division protein ZapE (Z ring-associated protein ZapE)	1	31	375	375	0				Ѵ	Ѵ				M	MQSVTPTSQYLKALNEGSHQPDDVQKEAVSR						3379997	3379995	NC_000913:3379995-3379997	NC_000913:3378873-3379997	3378873	3379997	3379995	NC_000913:3379995-3379997	NC_000913:3379997-3378873	NC_000913:3379986-3380006	ACCGATTATTCAAGGAATAACAATAAGATCATGCAAAGCGTTACCCCAACATCGCAATAC	1	2	14	2	TRUE
767	b3247	Ѵ	Ribo-RET (BL21), INRI	REPARATION	dbTIS	ATG	ATG	ATG	-	rng cafA orfF yhdF b3247 JW3216	P0A9J0	RNG_ECOLI	Ribonuclease G (RNase G) (EC 3.1.26.-) (Cytoplasmic axial filament protein) (CafA protein)	2	15	489	489	0				Ѵ					T	TAELLVNVTPSETR		NaN; single L				3397795	3397793	NC_000913:3397793-3397795	NC_000913:3396329-3397795	3396329	3397795	3397793	NC_000913:3397793-3397795	NC_000913:3397795-3396329	NC_000913:3397784-3397804	TTAACGCACTGCGTGAGAAAAGGGATAAACATGACGGCTGAATTGTTAGTAAACGTAACG	0	2	7	1	FALSE
768	b3248	Ѵ		REPARATION	dbTIS	ATG	ATG	ATG	-	yhdE b3248 JW3217	P25536	NTPPA_ECOLI	dTTP/UTP pyrophosphatase (dTTPase/UTPase) (EC 3.6.1.9) (Nucleoside triphosphate pyrophosphatase) (Nucleotide pyrophosphatase) (Nucleotide PPase)	1	12	197	197	0				Ѵ	Ѵ	Ѵ	Ѵ		M	MTSLYLASGSPR	17,8927					3398378	3398376	NC_000913:3398376-3398378	NC_000913:3397788-3398378	3397788	3398378	3398376	NC_000913:3398376-3398378	NC_000913:3398378-3397788	NC_000913:3398367-3398387	TCAGCAGTTTGCAGTGCAATAAAGGTTTCTATGACTTCTCTGTATTTAGCTTCCGGTTCT	1	1	5	1	FALSE
769	b3248	Ѵ		REPARATION	dbTIS	ATG	ATG	ATG	-	yhdE b3248 JW3217	P25536	NTPPA_ECOLI	dTTP/UTP pyrophosphatase (dTTPase/UTPase) (EC 3.6.1.9) (Nucleoside triphosphate pyrophosphatase) (Nucleotide pyrophosphatase) (Nucleotide PPase)	2	12	197	197	0				Ѵ					T	TSLYLASGSPR		0,0381			0,0227	3398378	3398376	NC_000913:3398376-3398378	NC_000913:3397788-3398378	3397788	3398378	3398376	NC_000913:3398376-3398378	NC_000913:3398378-3397788	NC_000913:3398367-3398387	TCAGCAGTTTGCAGTGCAATAAAGGTTTCTATGACTTCTCTGTATTTAGCTTCCGGTTCT	1	1	5	1	FALSE
770	b3250	Ѵ		REPARATION	dbTIS	ATG	ATG	ATG	-	mreC b3250 JW3219	P16926	MREC_ECOLI	Cell shape-determining protein MreC (Cell shape protein MreC) (Rod shape-determining protein MreC)	1	7	367	367	0				Ѵ	Ѵ				M	MKPIFSR						3399978	3399976	NC_000913:3399976-3399978	NC_000913:3398878-3399978	3398878	3399978	3399976	NC_000913:3399976-3399978	NC_000913:3399978-3398878	NC_000913:3399967-3399987	CCTGGTCTGATACGAGAATACGCATAACTTATGAAGCCAATTTTTAGCCGTGGCCCGTCG	2			0	FALSE
771	b3253	Ѵ	Ribo-RET (BL21)	REPARATION	dbTIS	ATG	ATG	ATG	+	acuI yhdH b3253 JW3222	P26646	ACUI_ECOLI	Probable acrylyl-CoA reductase AcuI (EC 1.3.1.84) (Acryloyl-coenzyme A reductase AcuI)	1	24	324	324	0				Ѵ	Ѵ				M	MQALLLEQQDGKTLASVQTLDESR						3403484	3403486	NC_000913:3403484-3403486	NC_000913:3403484-3404455	3404455	3403484	3403486	NC_000913:3403484-3403486	NC_000913:3403484-3404455	NC_000913:3403475-3403495	TCCAATCCATCATGCACATGAGGACCACTTATGCAGGCGTTACTTTTAGAACAGCAGGAC	1	2	7	2	TRUE
772	b3256	Ѵ	Ribo-RET	REPARATION	dbTIS	ATG	ATG	ATG	+	accC fabG b3256 JW3224	P24182	ACCC_ECOLI	Biotin carboxylase (EC 6.3.4.14) (Acetyl-coenzyme A carboxylase biotin carboxylase subunit A)	1	10	449	449	0				Ѵ	Ѵ	Ѵ	Ѵ	Ѵ	M	MLDKIVIANR		24,8270				3405917	3405919	NC_000913:3405917-3405919	NC_000913:3405917-3407263	3407263	3405917	3405919	NC_000913:3405917-3405919	NC_000913:3405917-3407263	NC_000913:3405908-3405928	CGCTGGTCGTCATCGAGTAACGAGGCGAACATGCTGGATAAAATTGTTATTGCCAACCGC	1	1	5	1	FALSE
773	b3256	Ѵ (-/+3 codons)	Ribo-RET -/+ 3 codons		aTIS	CTG	near-cognate	ATG	+	accC fabG b3256 JW3224	P24182	ACCC_ECOLI	Biotin carboxylase (EC 6.3.4.14) (Acetyl-coenzyme A carboxylase biotin carboxylase subunit A)	2	10	449	448	1	N-terminal truncation (1aa)					Ѵ	Ѵ		M	MDKIVIANR						3405917	3405919	NC_000913:3405917-3405919	NC_000913:3405917-3407263	3407263	3405920	3405922	NC_000913:3405920-3405922	NC_000913:3405920-3407263	NC_000913:3405911-3405931	TGGTCGTCATCGAGTAACGAGGCGAACATGCTGGATAAAATTGTTATTGCCAACCGCGGC	1	1	8	1	FALSE
774	b3279	Ѵ	Ribo-RET, INRI	REPARATION	dbTIS	ATG	ATG	ATG	+	yrdA b3279 JW5710	P0A9W9	YRDA_ECOLI	Protein YrdA	1	9	184	184	0						Ѵ	Ѵ		M	MSDVLRPYR						3429236	3429238	NC_000913:3429236-3429238	NC_000913:3429236-3429787	3429787	3429236	3429238	NC_000913:3429236-3429238	NC_000913:3429236-3429787	NC_000913:3429227-3429247	ATTAGTAAATCATTTATTGCTGAGGTAAGTATGTCTGATGTTTTACGCCCATACCGCGAT	1	1	5	1	FALSE
775	b3279	Ѵ	Ribo-RET, INRI	REPARATION	dbTIS	ATG	ATG	ATG	+	yrdA b3279 JW5710	P0A9W9	YRDA_ECOLI	Protein YrdA	2	9	184	184	0				Ѵ					S	SDVLRPYR						3429236	3429238	NC_000913:3429236-3429238	NC_000913:3429236-3429787	3429787	3429236	3429238	NC_000913:3429236-3429238	NC_000913:3429236-3429787	NC_000913:3429227-3429247	ATTAGTAAATCATTTATTGCTGAGGTAAGTATGTCTGATGTTTTACGCCCATACCGCGAT	1	1	5	1	FALSE
776	b3282	Ѵ	Ribo-RET, INRI	REPARATION	dbTIS	GTG	near-cognate	GTG	-	tsaC rimN yrdC b3282 JW3243	P45748	TSAC_ECOLI	Threonylcarbamoyl-AMP synthase (TC-AMP synthase) (EC 2.7.7.87) (L-threonylcarbamoyladenylate synthase) (Ribosome maturation factor TsaC) (t(6)A37 threonylcarbamoyladenosine biosynthesis protein TsaC) (tRNA threonylcarbamoyladenosine biosynthesis protein TsaC)	1	7	190	190	0				Ѵ	Ѵ				M	MNNNLQR						3431415	3431413	NC_000913:3431413-3431415	NC_000913:3430846-3431415	3430846	3431415	3431413	NC_000913:3431413-3431415	NC_000913:3431415-3430846	NC_000913:3431404-3431424	GTGGAAAGCCGGTTTCGGCGGAATAATAACGTGAATAATAACCTGCAAAGAGACGCTATC	2	1	8	0	FALSE
777	b3283	Ѵ	INRI	REPARATION	dbTIS	ATG	ATG	ATG	-	yrdD b3283 JW5949	P45771	YRDD_ECOLI	Uncharacterized protein YrdD	1	10	180	180	0					Ѵ	Ѵ	Ѵ		M	MAKSALFTVR						3431962	3431960	NC_000913:3431960-3431962	NC_000913:3431423-3431962	3431423	3431962	3431960	NC_000913:3431960-3431962	NC_000913:3431962-3431423	NC_000913:3431951-3431971	AATCATTTCTTTAATTCAGCATAAGTTGTTATGGCGAAATCAGCACTGTTCACGGTGCGT	0			0	FALSE
778	b3283	Ѵ	INRI	REPARATION	dbTIS	ATG	ATG	ATG	-	yrdD b3283 JW5949	P45771	YRDD_ECOLI	Uncharacterized protein YrdD	2	10	180	180	0				Ѵ					A	AKSALFTVR						3431962	3431960	NC_000913:3431960-3431962	NC_000913:3431423-3431962	3431423	3431962	3431960	NC_000913:3431960-3431962	NC_000913:3431962-3431423	NC_000913:3431951-3431971	AATCATTTCTTTAATTCAGCATAAGTTGTTATGGCGAAATCAGCACTGTTCACGGTGCGT	0			0	FALSE
779	b3287	Ѵ	Ribo-RET, INRI	REPARATION	dbTIS	ATG	ATG	ATG	+	def fms b3287 JW3248	P0A6K3	DEF_ECOLI	Peptide deformylase (PDF) (EC 3.5.1.88) (Polypeptide deformylase)	1	13	169	169	0				Ѵ	Ѵ	Ѵ	Ѵ	Ѵ	M	MSVLQVLHIPDER	19,0285	NaN; single H				3433690	3433692	NC_000913:3433690-3433692	NC_000913:3433690-3434196	3434196	3433690	3433692	NC_000913:3433690-3433692	NC_000913:3433690-3434196	NC_000913:3433681-3433701	TCTAACTCCTGAACACATCTCTGGAGATTTATGTCAGTTTTGCAAGTGTTACATATTCCG	0	1	5	1	FALSE
780	b3287	Ѵ	Ribo-RET, INRI	REPARATION	dbTIS	ATG	ATG	ATG	+	def fms b3287 JW3248	P0A6K3	DEF_ECOLI	Peptide deformylase (PDF) (EC 3.5.1.88) (Polypeptide deformylase)	2	13	169	169	0		Ѵ		Ѵ					S	SVLQVLHIPDER		0,0457			0,0346	3433690	3433692	NC_000913:3433690-3433692	NC_000913:3433690-3434196	3434196	3433690	3433692	NC_000913:3433690-3433692	NC_000913:3433690-3434196	NC_000913:3433681-3433701	TCTAACTCCTGAACACATCTCTGGAGATTTATGTCAGTTTTGCAAGTGTTACATATTCCG	0	1	5	1	FALSE
781	b3287	Ѵ	Ribo-RET		aTIS	TTG	near-cognate	ATG	+	def fms b3287 JW3248	P0A6K3	DEF_ECOLI	Peptide deformylase (PDF) (EC 3.5.1.88) (Polypeptide deformylase)	4	13	169	166	3	N-terminal truncation (3aa)					Ѵ	Ѵ		M	MQVLHIPDER	16,6690					3433690	3433692	NC_000913:3433690-3433692	NC_000913:3433690-3434196	3434196	3433699	3433701	NC_000913:3433699-3433701	NC_000913:3433699-3434196	NC_000913:3433690-3433710	TGAACACATCTCTGGAGATTTATGTCAGTTTTGCAAGTGTTACATATTCCGGACGAGCGG	0	1	14	1	FALSE
782	b3291	Ѵ	Ribo-RET, INRI	REPARATION	dbTIS	ATG	ATG	ATG	+	mscL yhdC b3291 JW3252	P0A742	MSCL_ECOLI	Large-conductance mechanosensitive channel	1	8	136	136	0				Ѵ	Ѵ	Ѵ	Ѵ	Ѵ	M	MSIIKEFR						3438024	3438026	NC_000913:3438024-3438026	NC_000913:3438024-3438431	3438431	3438024	3438026	NC_000913:3438024-3438026	NC_000913:3438024-3438431	NC_000913:3438015-3438035	TATGGTTGTCGGCTTCATAGGGAGAATAACATGAGCATTATTAAAGAATTTCGCGAATTT	2	2	7	1	FALSE
783	b3291	Ѵ	Ribo-RET, INRI	REPARATION	dbTIS	ATG	ATG	ATG	+	mscL yhdC b3291 JW3252	P0A742	MSCL_ECOLI	Large-conductance mechanosensitive channel	2	8	136	136	0				Ѵ					S	SIIKEFR						3438024	3438026	NC_000913:3438024-3438026	NC_000913:3438024-3438431	3438431	3438024	3438026	NC_000913:3438024-3438026	NC_000913:3438024-3438431	NC_000913:3438015-3438035	TATGGTTGTCGGCTTCATAGGGAGAATAACATGAGCATTATTAAAGAATTTCGCGAATTT	2	2	7	1	FALSE
784	b3295	Ѵ	Ribo-RET, INRI	REPARATION	dbTIS	ATG	ATG	ATG	-	rpoA pez phs sez b3295 JW3257	P0A7Z4	RPOA_ECOLI	DNA-directed RNA polymerase subunit alpha (RNAP subunit alpha) (EC 2.7.7.6) (RNA polymerase subunit alpha) (Transcriptase subunit alpha)	1	12	329	329	0				Ѵ	Ѵ	Ѵ	Ѵ	Ѵ	M	MQGSVTEFLKPR	NaN	23,3440			NaN; single H	3441029	3441027	NC_000913:3441027-3441029	NC_000913:3440043-3441029	3440043	3441029	3441027	NC_000913:3441027-3441029	NC_000913:3441029-3440043	NC_000913:3441018-3441038	AGTAAAGCTTAGTACCAAAGAGAGGACACAATGCAGGGTTCTGTGACAGAGTTTCTAAAA	1	2	5	2	TRUE
785	b3295				aTIS	GTG	near-cognate	ATG	-	rpoA pez phs sez b3295 JW3257	P0A7Z4	RPOA_ECOLI	DNA-directed RNA polymerase subunit alpha (RNAP subunit alpha) (EC 2.7.7.6) (RNA polymerase subunit alpha) (Transcriptase subunit alpha)	5	12	329	325	4	N-terminal truncation (4aa)					Ѵ	Ѵ		M	MTEFLKPR						3441029	3441027	NC_000913:3441027-3441029	NC_000913:3440043-3441029	3440043	3441017	3441015	NC_000913:3441015-3441017	NC_000913:3441017-3440043	NC_000913:3441006-3441026	TACCAAAGAGAGGACACAATGCAGGGTTCTGTGACAGAGTTTCTAAAACCGCGCCTGGTT	1	1	5	1	FALSE
786	b3296				aTIS	TTG	near-cognate	ATG	-	rpsD ramA b3296 JW3258	P0A7V8	RS4_ECOLI	Small ribosomal subunit protein uS4 (30S ribosomal protein S4)	5	13	206	202	4	N-terminal truncation (4aa)					Ѵ	Ѵ		M	MGPKLKLSR						3441675	3441673	NC_000913:3441673-3441675	NC_000913:3441058-3441675	3441058	3441663	3441661	NC_000913:3441661-3441663	NC_000913:3441663-3441058	NC_000913:3441652-3441672	GTTTGTTGGAGAAAGAAAATGGCAAGATATTTGGGTCCTAAGCTCAAGCTGAGCCGTCGT	2			0	FALSE
787	b3297	Ѵ	Ribo-RET, INRI	REPARATION	dbTIS	ATG	ATG	ATG	-	rpsK b3297 JW3259	P0A7R9	RS11_ECOLI	Small ribosomal subunit protein uS11 (30S ribosomal protein S11)	1	7	129	129	0				Ѵ	Ѵ	Ѵ	Ѵ	Ѵ	M	MAKAPIR						3442098	3442096	NC_000913:3442096-3442098	NC_000913:3441712-3442098	3441712	3442098	3442096	NC_000913:3442096-3442098	NC_000913:3442098-3441712	NC_000913:3442087-3442107	CGATCAAGAAATAATCGGGGTGATTGAATAATGGCAAAGGCACCAATTCGTGCACGTAAA	2			0	FALSE
788	b3300	Ѵ	Ribo-RET, INRI	REPARATION	dbTIS	ATG	ATG	ATG	-	secY prlA b3300 JW3262	P0AGA2	SECY_ECOLI	Protein translocase subunit SecY	2	21	443	443	0				Ѵ					A	AKQPGLDFQSAKGGLGELKR						3444097	3444095	NC_000913:3444095-3444097	NC_000913:3442769-3444097	3442769	3444097	3444095	NC_000913:3444095-3444097	NC_000913:3444097-3442769	NC_000913:3444086-3444106	CTGGCGGTAAAATCGAGGAATAAGTAGCAGATGGCTAAACAACCGGGATTAGATTTTCAA	0	2	11	2	TRUE
789	b3300				aTIS	ATT	near-cognate	ATG	-	secY prlA b3300 JW3262	P0AGA2	SECY_ECOLI	Protein translocase subunit SecY	61	74	443	383	60	N-terminal truncation (60aa)				Ѵ	Ѵ	Ѵ		M	MEMFNMFSGGALSR						3444097	3444095	NC_000913:3444095-3444097	NC_000913:3442769-3444097	3442769	3443917	3443915	NC_000913:3443915-3443917	NC_000913:3443917-3442769	NC_000913:3443906-3443926	AAACTGCTTGAGCAACAGCGAGGCACCATCATTGAGATGTTTAACATGTTCTCTGGTGGT	0	1	7	1	FALSE
790	b3302	Ѵ	Ribo-RET, INRI	REPARATION	dbTIS	ATG	ATG	ATG	-	rpmD b3302 JW3264	P0AG51	RL30_ECOLI	Large ribosomal subunit protein uL30 (50S ribosomal protein L30)	1	11	59	59	0				Ѵ	Ѵ	Ѵ	Ѵ	Ѵ	M	MAKTIKITQTR						3444722	3444720	NC_000913:3444720-3444722	NC_000913:3444546-3444722	3444546	3444722	3444720	NC_000913:3444720-3444722	NC_000913:3444722-3444546	NC_000913:3444711-3444731	TCCGTTGAAGAAATTCTGGGGAAATAAACCATGGCAAAGACTATTAAAATTACTCAAACC	1	1	8	0	FALSE
791	b3302	Ѵ	Ribo-RET, INRI	REPARATION	dbTIS	ATG	ATG	ATG	-	rpmD b3302 JW3264	P0AG51	RL30_ECOLI	Large ribosomal subunit protein uL30 (50S ribosomal protein L30)	2	11	59	59	0				Ѵ					A	AKTIKITQTR						3444722	3444720	NC_000913:3444720-3444722	NC_000913:3444546-3444722	3444546	3444722	3444720	NC_000913:3444720-3444722	NC_000913:3444722-3444546	NC_000913:3444711-3444731	TCCGTTGAAGAAATTCTGGGGAAATAAACCATGGCAAAGACTATTAAAATTACTCAAACC	1	1	8	0	FALSE
792	b3303	Ѵ	Ribo-RET, INRI	REPARATION	dbTIS	ATG	ATG	ATG	-	rpsE spc b3303 JW3265	P0A7W1	RS5_ECOLI	Small ribosomal subunit protein uS5 (30S ribosomal protein S5)	1	20	167	167	0				Ѵ	Ѵ	Ѵ	Ѵ	Ѵ	M	MAHIEKQAGELQEKLIAVNR						3445229	3445227	NC_000913:3445227-3445229	NC_000913:3444729-3445229	3444729	3445229	3445227	NC_000913:3445227-3445229	NC_000913:3445229-3444729	NC_000913:3445218-3445238	TGGCCTTCAGTTCTAAGGTAGAGGTGTAAGATGGCTCACATCGAAAAACAAGCTGGCGAA	1	2	6	2	TRUE
793	b3303	Ѵ	Ribo-RET, INRI	REPARATION	dbTIS	ATG	ATG	ATG	-	rpsE spc b3303 JW3265	P0A7W1	RS5_ECOLI	Small ribosomal subunit protein uS5 (30S ribosomal protein S5)	2	20	167	167	0		Ѵ							A	AHIEKQAGELQEKLIAVNR						3445229	3445227	NC_000913:3445227-3445229	NC_000913:3444729-3445229	3444729	3445229	3445227	NC_000913:3445227-3445229	NC_000913:3445229-3444729	NC_000913:3445218-3445238	TGGCCTTCAGTTCTAAGGTAGAGGTGTAAGATGGCTCACATCGAAAAACAAGCTGGCGAA	1	2	6	2	TRUE
794	b3303				aTIS	ATG	ATG	ATG	-	rpsE spc b3303 JW3265	P0A7W1	RS5_ECOLI	Small ribosomal subunit protein uS5 (30S ribosomal protein S5)	71	93	167	97	70	N-terminal truncation (70aa)				Ѵ	Ѵ	Ѵ		M	MINVALNNGTLQHPVKGVHTGSR						3445229	3445227	NC_000913:3445227-3445229	NC_000913:3444729-3445229	3444729	3445019	3445017	NC_000913:3445017-3445019	NC_000913:3445019-3444729	NC_000913:3445008-3445028	CAGAAAGCGATGGAAAAAGCCCGTCGCAATATGATTAACGTCGCGCTGAATAACGGCACT	1			0	FALSE
795	b3303				aTIS	ATG	ATG	ATG	-	rpsE spc b3303 JW3265	P0A7W1	RS5_ECOLI	Small ribosomal subunit protein uS5 (30S ribosomal protein S5)	96	112	167	72	95	N-terminal truncation (95aa)			Ѵ	Ѵ				M	MQPASEGTGIIAGGAMR						3445229	3445227	NC_000913:3445227-3445229	NC_000913:3444729-3445229	3444729	3444944	3444942	NC_000913:3444942-3444944	NC_000913:3444944-3444729	NC_000913:3444933-3444953	AAAGGTGTTCACACGGGTTCTCGCGTATTCATGCAGCCGGCTTCCGAAGGTACCGGTATC	1			0	FALSE
796	b3304	Ѵ	Ribo-RET, INRI	REPARATION	dbTIS	ATG	ATG	ATG	-	rplR b3304 JW3266	P0C018	RL18_ECOLI	Large ribosomal subunit protein uL18 (50S ribosomal protein L18)	1	7	117	117	0				Ѵ	Ѵ			Ѵ	M	MDKKSAR					NaN; single L	3445597	3445595	NC_000913:3445595-3445597	NC_000913:3445247-3445597	3445247	3445597	3445595	NC_000913:3445595-3445597	NC_000913:3445597-3445247	NC_000913:3445586-3445606	AAAGAGGCTAAGAAGAAGTAAGGTAACACTATGGATAAGAAATCTGCTCGTATCCGTCGT	0	1	7	1	FALSE
797	b3306	Ѵ	Ribo-RET, INRI	REPARATION	dbTIS	ATG	ATG	ATG	-	rpsH b3306 JW3268	P0A7W7	RS8_ECOLI	Small ribosomal subunit protein uS8 (30S ribosomal protein S8)	1	13	130	130	0				Ѵ	Ѵ	Ѵ	Ѵ	Ѵ	M	MSMQDPIADMLTR	18,0979	9,9915		18,4990		3446545	3446543	NC_000913:3446543-3446545	NC_000913:3446156-3446545	3446156	3446545	3446543	NC_000913:3446543-3446545	NC_000913:3446545-3446156	NC_000913:3446534-3446554	TCACCAATTGAATCACGGGAGTAAAGACAGATGAGCATGCAAGATCCGATCGCGGATATG	0	1	10	1	FALSE
798	b3306	Ѵ	Ribo-RET, INRI	REPARATION	dbTIS	ATG	ATG	ATG	-	rpsH b3306 JW3268	P0A7W7	RS8_ECOLI	Small ribosomal subunit protein uS8 (30S ribosomal protein S8)	2	13	130	130	0				Ѵ	Ѵ				S	SMQDPIADMLTR	0,0690; single H	0,0696			0,0304	3446545	3446543	NC_000913:3446543-3446545	NC_000913:3446156-3446545	3446156	3446545	3446543	NC_000913:3446543-3446545	NC_000913:3446545-3446156	NC_000913:3446534-3446554	TCACCAATTGAATCACGGGAGTAAAGACAGATGAGCATGCAAGATCCGATCGCGGATATG	0	1	10	1	FALSE
799	b3306	Ѵ	Ribo-RET		aTIS	ATG	ATG	ATG	-	rpsH b3306 JW3268	P0A7W7	RS8_ECOLI	Small ribosomal subunit protein uS8 (30S ribosomal protein S8)	3	13	130	128	2	N-terminal truncation (2aa)			Ѵ	Ѵ	Ѵ	Ѵ		M	MQDPIADMLTR	14,3630					3446545	3446543	NC_000913:3446543-3446545	NC_000913:3446156-3446545	3446156	3446539	3446537	NC_000913:3446537-3446539	NC_000913:3446539-3446156	NC_000913:3446528-3446548	ATTGAATCACGGGAGTAAAGACAGATGAGCATGCAAGATCCGATCGCGGATATGCTGACC	0			1	FALSE
800	b3307	Ѵ	Ribo-RET, INRI	REPARATION	dbTIS	ATG	ATG	ATG	-	rpsN b3307 JW3269	P0AG59	RS14_ECOLI	Small ribosomal subunit protein uS14 (30S ribosomal protein S14)	1	9	101	101	0			Ѵ	Ѵ	Ѵ	Ѵ	Ѵ	Ѵ	M	MAKQSMKAR	34,9560					3446884	3446882	NC_000913:3446882-3446884	NC_000913:3446582-3446884	3446582	3446884	3446882	NC_000913:3446882-3446884	NC_000913:3446884-3446582	NC_000913:3446873-3446893	CCCGTTCCGCAAGTAAGGTAGGGTTACTAAATGGCTAAGCAATCAATGAAAGCACGCGAA	0	2	8	1	FALSE
801	b3307	Ѵ	Ribo-RET, INRI	REPARATION	dbTIS	ATG	ATG	ATG	-	rpsN b3307 JW3269	P0AG59	RS14_ECOLI	Small ribosomal subunit protein uS14 (30S ribosomal protein S14)	2	9	101	101	0				Ѵ	Ѵ				A	AKQSMKAR						3446884	3446882	NC_000913:3446882-3446884	NC_000913:3446582-3446884	3446582	3446884	3446882	NC_000913:3446882-3446884	NC_000913:3446884-3446582	NC_000913:3446873-3446893	CCCGTTCCGCAAGTAAGGTAGGGTTACTAAATGGCTAAGCAATCAATGAAAGCACGCGAA	0	2	8	1	FALSE
802	b3310	Ѵ	Ribo-RET, INRI	REPARATION	dbTIS	ATG	ATG	ATG	-	rplN b3310 JW3272	P0ADY3	RL14_ECOLI	Large ribosomal subunit protein uL14 (50S ribosomal protein L14)	1	18	123	123	0				Ѵ	Ѵ	Ѵ	Ѵ	Ѵ	M	MIQEQTMLNVADNSGARR	NaN; single H					3448149	3448147	NC_000913:3448147-3448149	NC_000913:3447781-3448149	3447781	3448149	3448147	NC_000913:3448147-3448149	NC_000913:3448149-3447781	NC_000913:3448138-3448158	AGTAGTAGTTGACATTAGCGGAGCACTAAAATGATCCAAGAACAGACTATGCTGAACGTC	2	1	8	1	FALSE
803	b3310	Ѵ	Ribo-RET, INRI	REPARATION	dbTIS	ATG	ATG	ATG	-	rplN b3310 JW3272	P0ADY3	RL14_ECOLI	Large ribosomal subunit protein uL14 (50S ribosomal protein L14)	1	17	123	123	0				Ѵ	Ѵ	Ѵ	Ѵ	Ѵ	M	MIQEQTMLNVADNSGAR	15,8085	0,0258		12,9400	0,0176; single L	3448149	3448147	NC_000913:3448147-3448149	NC_000913:3447781-3448149	3447781	3448149	3448147	NC_000913:3448147-3448149	NC_000913:3448149-3447781	NC_000913:3448138-3448158	AGTAGTAGTTGACATTAGCGGAGCACTAAAATGATCCAAGAACAGACTATGCTGAACGTC	2	1	8	1	FALSE
804	b3312	Ѵ	Ribo-RET, INRI	REPARATION	dbTIS	ATG	ATG	ATG	-	rpmC b3312 JW3274	P0A7M6	RL29_ECOLI	Large ribosomal subunit protein uL29 (50S ribosomal protein L29)	1	7	63	63	0			Ѵ	Ѵ	Ѵ	Ѵ	Ѵ	Ѵ	M	MKAKELR				22,6000		3448759	3448757	NC_000913:3448757-3448759	NC_000913:3448571-3448759	3448571	3448759	3448757	NC_000913:3448757-3448759	NC_000913:3448759-3448571	NC_000913:3448748-3448768	AACCACCTTTGTAACTAAGACGGTGATGTAATGAAAGCAAAAGAGCTGCGTGAGAAGAGC	0			0	FALSE
805	b3312				aTIS	ATG	ATG	ATG	-	rpmC b3312 JW3274	P0A7M6	RL29_ECOLI	Large ribosomal subunit protein uL29 (50S ribosomal protein L29)	30	47	63	34	29	N-terminal truncation (29aa)	Ѵ		Ѵ	Ѵ	Ѵ			M	MQAASGQLQQSHLLKQVR						3448759	3448757	NC_000913:3448757-3448759	NC_000913:3448571-3448759	3448571	3448672	3448670	NC_000913:3448670-3448672	NC_000913:3448672-3448571	NC_000913:3448661-3448681	AACCTGCTGCGTGAGCAGTTCAACCTGCGTATGCAGGCTGCAAGTGGCCAGCTGCAACAG	0			0	FALSE
806	b3314	Ѵ	Ribo-RET, INRI	REPARATION	dbTIS	ATG	ATG	ATG	-	rpsC b3314 JW3276	P0A7V3	RS3_ECOLI	Small ribosomal subunit protein uS3 (30S ribosomal protein S3)	1	11	233	233	0				Ѵ	Ѵ	Ѵ	Ѵ	Ѵ	M	MGQKVHPNGIR						3449883	3449881	NC_000913:3449881-3449883	NC_000913:3449185-3449883	3449185	3449883	3449881	NC_000913:3449881-3449883	NC_000913:3449883-3449185	NC_000913:3449872-3449892	GTCCGATCGCTGAGACTCTGGAGACTAGCAATGGGTCAGAAAGTACATCCTAATGGTATT	2	1	8	1	FALSE
807	b3314	Ѵ	Ribo-RET, INRI	REPARATION	dbTIS	ATG	ATG	ATG	-	rpsC b3314 JW3276	P0A7V3	RS3_ECOLI	Small ribosomal subunit protein uS3 (30S ribosomal protein S3)	2	11	233	233	0				Ѵ					G	GQKVHPNGIR		NaN; single L				3449883	3449881	NC_000913:3449881-3449883	NC_000913:3449185-3449883	3449185	3449883	3449881	NC_000913:3449881-3449883	NC_000913:3449883-3449185	NC_000913:3449872-3449892	GTCCGATCGCTGAGACTCTGGAGACTAGCAATGGGTCAGAAAGTACATCCTAATGGTATT	2	1	8	1	FALSE
808	b3315	Ѵ	Ribo-RET, INRI	REPARATION	dbTIS	ATG	ATG	ATG	-	rplV eryB b3315 JW3277	P61175	RL22_ECOLI	Large ribosomal subunit protein uL22 (50S ribosomal protein L22)	1	8	110	110	0		Ѵ	Ѵ	Ѵ	Ѵ	Ѵ	Ѵ	Ѵ	M	METIAKHR	NaN	23,6120			NaN; single H	3450233	3450231	NC_000913:3450231-3450233	NC_000913:3449904-3450233	3449904	3450233	3450231	NC_000913:3450231-3450233	NC_000913:3450233-3449904	NC_000913:3450222-3450242	AGCGAAGAAGAAATAAGGTAGGAGGAAGAGATGGAAACTATCGCTAAACATCGCCATGCT	1	5	7	5	TRUE
809	b3316				aTIS	GTG	near-cognate	ATG	-	rpsS b3316 JW3278	P0A7U3	RS19_ECOLI	Small ribosomal subunit protein uS19 (30S ribosomal protein S19)	23	32	92	70	22	N-terminal truncation (22aa)					Ѵ	Ѵ		M	MESGDKKPLR						3450526	3450524	NC_000913:3450524-3450526	NC_000913:3450251-3450526	3450251	3450460	3450458	NC_000913:3450458-3450460	NC_000913:3450460-3450251	NC_000913:3450449-3450469	CTGCACTTGCTGAAGAAGGTAGAGAAAGCGGTGGAAAGCGGAGACAAGAAGCCCCTGCGC	0	1	11	1	FALSE
810	b3317	Ѵ	Ribo-RET, INRI	REPARATION	dbTIS	ATG	ATG	ATG	-	rplB b3317 JW3279	P60422	RL2_ECOLI	Large ribosomal subunit protein uL2 (50S ribosomal protein L2)	1	14	273	273	0						Ѵ	Ѵ	Ѵ	M	MAVVKCKPTSPGRR						3451364	3451362	NC_000913:3451362-3451364	NC_000913:3450546-3451364	3450546	3451364	3451362	NC_000913:3451362-3451364	NC_000913:3451364-3450546	NC_000913:3451353-3451373	CGGCGCTGAGTAAGTCGGAGGAGTAATACAATGGCAGTTGTTAAATGTAAACCGACATCT	1	3	8	4	TRUE
811	b3317	Ѵ	Ribo-RET, INRI	REPARATION	dbTIS	ATG	ATG	ATG	-	rplB b3317 JW3279	P60422	RL2_ECOLI	Large ribosomal subunit protein uL2 (50S ribosomal protein L2)	1	13	273	273	0				Ѵ	Ѵ	Ѵ	Ѵ	Ѵ	M	MAVVKCKPTSPGR	31,8160			NaN		3451364	3451362	NC_000913:3451362-3451364	NC_000913:3450546-3451364	3450546	3451364	3451362	NC_000913:3451362-3451364	NC_000913:3451364-3450546	NC_000913:3451353-3451373	CGGCGCTGAGTAAGTCGGAGGAGTAATACAATGGCAGTTGTTAAATGTAAACCGACATCT	1	3	8	4	TRUE
812	b3317	Ѵ	Ribo-RET, INRI	REPARATION	dbTIS	ATG	ATG	ATG	-	rplB b3317 JW3279	P60422	RL2_ECOLI	Large ribosomal subunit protein uL2 (50S ribosomal protein L2)	2	14	273	273	0				Ѵ					A	AVVKCKPTSPGRR						3451364	3451362	NC_000913:3451362-3451364	NC_000913:3450546-3451364	3450546	3451364	3451362	NC_000913:3451362-3451364	NC_000913:3451364-3450546	NC_000913:3451353-3451373	CGGCGCTGAGTAAGTCGGAGGAGTAATACAATGGCAGTTGTTAAATGTAAACCGACATCT	1	3	8	4	TRUE
813	b3317	Ѵ	Ribo-RET, INRI	REPARATION	dbTIS	ATG	ATG	ATG	-	rplB b3317 JW3279	P60422	RL2_ECOLI	Large ribosomal subunit protein uL2 (50S ribosomal protein L2)	2	13	273	273	0				Ѵ					A	AVVKCKPTSPGR		21,5420				3451364	3451362	NC_000913:3451362-3451364	NC_000913:3450546-3451364	3450546	3451364	3451362	NC_000913:3451362-3451364	NC_000913:3451364-3450546	NC_000913:3451353-3451373	CGGCGCTGAGTAAGTCGGAGGAGTAATACAATGGCAGTTGTTAAATGTAAACCGACATCT	1	3	8	4	TRUE
814	b3317				aTIS	GTG	near-cognate	ATG	-	rplB b3317 JW3279	P60422	RL2_ECOLI	Large ribosomal subunit protein uL2 (50S ribosomal protein L2)	19	43	273	255	18	N-terminal truncation (18aa)					Ѵ	Ѵ		M	MVNPELHKGKPFAPLLEKNSKSGGR						3451364	3451362	NC_000913:3451362-3451364	NC_000913:3450546-3451364	3450546	3451310	3451308	NC_000913:3451308-3451310	NC_000913:3451310-3450546	NC_000913:3451299-3451319	ACATCTCCGGGTCGTCGCCACGTAGTTAAAGTGGTTAACCCTGAGCTGCACAAGGGCAAA	1			0	FALSE
815	b3317				aTIS	ATG	ATG	ATG	-	rplB b3317 JW3279	P60422	RL2_ECOLI	Large ribosomal subunit protein uL2 (50S ribosomal protein L2)	225	238	273	49	224	N-terminal truncation (224aa)			Ѵ					M	MNPVDHPHGGGEGR		NaN; single H				3451364	3451362	NC_000913:3451362-3451364	NC_000913:3450546-3451364	3450546	3450692	3450690	NC_000913:3450690-3450692	NC_000913:3450692-3450546	NC_000913:3450681-3450701	GGTGTTCGTCCGACCGTTCGCGGTACCGCGATGAACCCGGTAGACCACCCACATGGTGGT	1			0	FALSE
816	b3319	Ѵ	Ribo-RET, INRI	REPARATION	dbTIS	ATG	ATG	ATG	-	rplD eryA b3319 JW3281	P60723	RL4_ECOLI	Large ribosomal subunit protein uL4 (50S ribosomal protein L4)	1	21	201	201	0				Ѵ	Ѵ	Ѵ	Ѵ	Ѵ	M	MELVLKDAQSALTVSETTFGR						3452286	3452284	NC_000913:3452284-3452286	NC_000913:3451684-3452286	3451684	3452286	3452284	NC_000913:3452284-3452286	NC_000913:3452286-3451684	NC_000913:3452275-3452295	AACCAGCTGTGAAGGCGTAAGGAGATAGCAATGGAATTAGTATTGAAAGACGCGCAGAGC	2	3	7	4	TRUE
817	b3320	Ѵ	Ribo-RET, INRI	REPARATION	dbTIS	ATG	ATG	ATG	-	rplC b3320 JW3282	P60438	RL3_ECOLI	Large ribosomal subunit protein uL3 (50S ribosomal protein L3)	1	13	209	209	0				Ѵ	Ѵ	Ѵ	Ѵ	Ѵ	M	MIGLVGKKVGMTR	31,0292	NaN; single L				3452926	3452924	NC_000913:3452924-3452926	NC_000913:3452300-3452926	3452300	3452926	3452924	NC_000913:3452924-3452926	NC_000913:3452926-3452300	NC_000913:3452915-3452935	AGGTCATTGAGCGATTGAGAGGTTGAAACAATGATTGGTTTAGTCGGTAAAAAAGTGGGT	0	1	8	1	FALSE
818	b3320				aTIS	ATT	near-cognate	ATG	-	rplC b3320 JW3282	P60438	RL3_ECOLI	Large ribosomal subunit protein uL3 (50S ribosomal protein L3)	2	13	209	208	1	N-terminal truncation (1aa)				Ѵ	Ѵ	Ѵ		M	MGLVGKKVGMTR						3452926	3452924	NC_000913:3452924-3452926	NC_000913:3452300-3452926	3452300	3452923	3452921	NC_000913:3452921-3452923	NC_000913:3452923-3452300	NC_000913:3452912-3452932	TCATTGAGCGATTGAGAGGTTGAAACAATGATTGGTTTAGTCGGTAAAAAAGTGGGTATG	0	1	11	1	FALSE
819	b3340				aTIS	ATG	ATG	ATG	-	fusA far fus b3340 JW3302	P0A6M8	EFG_ECOLI	Elongation factor G (EF-G) (EC 3.6.5.-)	431	437	704	274	430	N-terminal truncation (430aa)				Ѵ	Ѵ	Ѵ		M	MGLALGR						3473514	3473512	NC_000913:3473512-3473514	NC_000913:3471403-3473514	3471403	3472224	3472222	NC_000913:3472222-3472224	NC_000913:3472224-3471403	NC_000913:3472213-3472233	GAACCGAAAACCAAAGCTGACCAGGAAAAAATGGGTCTGGCTCTGGGCCGTCTGGCTAAA	2	2	5	1	FALSE
820	b3342	Ѵ	Ribo-RET, INRI	REPARATION	dbTIS	ATG	ATG	ATG	-	rpsL strA b3342 JW3304	P0A7S3	RS12_ECOLI	Small ribosomal subunit protein uS12 (30S ribosomal protein S12)	1	9	124	124	0				Ѵ	Ѵ	Ѵ	Ѵ	Ѵ	M	MATVNQLVR	18,6792	19,7840; single H				3474552	3474550	NC_000913:3474550-3474552	NC_000913:3474181-3474552	3474181	3474552	3474550	NC_000913:3474550-3474552	NC_000913:3474552-3474181	NC_000913:3474541-3474561	GAAGCAAAAGCTAAAACCAGGAGCTATTTAATGGCAACAGTTAACCAGCTGGTACGCAAA	2	2	8	2	TRUE
821	b3342	Ѵ	Ribo-RET, INRI	REPARATION	dbTIS	ATG	ATG	ATG	-	rpsL strA b3342 JW3304	P0A7S3	RS12_ECOLI	Small ribosomal subunit protein uS12 (30S ribosomal protein S12)	2	9	124	124	0				Ѵ					A	ATVNQLVR					0,1987	3474552	3474550	NC_000913:3474550-3474552	NC_000913:3474181-3474552	3474181	3474552	3474550	NC_000913:3474550-3474552	NC_000913:3474552-3474181	NC_000913:3474541-3474561	GAAGCAAAAGCTAAAACCAGGAGCTATTTAATGGCAACAGTTAACCAGCTGGTACGCAAA	2	2	8	2	TRUE
822	b3348	Ѵ	Ribo-RET, INRI	REPARATION	dbTIS	ATG	ATG	ATG	+	slyX b3348 JW3310	P0A8R4	SLYX_ECOLI	Protein SlyX	1	9	72	72	0				Ѵ	Ѵ	Ѵ	Ѵ		M	MQDLSLEAR	17,1210	0,0285; single L				3477640	3477642	NC_000913:3477640-3477642	NC_000913:3477640-3477855	3477855	3477640	3477642	NC_000913:3477640-3477642	NC_000913:3477640-3477855	NC_000913:3477631-3477651	GCGGCGACCATTCGACAAAAGAGGTGAATCATGCAGGATTTATCATTGGAAGCACGCCTG	0	1	6	1	FALSE
823	b3351	Ѵ	Ribo-RET		aTIS	ATG	ATG	ATG	-	kefG yheR b3351 JW3314	P0A756	KEFG_ECOLI	Glutathione-regulated potassium-efflux system ancillary protein KefG (Putative quinone oxidoreductase KefG) (EC 1.6.5.2)	3	24	184	183	1	N-terminal truncation (1aa)			Ѵ					S	SQPAKVLLLYAHPESQDSVANR						3481161	3481159	NC_000913:3481159-3481161	NC_000913:3480610-3481161	3480610	3481158	3481156	NC_000913:3481156-3481158	NC_000913:3481158-3480610	NC_000913:3481147-3481167	ATACACAAAAACCATACCGGGAGGGGGATGATGTCTCAGCCAGCGAAAGTTTTGCTGCTG	2	2	8	2	TRUE
824	b3359	Ѵ	Ribo-RET (BL21), INRI	REPARATION	dbTIS	ATG	ATG	ATG	-	argD dapC dtu b3359 JW3322	P18335	ARGD_ECOLI	Acetylornithine/succinyldiaminopimelate aminotransferase (ACOAT) (DapATase) (Succinyldiaminopimelate transferase) (EC 2.6.1.11) (EC 2.6.1.17)	1	10	406	406	0					Ѵ	Ѵ	Ѵ		M	MAIEQTAITR	14,2014			NaN; single H		3490180	3490178	NC_000913:3490178-3490180	NC_000913:3488963-3490180	3488963	3490180	3490178	NC_000913:3490178-3490180	NC_000913:3490180-3488963	NC_000913:3490169-3490189	TTTGTTTATGCGTAACAGGGTGATCATGAGATGGCAATTGAACAAACAGCAATTACACGC	0	1	11	0	FALSE
825	b3359	Ѵ	Ribo-RET (BL21), INRI	REPARATION	dbTIS	ATG	ATG	ATG	-	argD dapC dtu b3359 JW3322	P18335	ARGD_ECOLI	Acetylornithine/succinyldiaminopimelate aminotransferase (ACOAT) (DapATase) (Succinyldiaminopimelate transferase) (EC 2.6.1.11) (EC 2.6.1.17)	2	10	406	406	0				Ѵ					A	AIEQTAITR						3490180	3490178	NC_000913:3490178-3490180	NC_000913:3488963-3490180	3488963	3490180	3490178	NC_000913:3490178-3490180	NC_000913:3490180-3488963	NC_000913:3490169-3490189	TTTGTTTATGCGTAACAGGGTGATCATGAGATGGCAATTGAACAAACAGCAATTACACGC	0	1	11	0	FALSE
826	b3362	Ѵ	Ribo-RET, INRI	REPARATION	dbTIS	GTG	near-cognate	GTG	-	yhfG b3362 JW3325	P0ADX5	YHFG_ECOLI	Uncharacterized protein YhfG	1	11	55	55	0				Ѵ	Ѵ	Ѵ	Ѵ		M	MKKLTDKQKSR						3491620	3491618	NC_000913:3491618-3491620	NC_000913:3491456-3491620	3491456	3491620	3491618	NC_000913:3491618-3491620	NC_000913:3491620-3491456	NC_000913:3491609-3491629	GGCAAATGGACACGTTCAGGGAGGCATCAAGTGAAGAAACTCACCGATAAGCAAAAGTCC	0	3	8	2	TRUE
827	b3368	Ѵ	Ribo-RET, INRI	REPARATION	dbTIS	GTG	near-cognate	GTG	+	cysG b3368 JW3331	P0AEA8	CYSG_ECOLI	Siroheme synthase [Includes: Uroporphyrinogen-III C-methyltransferase (Urogen III methylase) (EC 2.1.1.107) (SUMT) (Uroporphyrinogen III methylase) (UROM); Precorrin-2 dehydrogenase (EC 1.3.1.76); Sirohydrochlorin ferrochelatase (EC 4.99.1.4)]	1	11	457	457	0				Ѵ	Ѵ				M	MDHLPIFCQLR		0,0261			NaN; single L	3497828	3497830	NC_000913:3497828-3497830	NC_000913:3497828-3499198	3499198	3497828	3497830	NC_000913:3497828-3497830	NC_000913:3497828-3499198	NC_000913:3497819-3497839	GCTGCCGGTTAATTACTAAGGGGTTTTTACGTGGATCATTTGCCTATATTTTGCCAATTA	1	1	9	1	FALSE
828	b3378	Ѵ	Ribo-RET (BL21), INRI	REPARATION	dbTIS	ATG	ATG	ATG	-	yhfU b3378 JW5697	P64631	YHFU_ECOLI	Uncharacterized protein YhfU	1	11	117	117	0				Ѵ	Ѵ	Ѵ	Ѵ		M	MKKIGVAGLQR						3507701	3507699	NC_000913:3507699-3507701	NC_000913:3507351-3507701	3507351	3507701	3507699	NC_000913:3507699-3507701	NC_000913:3507701-3507351	NC_000913:3507690-3507710	CCTCTCAATTTTTCCAATAAGGACAGACTCATGAAAAAGATTGGCGTTGCAGGCTTACAG	1	2	7	2	TRUE
829	b3384	Ѵ	Ribo-RET, INRI	REPARATION	dbTIS	ATG	ATG	ATG	-	trpS b3384 JW3347	P00954	SYW_ECOLI	Tryptophan--tRNA ligase (EC 6.1.1.2) (Tryptophanyl-tRNA synthetase) (TrpRS)	2	26	334	334	0				Ѵ	Ѵ				T	TKPIVFSGAQPSGELTIGNYMGALR						3513638	3513636	NC_000913:3513636-3513638	NC_000913:3512637-3513638	3512637	3513638	3513636	NC_000913:3513636-3513638	NC_000913:3513638-3512637	NC_000913:3513627-3513647	TTCCGCATAGCGAAAATCAGGAATCGAAAAATGACTAAGCCCATCGTTTTTAGTGGCGCA	1	2	8	1	FALSE
830	b3385	Ѵ	Ribo-RET, INRI	REPARATION	dbTIS	ATG	ATG	ATG	-	gph yhfE b3385 JW3348	P32662	GPH_ECOLI	Phosphoglycolate phosphatase (PGP) (PGPase) (EC 3.1.3.18)	1	8	252	252	0				Ѵ	Ѵ	Ѵ	Ѵ	Ѵ	M	MNKFEDIR		27,0630				3514389	3514387	NC_000913:3514387-3514389	NC_000913:3513634-3514389	3513634	3514389	3514387	NC_000913:3514387-3514389	NC_000913:3514389-3513634	NC_000913:3514378-3514398	AAATGCGCAGTGAACTGGCAAAGGTAAGTCATGAATAAGTTTGAAGATATTCGCGGCGTC	2	1	6	1	FALSE
831	b3386	Ѵ	Ribo-RET, INRI	REPARATION	dbTIS	ATG	ATG	ATG	-	rpe dod yhfD b3386 JW3349	P0AG07	RPE_ECOLI	Ribulose-phosphate 3-epimerase (EC 5.1.3.1) (Pentose-5-phosphate 3-epimerase) (PPE) (R5P3E)	1	17	225	225	0				Ѵ	Ѵ	Ѵ	Ѵ		M	MKQYLIAPSILSADFAR						3515059	3515057	NC_000913:3515057-3515059	NC_000913:3514385-3515059	3514385	3515059	3515057	NC_000913:3515057-3515059	NC_000913:3515059-3514385	NC_000913:3515048-3515068	CGCGAAAAAATAATTCTCAAGGAGAAGCGGATGAAACAGTATTTGATTGCCCCCTCAATT	0	2	7	3	TRUE
832	b3388	Ѵ	Ribo-RET, INRI	REPARATION	dbTIS	ATG	ATG	ATG	-	damX yhfB b3388 JW3351	P11557	DAMX_ECOLI	Cell division protein DamX	1	18	428	428	0				Ѵ	Ѵ	Ѵ	Ѵ		M	MDEFKPEDELKPDPSDRR						3517306	3517304	NC_000913:3517304-3517306	NC_000913:3516023-3517306	3516023	3517306	3517304	NC_000913:3517304-3517306	NC_000913:3517306-3516023	NC_000913:3517295-3517315	GTAAGCATTAACCTTTTAGTGGGGTGTTAAATGGATGAATTCAAACCAGAAGACGAGCTG	0			0	FALSE
833	b3388	Ѵ	Ribo-RET, INRI	REPARATION	dbTIS	ATG	ATG	ATG	-	damX yhfB b3388 JW3351	P11557	DAMX_ECOLI	Cell division protein DamX	1	17	428	428	0				Ѵ	Ѵ				M	MDEFKPEDELKPDPSDR						3517306	3517304	NC_000913:3517304-3517306	NC_000913:3516023-3517306	3516023	3517306	3517304	NC_000913:3517304-3517306	NC_000913:3517306-3516023	NC_000913:3517295-3517315	GTAAGCATTAACCTTTTAGTGGGGTGTTAAATGGATGAATTCAAACCAGAAGACGAGCTG	0			0	FALSE
834	b3389				aTIS	TTG	near-cognate	ATG	-	aroB b3389 JW3352	P07639	AROB_ECOLI	3-dehydroquinate synthase (DHQS) (EC 4.2.3.4)	208	220	362	155	207	N-terminal truncation (207aa)				Ѵ	Ѵ	Ѵ		M	MRLDGPAMAYCIR						3518486	3518484	NC_000913:3518484-3518486	NC_000913:3517401-3518486	3517401	3517865	3517863	NC_000913:3517863-3517865	NC_000913:3517865-3517401	NC_000913:3517854-3517874	AACTGGCTGGAAGAGAATCTGGATGCGTTGTTGCGTCTGGACGGTCCGGCAATGGCGTAC	1	1	7	0	FALSE
835	b3397	Ѵ	Ribo-RET (BL21)	REPARATION	dbTIS	ATG	ATG	ATG	-	nudE yrfE b3397 JW3360	P45799	NUDE_ECOLI	ADP compounds hydrolase NudE (EC 3.6.1.-)	2	18	186	186	0				Ѵ					S	SKSLQKPTILNVETVAR						3526149	3526147	NC_000913:3526147-3526149	NC_000913:3525592-3526149	3525592	3526149	3526147	NC_000913:3526147-3526149	NC_000913:3526149-3525592	NC_000913:3526138-3526158	AACCGCTGATTTCACAGCATAGATCCCACGATGAGCAAATCATTACAAAAACCCACCATT	2			0	FALSE
836	b3400	Ѵ	Ribo-RET	REPARATION	dbTIS	ATG	ATG	ATG	+	hslR yrfH b3400 JW3363	P0ACG8	HSLR_ECOLI	Heat shock protein 15 (HSP15)	1	10	133	133	0				Ѵ	Ѵ	Ѵ	Ѵ	Ѵ	M	MKEKPAVEVR						3529348	3529350	NC_000913:3529348-3529350	NC_000913:3529348-3529746	3529746	3529348	3529350	NC_000913:3529348-3529350	NC_000913:3529348-3529746	NC_000913:3529339-3529359	TGATCCCCTCGCTAATGTGAAGGAGACGCCATGAAAGAGAAACCTGCTGTTGAGGTTCGA	0	2	7	3	TRUE
837	b3401	Ѵ	Ribo-RET, INRI	REPARATION	dbTIS	ATG	ATG	ATG	+	hslO yrfI b3401 JW5692	P0A6Y5	HSLO_ECOLI	33 kDa chaperonin (Heat shock protein 33) (HSP33)	1	9	292	292	0				Ѵ	Ѵ				M	MPQHDQLHR	12,5590					3529774	3529776	NC_000913:3529774-3529776	NC_000913:3529774-3530649	3530649	3529774	3529776	NC_000913:3529774-3529776	NC_000913:3529774-3530649	NC_000913:3529765-3529785	GAATAACTGTCACCTGCAAGAGAGATGATTATGCCGCAACATGACCAATTACATCGCTAT	0			0	FALSE
[truncated: 245 more rows]
[truncated: 17 more columns]
