# Supplementary material for: TRAINSPOTTER: profiling nascent protein N-termini indicative of bacterial translation initiation via deformylation-assisted N-terminomics
Source: Nucleic Acids Res. 2026 Jun 8;54(11):gkag587. doi: 10.1093/nar/gkag587 (PMC13245402; doi:10.1093/nar/gkag587)
Supplement: gkag587_Supplemental_Files [file gkag587_supplemental_files.zip › Table S2.xlsx]

## Sheet: Table_S2
	Locus_tag	Gene names	Strand	CDS_stop	n_TIS	dbTIS_included	Offset_reference	dbTIS_offset_from_upstream_TIS	Start_coordinates_5'_to_3'	Offsets_from_upstream_TIS	TIS_evidence
1	b0008	talB yaaK b0008 JW0007	+	9188	2	yes	uTIS	1	8235, 8238	1	0 [ATC]: MMTDKLTSLR (0-9) | +1 [ATG]: MTDKLTSLR (1-9); TDKLTSLR (2-9)
2	b0029	ispH lytB yaaE b0029 JW0027	+	27224	2	yes	uTIS	1	26274, 26277	1	0 [AAC]: MMQILLANPR (0-9) | +1 [ATG]: MQILLANPR (1-9)
3	b0133	panC b0133 JW0129	-	147947	2	yes	dbTIS	0	148795, 148447	116	0 [GTG]: MLIIETLPLLR (1-11) | +116 [ATG]: MLEGASRPGHFR (117-128)
4	b0174	ispU rth uppS yaeS b0174 JW0169	+	195661	2	yes	dbTIS	0	194903, 194906	1	0 [GTG]: MMLSATQPLSEKLPAHGCR (1-19) | +1 [ATG]: MLSATQPLSEKLPAHGCR (2-19)
5	b0406	tgt b0406 JW0396	+	427261	2	yes	dbTIS	0	426137, 426935	266	0 [ATG]: MKFELDTTDGR (1-11) | +266 [ATG]: MPTRNAR (267-273)
6	b0415	ribE ribH ybaF b0415 JW0405	+	435114	3	yes	dbTIS	0	434647, 434653, 434656	+2, +3	0 [ATG]: MNIIEANVATPDAR (1-14) | +2 [ATT]: MIEANVATPDAR (3-14) | +3 [ATT]: MEANVATPDAR (4-14)
7	b0436	tig b0436 JW0426	+	456428	2	yes	dbTIS	0	455133, 455283	50	0 [ATG]: MQVSVETTQGLGR (1-13); MQVSVETTQGLGRR (1-14) | +50 [ATG]: MNIVAQR (51-57)
8	b0884	infA b0884 JW0867	-	926228	2	yes	dbTIS	0	926443, 926419	8	0 [ATG]: AKEDNIEMQGTVLETLPNTMFR (2-23); MAKEDNIEMQGTVLETLPNTMFR (1-23) | +8 [ATG]: MQGTVLETLPNTMFR (9-23)
9	b0930	asnS tss b0930 JW0913	-	987588	2	yes	dbTIS	0	988985, 988976	3	0 [ATG]: MSVVPVADVLQGR (1-13); SVVPVADVLQGR (2-13) | +3 [GTG]: MPVADVLQGR (4-13)
10	b0960	yccS b0960 JW5128	-	1021733	2	yes	uTIS	3	1023892, 1023883	3	0 [ATG]: AFMLSPLLKR (-1-8) | +3 [ATG]: MLSPLLKR (1-8)
11	b1207	prs prsA b1207 JW1198	-	1260931	2	yes	dbTIS	0	1261875, 1261866	3	0 [GTG]: MPDMKLFAGNATPELAQR (1-18); PDMKLFAGNATPELAQR (2-18) | +3 [ATG]: MKLFAGNATPELAQR (4-18)
12	b1237	hns bglY cur drdX h-ns hnsA msyA osmZ pilG topS b1237 JW1225	-	1292512	2	yes	dbTIS	0	1292922, 1292733	63	0 [ATG]: MSEALKILNNIR (1-12); SEALKILNNIR (2-12) | +63 [ATG]: MLIADGIDPNELLNSLAAVKSGTKAKR (64-90)
13	b1483	ddpF yddO b1483 JW1478	-	1557115	2	yes	dbTIS	0	1558038, 1558020	6	0 [GTG]: MSDTLLTLR (1-9) | +6 [ACG]: MLRDVHINFPAR (7-18)
14	b1524	glsA2 yneH b1524 JW1517	-	1612328	2	yes	dbTIS	0	1613251, 1613239	4	0 [GTG]: AVAMDNAILENILR (2-15) | +4 [ATG]: MDNAILENILR (5-15)
15	b1618	uidR gusR b1618 JW1610	-	1696465	2	no	dTIS	-1	1697049, 1697040	3	0 [ATG]: MDNMQTEAQPTR (2-13) | +3 [ATG]: MQTEAQPTR (5-13)
16	b1637	tyrS b1637 JW1629	-	1715951	2	yes	dbTIS	0	1717222, 1716367	285	0 [ATG]: ASSNLIKQLQER (2-13); MASSNLIKQLQER (1-13) | +285 [CTG]: MEEEDKNSGKAPR (286-298)
17	b1717	rpmI b1717 JW1707	-	1799805	2	yes	uTIS	5	1800014, 1799999	5	0 [GTG]: MEVIKMPKIKTVR (-4-8) | +5 [ATG]: MPKIKTVR (1-8); PKIKTVR (2-8)
18	b1831	proQ yebJ yobE yoeC b1831 JW5300	-	1914839	2	yes	dbTIS	0	1915534, 1915516	6	0 [ATG]: MENQPKLNSSKEVIAFLAER (1-20) | +6 [TTG]: MNSSKEVIAFLAER (7-20)
19	b1921	fliZ yedH b1921 JW1906	-	2000476	2	yes	dbTIS	0	2001024, 2001021	1	0 [ATG]: MMVQHLKR (1-8) | +1 [ATG]: MVQHLKR (2-8)
20	b2095	gatZ b2095 JW2082	-	2175062	2	yes	dbTIS	0	2176321, 2175568	251	0 [ATG]: MKTLIAR (1-7) | +251 [ATG]: MVYEAHSTDYQTR (252-264)
21	b2096	gatY yegF b2096 JW5343	-	2176353	2	yes	dbTIS	0	2177204, 2177198	2	0 [ATG]: MYVVSTKQMLNNAQR (1-15) | +2 [GTG]: MVSTKQMLNNAQR (3-15)
22	b2097	fbaB dhnA b2097 JW5344	-	2177515	2	yes	dbTIS	0	2178564, 2177982	194	0 [ATG]: MTDIAQLLGKDADNLLQHR (1-19); TDIAQLLGKDADNLLQHR (2-19) | +194 [GTG]: MTVLWAYLR (195-203)
23	b2133	dld b2133 JW2121	+	2223897	2	yes	dbTIS	0	2222185, 2222194	3	0 [ATG]: MSSMTTTDNKAFLNELAR (1-18); SSMTTTDNKAFLNELAR (2-18) | +3 [ATG]: MTTTDNKAFLNELAR (4-18)
24	b2185	rplY b2185 JW2173	+	2282798	2	yes	uTIS	4	2282505, 2282517	4	0 [AGA]: MEKEMFTINAEVR (-3-9) | +4 [ATG]: MFTINAEVR (1-9)
25	b2217	rcsB b2217 JW2205	+	2316824	2	yes	dbTIS	0	2316177, 2316621	148	0 [ATG]: MNNMNVIIADDHPIVLFGIR (1-20) | +148 [AAG]: MRLSPKESEVLR (149-160)
26	b2329	aroC b2329 JW2326	-	2446391	2	yes	uTIS	1	2447476, 2447473	1	0 [GTG]: MMAGNTIGQLFR (0-11) | +1 [ATG]: AGNTIGQLFR (2-11); MAGNTIGQLFR (1-11)
27	b2343	yfcZ b2343 JW2340	-	2460653	2	yes	dbTIS	0	2460934, 2460892	14	0 [ATG]: MSKCSADETPVCCCMDVGTIMDNSDCTASYSR (1-32) | +14 [ATG]: MDVGTIMDNSDCTASYSR (15-32)
28	b2523	pepB yfhI b2523 JW2507	-	2655078	2	yes	dbTIS	0	2656358, 2656346	4	0 [ATG]: MTEAMKITLSTQPADAR (1-17); TEAMKITLSTQPADAR (2-17) | +4 [ATG]: MKITLSTQPADAR (5-17)
29	b2526	hscA hsc b2526 JW2510	-	2657088	2	yes	uTIS	1	2658938, 2658935	1	0 [AAC]: MMALLQISEPGLSAAPHQR (0-18) | +1 [ATG]: ALLQISEPGLSAAPHQR (2-18); MALLQISEPGLSAAPHQR (1-18)
30	b2585	pssA pss b2585 JW2569	+	2724079	2	yes	uTIS	1	2722724, 2722727	1	0 [GTG]: MMLSKFKR (0-7) | +1 [ATG]: MLSKFKR (1-7)
31	b2597	raiA yfiA b2597 JW2578	+	2737492	3	yes	dbTIS	0	2737154, 2737160, 2737181	+2, +9	0 [ATG]: MTMNITSKQMEITPAIR (1-17); TMNITSKQMEITPAIR (2-17) | +2 [ATG]: MNITSKQMEITPAIR (3-17) | +9 [ATG]: MEITPAIR (10-17)
32	b2608	rimM yfjA b2608 JW5414	-	2745373	3	yes	uTIS	3	2745927, 2745921, 2745918	+2, +3	0 [GTG]: VMMSKQLTAQAPVDPIVLGKMGSSYGIR (-1-26) | +2 [ATG]: MMSKQLTAQAPVDPIVLGKMGSSYGIR (0-26) | +3 [ATG]: SKQLTAQAPVDPIVLGKMGSSYGIR (2-26)
33	b2610	ffh b2610 JW5414	-	2746437	2	yes	dbTIS	0	2747795, 2746670	375	0 [ATG]: MFDNLTDR (1-8) | +375 [ATG]: MEAIINSMTMKER (376-388)
34	b2614	grpE b2614 JW2594	-	2750118	2	yes	dbTIS	0	2750708, 2750654	18	0 [ATG]: SSKEQKTPEGQAPEEIIMDQHEEIEAVEPEASAEQVDPR (2-40) | +18 [ATG]: MDQHEEIEAVEPEASAEQVDPR (19-40)
35	b2669	stpA hnsB b2669 JW2644	-	2798094	2	yes	dbTIS	0	2798495, 2798486	3	0 [ATG]: MSVMLQSLNNIR (1-12); SVMLQSLNNIR (2-12) | +3 [ATG]: MLQSLNNIR (4-12)
36	b2684	mprA emrR b2684 JW2659	+	2811297	2	yes	dbTIS	0	2810770, 2810791	7	0 [ATG]: MDSSFTPIEQMLKFR (1-15) | +7 [ATT]: MEQMLKFR (8-15)
37	b2779	eno b2779 JW2750	-	2906646	2	yes	dbTIS	0	2907941, 2906870	357	0 [ATG]: MSKIVKIIGR (1-10); SKIVKIIGR (2-10) | +357 [ATG]: AKDAGYTAVISHR (359-371); MAKDAGYTAVISHR (358-371)
38	b2926	pgk b2926 JW2893	-	3071462	2	yes	dbTIS	0	3072622, 3072607	5	0 [ATG]: MSVIKMTDLDLAGKR (1-15); SVIKMTDLDLAGKR (2-15) | +5 [ATG]: MTDLDLAGKR (6-15)
39	b2938	speA b2938 JW2905	-	3083938	3	yes	dbTIS	0	3085911, 3085899, 3085833	+4, +26	0 [ATG]: MSDDMSMGLPSSAGEHGVLR (1-20); SDDMSMGLPSSAGEHGVLR (2-20) | +4 [ATG]: SMGLPSSAGEHGVLR (6-20) | +26 [ATG]: MSSQEASKMLR (27-37); SSQEASKMLR (28-37)
40	b3030	parE nfxD b3030 JW2998	-	3173507	2	yes	dbTIS	0	3175396, 3174550	282	0 [ATG]: TQTYNADAIEVLTGLEPVR (2-20); TQTYNADAIEVLTGLEPVRR (2-21) | +282 [CTG]: MRQGLLDAMR (283-292)
41	b3042	ubiK yqiC b3042 JW5505	+	3185127	2	yes	dbTIS	0	3184840, 3184843	1	0 [ATG]: MIDPKKIEQIAR (1-12) | +1 [ATT]: MDPKKIEQIAR (2-12)
42	b3052	hldE rfaE waaE yqiF b3052 JW3024	-	3195323	2	yes	dbTIS	0	3196753, 3196636	39	0 [ATG]: MKVTLPEFER (1-10) | +39 [GTG]: MVKVNTIEER (40-49)
43	b3168	infB gicD ssyG b3168 JW3137	-	3313345	3	yes	dbTIS	0	3316014, 3315543, 3315522	+157, +164	0 [ATG]: MTDVTIKTLAAER (1-13); TDVTIKTLAAER (2-13) | +157 [GTG]: MSNQQDDMTKNAQAEKAR (158-175); MSNQQDDMTKNAQAEKARR (158-176); SNQQDDMTKNAQAEKAR (159-175); SNQQDDMTKNAQAEKARR (159-176) | +164 [ATG]: MTKNAQAEKAR (165-175); TKNAQAEKAR (166-175); TKNAQAEKARR (166-176)
44	b3195	mlaF yrbF b3195 JW3162	-	3339259	2	yes	dbTIS	0	3340065, 3340053	4	0 [ATG]: MEQSVANLVDMR (1-12) | +4 [GTG]: MANLVDMR (5-12)
45	b3201	lptB yhbG b3201 JW3168	+	3344666	2	yes	dbTIS	0	3343944, 3344085	47	0 [ATG]: ATLTAKNLAKAYKGR (2-16); MATLTAKNLAKAYKGR (1-16) | +47 [ATG]: MVVGIVPR (48-55); VVGIVPR (49-55)
46	b3202	rpoN glnF ntrA b3202 JW3169	+	3346147	2	yes	uTIS	2	3344711, 3344717	2	0 [CTG]: MNMKQGLQLR (-1-8) | +2 [ATG]: MKQGLQLR (1-8)
47	b3231	rplM b3231 JW3200	-	3378226	2	yes	dbTIS	0	3378651, 3378330	107	0 [ATG]: MKTFTAKPETVKR (1-13) | +107 [ATG]: MLPKGPLGR (108-116)
48	b3256	accC fabG b3256 JW3224	+	3407263	2	yes	dbTIS	0	3405917, 3405920	1	0 [ATG]: MLDKIVIANR (1-10) | +1 [CTG]: MDKIVIANR (2-10)
49	b3287	def fms b3287 JW3248	+	3434196	2	yes	dbTIS	0	3433690, 3433699	3	0 [ATG]: MSVLQVLHIPDER (1-13); SVLQVLHIPDER (2-13) | +3 [TTG]: MQVLHIPDER (4-13)
50	b3295	rpoA pez phs sez b3295 JW3257	-	3440043	2	yes	dbTIS	0	3441029, 3441017	4	0 [ATG]: MQGSVTEFLKPR (1-12) | +4 [GTG]: MTEFLKPR (5-12)
51	b3300	secY prlA b3300 JW3262	-	3442769	2	yes	dbTIS	0	3444097, 3443917	60	0 [ATG]: AKQPGLDFQSAKGGLGELKR (2-21) | +60 [ATT]: MEMFNMFSGGALSR (61-74)
52	b3303	rpsE spc b3303 JW3265	-	3444729	3	yes	dbTIS	0	3445229, 3445019, 3444944	+7+95	0 [ATG]: AHIEKQAGELQEKLIAVNR (2-20); MAHIEKQAGELQEKLIAVNR (1-20) | +70 [ATG]: MINVALNNGTLQHPVKGVHTGSR (71-93) | +95 [ATG]: MQPASEGTGIIAGGAMR (96-112)
53	b3306	rpsH b3306 JW3268	-	3446156	2	yes	dbTIS	0	3446545, 3446539	2	0 [ATG]: MSMQDPIADMLTR (1-13); SMQDPIADMLTR (2-13) | +2 [ATG]: MQDPIADMLTR (3-13)
54	b3312	rpmC b3312 JW3274	-	3448571	2	yes	dbTIS	0	3448759, 3448672	29	0 [ATG]: MKAKELR (1-7) | +29 [ATG]: MQAASGQLQQSHLLKQVR (30-47)
55	b3317	rplB b3317 JW3279	-	3450546	3	yes	dbTIS	0	3451364, 3451310, 3450692	+18, +224	0 [ATG]: AVVKCKPTSPGR (2-13); AVVKCKPTSPGRR (2-14); MAVVKCKPTSPGR (1-13); MAVVKCKPTSPGRR (1-14) | +18 [GTG]: MVNPELHKGKPFAPLLEKNSKSGGR (19-43) | +224 [ATG]: MNPVDHPHGGGEGR (225-238)
56	b3320	rplC b3320 JW3282	-	3452300	2	yes	dbTIS	0	3452926, 3452923	1	0 [ATG]: MIGLVGKKVGMTR (1-13) | +1 [ATT]: MGLVGKKVGMTR (2-13)
57	b3500	gor b3500 JW3467	+	3647648	2	yes	dbTIS	0	3646299, 3646320	7	0 [ATG]: TKHYDYIAIGGGSGGIASINR (2-22) | +7 [ATC]: MAIGGGSGGIASINR (8-22)
58	b3601	mtlR b3601 JW3575	+	3776156	2	no	dTIS	-17	3775623, 3775635	4	0 [ATG]: MQATMEQTQAFENR (18-31) | +4 [ATG]: MEQTQAFENR (22-31)
59	b3609	secB b3609 JW3584	-	3783664	2	yes	dbTIS	0	3784128, 3784104	8	0 [ATG]: MSEQNNTEMTFQIQR (1-15); SEQNNTEMTFQIQR (2-15) | +8 [ATG]: MTFQIQR (9-15)
60	b3640	dut dnaS sof b3640 JW3615	+	3814384	2	yes	dbTIS	0	3813929, 3813932	1	0 [ATG]: MMKKIDVKILDPR (1-13) | +1 [ATG]: MKKIDVKILDPR (2-13)
61	b3730	glmU yieA b3730 JW3708	-	3913833	3	yes	dbTIS	0	3915200, 3915197, 3915185	+1, +5	0 [ATG]: MLNNAMSVVILAAGKGTR (1-18) | +1 [TTG]: MNNAMSVVILAAGKGTR (2-18) | +5 [ATG]: SVVILAAGKGTR (7-18)
62	b3734	atpA papA uncA b3734 JW3712	-	3918319	2	yes	dbTIS	0	3919857, 3918543	438	0 [ATG]: MQLNSTEISELIKQR (1-15) | +438 [ATG]: SVAQQSLVLFAAER (440-453)
63	b3805	hemC popE b3805 JW5932	-	3989828	2	yes	uTIS	5	3990781, 3990766	5	0 [ATG]: TVTSMLDNVLR (-3-7) | +5 [ATG]: MLDNVLR (1-7)
64	b3926	glpK b3926 JW3897	-	4115717	3	yes	uTIS	7	4117243, 4117228, 4117222	+5, +7	0 [ATG]: TTGQLNMTEKKYIVALDQGTTSSR (-5-18) | +5 [TTA]: MNMTEKKYIVALDQGTTSSR (-1-18) | +7 [ATG]: MTEKKYIVALDQGTTSSR (1-18); TEKKYIVALDQGTTSSR (2-18)
65	b3974	coaA panK rts b3974 JW3942	-	4174079	2	yes	dbTIS	0	4175026, 4175002	8	0 [ATG]: SIKEQTLMTPYLQFDR (2-17) | +8 [ATG]: MTPYLQFDR (9-17)
66	b4153	frdB b4153 JW4114	-	4379786	2	yes	dbTIS	0	4380517, 4380508	3	0 [ATG]: AEMKNLKIEVVR (2-13); MAEMKNLKIEVVR (1-13) | +3 [ATG]: MKNLKIEVVR (4-13)
67	b4240	treB b4240 JW4199	-	4464762	2	yes	dbTIS	0	4466180, 4466177	1	0 [ATG]: MMSKINQTDIDR (1-12) | +1 [ATG]: MSKINQTDIDR (2-12); SKINQTDIDR (3-12); SKINQTDIDRLIELVGGR (3-20)
68	b4384	deoD pup b4384 JW4347	+	4621599	2	yes	dbTIS	0	4620883, 4621018	45	0 [ATG]: ATPHINAEMGDFADVVLMPGDPLR (2-25) | +45 [ATG]: MLGFTGTYKGR (46-56)
